# Supplementary material for: Methylome and transcriptome signature of bronchoalveolar cells from multiple sclerosis patients in relation to smoking
Source: Mult Scler. 2020 Jul 30;27(7):1014–26. doi: 10.1177/1352458520943768 (PMC8145441; doi:10.1177/1352458520943768)
Supplement: REVISED_Supplementary_Table_2_light – Supplemental material for Methylome and transcriptome signature of bronchoalveolar cells from multiple sclerosis patients in relation to smoking [file REVISED_Supplementary_Table_2_light.xlsx]

## Sheet: a) MSS_MSNS_BS
	logFC	AveExpr	t	P.Value	adj.P.Val	B	Chr	Position	Strand	Gene	betaMSS	betaMSNS	deltaBeta	Island_Rel	feature	enhancer	sign	cor_with_macr
cg12703333	2.11606	0.564333	8.66336	1.11818e-10	4.26783e-05	12.8659	chr10	76962548	-		0.728444	0.423932	0.304512	OpenSea	IGR			0.294713
cg09020840	1.57986	0.400611	8.65045	1.16277e-10	4.26783e-05	12.8343	chr17	73087391	-	SLC16A5	0.665598	0.456248	0.209351	S_Shelf	5'UTR			0.105327
cg22145459	-1.49291	0.0778754	-8.2185	4.34864e-10	0.000104345	11.7589	chr6	31693656	-	C6orf25	0.383643	0.648576	-0.264933	S_Shore	3'UTR			-0.59368
cg11823253	1.55836	1.95589	8.13152	5.6858e-10	0.000104345	11.5389	chr1	213154553	+	VASH2	0.855498	0.703716	0.151782	OpenSea	Body			0.3333
cg01034754	1.45048	0.912938	7.70707	2.12718e-09	0.000256623	10.4489	chr10	30720817	-		0.742331	0.524128	0.218203	N_Shore	IGR			0.363986
cg06275684	1.51323	0.0350936	7.68526	2.27753e-09	0.000256623	10.3922	chr12	65074198	+	RASSF3	0.627769	0.384779	0.24299	OpenSea	Body	chr12:65074143-65074143		0.5159
cg24439401	0.997864	0.445041	7.66233	2.4471e-09	0.000256623	10.3325	chr3	16282260	-		0.65401	0.501913	0.152097	OpenSea	IGR			0.514888
cg26744946	1.1482	0.555274	7.45966	4.62655e-09	0.000386703	9.80188	chr8	145065833	+	GRINA	0.672765	0.513653	0.159112	S_Shore	Body			0.159611
cg11650372	2.26028	0.96264	7.45139	4.74878e-09	0.000386703	9.7801	chr21	35171932	+	ITSN1	0.805578	0.512991	0.292587	OpenSea	Body			0.398319
cg07249224	1.84641	-0.126946	7.37855	5.97577e-09	0.000386703	9.58798	chr16	30101680	+	TBX6	0.604621	0.357047	0.247573	N_Shore	Body		*	0.210452
cg04814352	1.71343	0.275691	7.34354	6.67473e-09	0.000386703	9.49539	chr13	97909916	-	MBNL2	0.680454	0.443583	0.236871	OpenSea	5'UTR			0.295321
cg19074198	0.967077	0.994122	7.33458	6.86641e-09	0.000386703	9.47168	chr21	46954058	-	SLC19A1	0.737257	0.597142	0.140114	S_Shore	Body			0.34363
cg16597887	-1.67763	-1.22749	-7.32266	7.1302e-09	0.000386703	9.44011	chr5	177815410	+	COL23A1	0.198112	0.482515	-0.284403	OpenSea	Body			-0.64999
cg12355887	-1.37293	0.155708	-7.3101	7.41919e-09	0.000386703	9.40682	chr5	172305927	+	ERGIC1	0.403388	0.637007	-0.233619	OpenSea	Body			-0.587604
cg10071839	1.93877	0.327923	7.29018	7.90181e-09	0.000386703	9.354	chr1	203737746	+	LAX1	0.696029	0.392967	0.303062	OpenSea	TSS1500			0.406016
cg10637683	1.28634	0.28016	7.23061	9.54263e-09	0.000437815	9.19573	chr15	60632957	-		0.648146	0.4773	0.170846	OpenSea	IGR			0.269698
cg27080460	1.44285	1.54162	7.15762	1.20292e-08	0.000497859	9.00121	chr17	73087376	-	SLC16A5	0.807588	0.641196	0.166392	S_Shelf	5'UTR			0.135102
cg04135110	1.3866	-1.92658	7.15298	1.22078e-08	0.000497859	8.98882	chr5	346695	-	AHRR	0.303492	0.147477	0.156014	S_Shelf	Body		*	0.420498
cg14223856	-2.01947	0.857673	-7.12225	1.34598e-08	0.000520028	8.9067	chr9	139508740	+		0.462549	0.780072	-0.317522	OpenSea	IGR			-0.54284
cg27651355	1.7889	0.193298	7.06187	1.63086e-08	0.000578308	8.74508	chr19	14608092	-	GIPC1	0.666104	0.420232	0.245872	S_Shore	TSS1500			0.351631
cg14416782	1.45463	0.837389	7.05737	1.65438e-08	0.000578308	8.73302	chr3	45505849	-	LARS2	0.742347	0.534396	0.207951	OpenSea	Body			0.347073
cg25347127	1.77878	0.396584	7.0096	1.92612e-08	0.000642693	8.60483	chr5	81654031	+		0.679708	0.420598	0.259111	OpenSea	IGR			0.418675
cg10352237	1.76521	1.20658	6.99403	2.02405e-08	0.000646005	8.563	chr22	46481248	+	LOC400931	0.797767	0.584701	0.213065	N_Shore	TSS1500	chr22:46480881-46480881		0.30717
cg02233197	-1.42021	0.12095	-6.94726	2.34955e-08	0.000695699	8.43715	chr15	51390542	-	TNFAIP8L3	0.41061	0.661747	-0.251137	S_Shelf	Body			-0.655661
cg00177203	-1.52316	1.28807	-6.94463	2.3693e-08	0.000695699	8.43008	chr1	149901142	-	MTMR11	0.573467	0.80138	-0.227914	S_Shore	Body			-0.508001
cg05106567	1.2772	1.20533	6.87804	2.9303e-08	0.000803637	8.25051	chr9	32742016	-		0.75096	0.581088	0.169872	OpenSea	IGR			0.163156
cg00653847	1.17971	0.727635	6.8704	3.00273e-08	0.000803637	8.22986	chr10	102100212	+		0.713132	0.525508	0.187624	OpenSea	IGR			0.506279
cg16744911	1.14627	0.72368	6.86394	3.06532e-08	0.000803637	8.21242	chr10	102108974	+	SCD	0.707391	0.524897	0.182493	S_Shore	Body			0.401357
cg10950593	-1.21967	0.631299	-6.83402	3.3728e-08	0.000839587	8.13154	chr7	6212775	+	CYTH3	0.512478	0.698539	-0.18606	S_Shelf	Body		*	-0.500912
cg25979543	1.43081	1.18029	6.82865	3.43119e-08	0.000839587	8.11702	chr1	17888104	+	ARHGEF10L	0.780521	0.588588	0.191933	OpenSea	5'UTR			0.333198
cg16489360	1.30986	-0.774232	6.78453	3.95107e-08	0.000934248	7.99756	chr7	129845574	+	TMEM209	0.500755	0.317856	0.182899	S_Shore	TSS1500			0.368442
cg07943658	1.53354	-0.148484	6.77506	4.07258e-08	0.000934248	7.9719	chr5	352001	-	AHRR	0.590317	0.378774	0.211542	OpenSea	Body			0.285295
cg18071263	-1.21602	-0.577569	-6.75047	4.40604e-08	0.000980114	7.90521	chr14	75406588	-		0.315712	0.533264	-0.217552	OpenSea	IGR	chr14:75406513-75406513		-0.629836
cg10325613	1.21322	1.15392	6.73106	4.68846e-08	0.00101226	7.85253	chr6	43820231	+		0.748314	0.604641	0.143673	OpenSea	IGR			0.11981
cg18490846	1.46843	1.0658	6.70098	5.16254e-08	0.00104341	7.77083	chr17	48845722	+	C17orf73	0.753258	0.537145	0.216113	OpenSea	TSS1500			0.387685
cg00388861	1.18582	1.09458	6.68914	5.36206e-08	0.00104341	7.73865	chr20	17788526	+		0.762409	0.589937	0.172472	OpenSea	IGR			0.446121
cg04756573	0.847931	0.216476	6.6883	5.37656e-08	0.00104341	7.73636	chr5	133842048	-	LOC101927934	0.595367	0.463417	0.13195	OpenSea	TSS200			0.201641
cg21834116	1.18919	0.117788	6.68687	5.40127e-08	0.00104341	7.73247	chr14	103533594	+		0.608326	0.411227	0.197099	OpenSea	IGR			0.473466
cg04902322	1.52707	1.31813	6.63609	6.35586e-08	0.00119633	7.59429	chr19	12342114	-		0.799389	0.597882	0.201507	OpenSea	IGR			0.426069
cg14185420	-1.58064	-1.79199	-6.59972	7.14204e-08	0.00128023	7.49519	chr3	127480423	-	MGLL	0.145463	0.301514	-0.156051	OpenSea	Body			-0.407029
cg26721868	-2.13034	-1.1361	-6.5926	7.30709e-08	0.00128023	7.47577	chr19	4567641	+		0.206547	0.530091	-0.323544	S_Shore	IGR			-0.679866
cg22793817	-1.28366	1.46822	-6.59184	7.32476e-08	0.00128023	7.47371	chr12	125389180	-		0.6455	0.828802	-0.183301	OpenSea	IGR	chr12:125389117-125389117		-0.622342
cg05724801	1.24494	-2.12257	6.50549	9.66431e-08	0.00164985	7.23788	chr2	198318346	-	COQ10B	0.214673	0.115411	0.0992615	Island	1stExon			0.146749
cg15018122	1.04272	0.567768	6.47904	1.05212e-07	0.00175531	7.16552	chr10	114804865	+	TCF7L2	0.677036	0.516965	0.160071	OpenSea	Body			0.375734
cg20472746	-1.4772	-0.36621	-6.45313	1.14343e-07	0.00186526	7.09461	chr13	42039334	+	C13orf15	0.348793	0.521801	-0.173008	OpenSea	Body			-0.180575
cg04055819	-1.53722	-2.92465	-6.41953	1.27383e-07	0.00203281	7.00253	chr10	13749602	-	FRMD4A	0.0772672	0.170883	-0.0936158	OpenSea	Body			-0.225542
cg02097398	1.37269	1.23411	6.40586	1.33104e-07	0.00207891	6.96507	chr3	114277403	-	ZBTB20	0.780802	0.613482	0.16732	OpenSea	Body			0.404902
cg01940149	1.06372	0.634604	6.3776	1.45763e-07	0.0021517	6.88755	chr15	49355609	-		0.68625	0.548201	0.138049	OpenSea	IGR			0.268685
ch.20.1019750F	1.41524	-1.78596	6.36215	1.53191e-07	0.0021517	6.84513	chr20	46409797	+	SULF2	0.334133	0.14559	0.188543	N_Shelf	5'UTR			0.710553
cg11513462	-0.93625	0.84637	-6.35266	1.57937e-07	0.0021517	6.81908	chr19	16715691	-	MED26	0.551971	0.711714	-0.159744	OpenSea	Body			-0.644217
cg08974838	1.03817	-0.0984099	6.34869	1.59967e-07	0.0021517	6.80818	chr20	48883561	+	LINC01272	0.551211	0.408451	0.14276	OpenSea	TSS1500			0.257444
cg14119631	-1.0886	-2.71803	-6.34816	1.6024e-07	0.0021517	6.80672	chr12	51762886	+	GALNT6	0.110106	0.181409	-0.0713027	OpenSea	Body	chr12:51762689-51762689		0.0837553
cg01331914	1.3662	0.914269	6.34645	1.61122e-07	0.0021517	6.80204	chr9	35814223	-	HINT2	0.756894	0.565297	0.191597	N_Shore	Body			0.466376
cg07155151	1.0336	0.742661	6.34643	1.61132e-07	0.0021517	6.80198	chr17	41005364	+	AOC3	0.694614	0.507021	0.187593	OpenSea	Body			0.601175
cg02188612	1.03258	1.43109	6.34124	1.63843e-07	0.0021517	6.78774	chr14	102801905	+	ZNF839	0.788333	0.672566	0.115768	OpenSea	Body			0.281041
cg04462329	-2.05209	0.0742595	-6.34067	1.64145e-07	0.0021517	6.78616	chr14	91697876	-		0.357487	0.663679	-0.306192	N_Shelf	IGR	chr14:91697855-91697855		-0.341604
cg08501336	1.19136	1.47459	6.33278	1.68367e-07	0.00216833	6.76447	chr15	70005412	+		0.800533	0.663437	0.137097	OpenSea	IGR			0.353251
cg27506262	1.7576	0.793867	6.3113	1.80412e-07	0.00228339	6.70545	chr16	72196492	+	PMFBP1	0.74349	0.516475	0.227015	OpenSea	5'UTR			0.34839
cg07083272	-1.02077	0.619229	-6.28884	1.93931e-07	0.00239295	6.64371	chr10	72084636	+	LRRC20	0.552121	0.677896	-0.125775	OpenSea	Body			-0.13733
cg14256028	1.18746	0.212851	6.28392	1.97023e-07	0.00239295	6.63019	chr13	110528090	+		0.617135	0.438307	0.178828	OpenSea	IGR			0.284687
cg01503989	0.791653	0.410621	6.28106	1.98848e-07	0.00239295	6.6223	chr5	133842124	-	LOC101927934	0.626201	0.500869	0.125332	OpenSea	TSS200			0.257748
cg27243685	1.1298	0.847952	6.27371	2.03606e-07	0.00241068	6.60209	chr21	43642366	+	ABCG1	0.713653	0.555847	0.157805	S_Shelf	Body			0.351833
cg11065972	-1.60566	-2.21208	-6.25443	2.16639e-07	0.00252429	6.54904	chr14	92998059	+	RIN3	0.112134	0.267005	-0.154871	OpenSea	Body	chr14:92997430-92997430		-0.444298
cg03412618	1.17366	-0.142165	6.24206	2.25441e-07	0.00255784	6.51498	chr22	46481099	+	LOC400931	0.577102	0.393259	0.183842	N_Shore	TSS1500	chr22:46480881-46480881		0.300891
cg23807641	-1.85121	0.423729	-6.24062	2.26487e-07	0.00255784	6.51102	chr19	47600157	-	ZC3H4	0.424447	0.726713	-0.302266	OpenSea	Body			-0.5079
cg09578509	1.93606	-0.492399	6.22519	2.3802e-07	0.00263016	6.46853	chr2	228569000	-	SLC19A3	0.567909	0.280978	0.286931	OpenSea	5'UTR	chr2:228568825-228568825		0.426777
cg13228309	-1.02588	-0.482616	-6.22254	2.40057e-07	0.00263016	6.46124	chr9	127024765	-	NEK6	0.325981	0.50019	-0.174209	OpenSea	Body			-0.599251
cg23232607	1.09029	0.129779	6.21786	2.43704e-07	0.00263084	6.44834	chr9	132251898	+	LINC00963	0.596201	0.415516	0.180685	S_Shore	Body			0.233543
cg04308301	-1.3407	1.75805	-6.18102	2.74388e-07	0.00291663	6.34684	chr8	131454686	-	ASAP1	0.655134	0.842353	-0.18722	N_Shore	5'UTR	chr8:131454495-131454495		-0.637533
cg04787579	1.36608	1.37036	6.17682	2.78123e-07	0.00291663	6.33526	chr14	71784443	+		0.789142	0.613259	0.175883	N_Shelf	IGR			0.396293
cg25512683	1.09914	0.572516	6.15066	3.02565e-07	0.00298694	6.26313	chr17	41003399	-	AOC3	0.665754	0.500761	0.164993	OpenSea	1stExon			0.340895
cg04021174	1.43284	0.604967	6.15048	3.02745e-07	0.00298694	6.26262	chr7	116730909	+	ST7-AS2	0.712789	0.495648	0.217141	OpenSea	TSS200			0.391938
cg26551026	1.08342	-0.0270177	6.14701	3.06147e-07	0.00298694	6.25304	chr18	20717693	+	CABLES1	0.567602	0.431279	0.136323	S_Shore	Body			-0.0614746
cg19993202	1.28263	1.22218	6.14529	3.07844e-07	0.00298694	6.24831	chr12	93043688	+		0.77831	0.620237	0.158073	OpenSea	IGR			0.336034
cg19670733	0.761289	1.12729	6.14462	3.08514e-07	0.00298694	6.24645	chr20	48883411	-	LINC01272	0.741391	0.644168	0.0972237	OpenSea	TSS1500			0.220883
cg19770169	1.55894	1.20415	6.14389	3.09241e-07	0.00298694	6.24443	chr2	41071821	-		0.79216	0.591049	0.201111	OpenSea	IGR			0.310614
cg18255141	1.53006	0.963926	6.13173	3.21589e-07	0.00304292	6.21089	chr12	6487113	-	SCNN1A	0.740715	0.531509	0.209206	OpenSea	TSS1500			0.218047
cg17576603	-1.36692	0.505828	-6.12831	3.25144e-07	0.00304292	6.20147	chr5	39396455	-	DAB2	0.460194	0.686053	-0.225859	OpenSea	5'UTR		*	-0.583857
cg09725286	1.08755	1.2793	6.1261	3.27473e-07	0.00304292	6.19535	chr8	134419335	-		0.770828	0.584508	0.18632	OpenSea	IGR			0.662447
cg12083012	-1.54994	-1.38612	-6.1142	3.40261e-07	0.00312223	6.16252	chr22	37703131	+	CYTH4	0.192487	0.36599	-0.173502	OpenSea	Body	chr22:37702859-37702859		-0.376139
cg06884132	1.38645	1.2335	6.10978	3.45145e-07	0.0031243	6.15031	chr21	43989883	+	SLC37A1	0.785519	0.606713	0.178805	N_Shore	Body			0.305145
cg08799394	0.883298	1.40528	6.10633	3.48999e-07	0.0031243	6.14079	chr10	97049193	+	PDLIM1	0.76853	0.65712	0.11141	N_Shore	Body			0.322362
cg11177542	1.301	1.5278	6.09912	3.57192e-07	0.00312898	6.1209	chr9	5863610	+		0.799779	0.647313	0.152466	OpenSea	IGR			0.125076
cg01480447	1.36259	1.3065	6.09838	3.58047e-07	0.00312898	6.11885	chr2	239194384	+	PER2	0.788543	0.630365	0.158178	N_Shelf	5'UTR			0.297245
cg17385695	-1.29396	0.593095	-6.08045	3.79335e-07	0.00327602	6.06933	chr6	11328390	-	NEDD9	0.500653	0.714708	-0.214055	OpenSea	5'UTR			-0.502026
cg26822740	-1.73683	-0.367072	-6.06689	3.96265e-07	0.00338243	6.03189	chr8	128591120	-		0.322921	0.585485	-0.262564	OpenSea	IGR			-0.551145
cg18711143	1.3285	-0.343293	6.05864	4.06939e-07	0.00343328	6.00909	chr12	90354632	-		0.55313	0.32171	0.231421	OpenSea	IGR	chr12:90354567-90354567		0.56907
cg08126387	1.54317	-0.0302196	6.05512	4.11575e-07	0.00343328	5.99937	chr9	35814254	-	HINT2	0.62284	0.40757	0.21527	N_Shore	Body			0.307778
cg15867626	1.26688	1.76793	6.0437	4.26993e-07	0.00348749	5.96782	chr3	87045569	+		0.812776	0.685098	0.127677	OpenSea	IGR	chr3:87045521-87045521		0.312234
cg21094022	1.14398	-0.581833	6.04328	4.27575e-07	0.00348749	5.96665	chr22	46481603	+	LOC400931	0.484127	0.333681	0.150447	N_Shore	TSS1500			0.247114
cg14485923	-1.08544	0.914621	-6.03556	4.38346e-07	0.00353605	5.94531	chr9	124047497	+	GSN	0.551558	0.73117	-0.179612	OpenSea	TSS1500			-0.586591
cg25648203	-1.27601	0.37452	-6.02139	4.58806e-07	0.00366087	5.90616	chr5	395444	-	AHRR	0.452103	0.679998	-0.227895	OpenSea	Body		*	-0.522078
cg13389508	-0.708681	-0.980281	-6.00349	4.8604e-07	0.00382129	5.85666	chr8	145012644	+	PLEC1	0.287261	0.379578	-0.0923173	N_Shelf	Body		*	-0.406522
cg05682985	0.989344	0.124951	6.00132	4.89459e-07	0.00382129	5.85064	chr3	125360703	+		0.587417	0.466091	0.121326	OpenSea	IGR			0.0170144
cg17046586	1.00193	0.776762	5.99812	4.94528e-07	0.00382129	5.8418	chr12	50665774	-	LIMA1	0.709677	0.580269	0.129409	OpenSea	5'UTR			0.379887
cg12550172	2.34766	0.164127	5.98788	5.11106e-07	0.00390824	5.81349	chr21	43477572	+		0.697447	0.37248	0.324967	OpenSea	IGR			0.278408
cg01233673	1.17684	0.669047	5.96772	5.45398e-07	0.00412747	5.75772	chr18	33517119	+		0.690959	0.512041	0.178917	OpenSea	IGR			0.44288
cg07457727	-2.07555	-0.133196	-5.96337	5.53092e-07	0.00414298	5.74569	chr8	131451983	+		0.325173	0.669869	-0.344696	N_Shelf	IGR			-0.589528
cg27042666	-0.919658	-0.411811	-5.95227	5.73232e-07	0.00423094	5.71496	chr17	1018780	-	ABR	0.361185	0.489409	-0.128224	OpenSea	Body			-0.233441
cg21015181	1.45547	1.362	5.94652	5.83931e-07	0.00423094	5.69907	chr21	45991579	+	TSPEAR	0.784478	0.581013	0.203465	OpenSea	Body			0.354061
cg13666041	1.31146	0.031723	5.94241	5.91715e-07	0.00423094	5.68769	chr14	69442697	+	ACTN1	0.605296	0.410072	0.195224	N_Shore	Body			0.449767
cg05524951	1.60268	1.71174	5.93663	6.02834e-07	0.00423094	5.6717	chr2	228537304	-		0.836291	0.662003	0.174288	OpenSea	IGR			0.319931
cg26691951	1.08007	1.77152	5.93535	6.05327e-07	0.00423094	5.66815	chr8	49606221	+	LOC101929268	0.822613	0.709663	0.112949	OpenSea	Body	chr8:49606082-49606082		0.256127
cg13298466	-1.74499	-0.52433	-5.93181	6.12262e-07	0.00423094	5.65836	chr12	6658164	+	IFFO1	0.291848	0.593151	-0.301303	S_Shore	Body			-0.571704
cg15206473	-0.815663	-0.590997	-5.92929	6.17262e-07	0.00423094	5.65137	chr6	35049613	-	ANKS1A	0.338683	0.472637	-0.133955	OpenSea	Body			-0.560057
cg24475272	-1.14734	0.502141	-5.92767	6.20494e-07	0.00423094	5.64688	chr4	140432613	+	SETD7	0.493556	0.666236	-0.17268	OpenSea	3'UTR			-0.390116
cg00646649	0.853068	2.06848	5.92748	6.20874e-07	0.00423094	5.64636	chr19	46224091	-	FBXO46	0.842725	0.771125	0.0716003	S_Shelf	5'UTR			0.205388
cg15866669	1.51578	0.231073	5.92668	6.2247e-07	0.00423094	5.64415	chr3	122041309	-		0.645873	0.410877	0.234996	OpenSea	IGR			0.445919
cg13555415	-1.46459	-1.81407	-5.91955	6.36939e-07	0.00427288	5.6244	chr9	134454249	-	RAPGEF1	0.161489	0.298379	-0.136889	OpenSea	3'UTR			-0.078489
cg00463732	-1.47773	-1.75438	-5.91624	6.43765e-07	0.00427288	5.61524	chr17	3704621	+	ITGAE	0.150808	0.343221	-0.192413	OpenSea	TSS200			-0.567146
cg14853373	-1.1098	-0.652381	-5.91511	6.46103e-07	0.00427288	5.61212	chr10	13785658	-	FRMD4A	0.30435	0.459554	-0.155203	OpenSea	Body			-0.369151
cg09924998	0.918404	-0.77194	5.90896	6.5903e-07	0.00431946	5.5951	chr12	122751933	+	VPS33A	0.431326	0.297427	0.133899	S_Shore	TSS1500			0.364898
cg11416518	0.732546	0.985586	5.8937	6.92221e-07	0.00449685	5.55285	chr2	197070128	-	HECW2	0.71635	0.607553	0.108797	OpenSea	Body			0.409966
cg16419027	1.94973	0.170228	5.88728	7.06696e-07	0.00452402	5.53506	chr13	76033339	-	TBC1D4	0.699932	0.401215	0.298717	OpenSea	Body			0.534637
cg15016379	-1.21087	-0.581697	-5.88638	7.08728e-07	0.00452402	5.53259	chr1	55009752	-		0.312536	0.529941	-0.217405	S_Shore	IGR			-0.670346
cg12201211	1.05664	0.539026	5.87246	7.41225e-07	0.00469066	5.49403	chr3	50629190	+		0.681946	0.527683	0.154263	OpenSea	IGR			0.306664
cg07204134	-1.50547	1.04609	-5.86467	7.60069e-07	0.0047688	5.47244	chr19	4707215	-	DPP9	0.555423	0.79477	-0.239347	OpenSea	Body			-0.390014
cg22435173	1.03737	0.927459	5.85736	7.78159e-07	0.00484092	5.45221	chr2	113969054	+		0.708381	0.565018	0.143363	OpenSea	IGR			0.244886
cg09374353	-1.74967	-1.37428	-5.85358	7.87702e-07	0.00485912	5.44172	chr11	64620859	+	EHD1	0.186755	0.391671	-0.204916	N_Shore	3'UTR			-0.361556
cg04323925	-1.28613	-0.357635	-5.84468	8.10606e-07	0.00495873	5.41706	chr10	133742464	+		0.344085	0.554403	-0.210318	OpenSea	IGR			-0.598846
cg07228359	1.43992	-0.735188	5.80427	9.23225e-07	0.00558506	5.3051	chr3	190419123	+		0.46242	0.286247	0.176173	OpenSea	IGR			0.341199
cg21572414	-1.40072	-0.427752	-5.80243	9.28716e-07	0.00558506	5.3	chr5	36692458	-		0.324806	0.587605	-0.262799	S_Shore	IGR	chr5:36692375-36692375		-0.575147
cg05275576	1.39852	1.01252	5.80006	9.35816e-07	0.00558506	5.29344	chr11	130523347	+		0.745159	0.545942	0.199217	OpenSea	IGR			0.329856
cg23663476	-1.02386	-1.97895	-5.7967	9.46006e-07	0.00560034	5.28412	chr16	28996449	+	LAT	0.155182	0.245397	-0.0902146	OpenSea	5'UTR			-0.214098
cg03606798	-1.24381	-0.3426	-5.79215	9.59953e-07	0.00563744	5.27151	chr10	95117617	-	MYOF	0.365881	0.521767	-0.155885	OpenSea	Body			-0.124367
cg03478159	-1.08372	-0.0683936	-5.78592	9.79427e-07	0.00568848	5.25422	chr12	112171952	-	ACAD10	0.377294	0.571916	-0.194622	OpenSea	Body			-0.671764
cg14922935	1.25794	0.231567	5.78442	9.84142e-07	0.00568848	5.25009	chr14	53635545	+		0.659984	0.474381	0.185602	OpenSea	IGR			0.274559
cg17890298	1.67348	0.341033	5.78187	9.92268e-07	0.00569064	5.24301	chr20	44330621	+	WFDC13	0.691281	0.456537	0.234744	OpenSea	TSS200			0.437411
cg02992361	1.14176	0.271947	5.77182	1.0249e-06	0.00581994	5.21514	chr2	238701084	-		0.62966	0.487011	0.142649	OpenSea	IGR			0.178347
cg09912552	-1.10489	1.80132	-5.76892	1.03449e-06	0.00581994	5.20712	chr8	134250937	+	NDRG1	0.698656	0.833852	-0.135196	OpenSea	3'UTR		*	-0.506786
cg08546229	0.921832	1.30173	5.76769	1.0386e-06	0.00581994	5.20371	chr10	71080735	-	HK1	0.76991	0.651298	0.118612	S_Shore	Body			0.167916
cg17515620	0.857504	0.623244	5.76019	1.06397e-06	0.00590454	5.18292	chr2	63923783	-		0.678131	0.514987	0.163145	OpenSea	IGR			0.661839
cg11254522	-1.12082	0.212096	-5.75699	1.075e-06	0.00590454	5.17403	chr1	27950343	-	FGR	0.429415	0.627851	-0.198436	OpenSea	Body		*	-0.538181
cg01950058	1.45268	-0.202842	5.75617	1.07783e-06	0.00590454	5.17177	chr7	77044434	-	PION	0.592553	0.386171	0.206382	N_Shore	Body			0.0735264
cg15234668	0.971727	1.23477	5.75106	1.09572e-06	0.0059581	5.15759	chr20	35925236	+	MANBAL	0.751894	0.644643	0.107251	OpenSea	5'UTR			0.16984
cg03989746	1.02516	0.781815	5.74845	1.10496e-06	0.00596418	5.15035	chr1	116271472	+	CASQ2	0.699631	0.552096	0.147535	OpenSea	Body			0.31345
cg24699021	-1.66766	0.427924	-5.73125	1.16783e-06	0.00625752	5.10267	chr5	172305986	-	ERGIC1	0.420108	0.717119	-0.297011	OpenSea	Body			-0.535852
cg12824195	1.01696	-0.00317908	5.72813	1.17964e-06	0.00626784	5.09401	chr2	11488534	-		0.576578	0.439896	0.136683	S_Shelf	IGR			0.265748
cg03935956	1.34769	0.88056	5.72202	1.20305e-06	0.00626784	5.07707	chr16	23511855	-	GGA2	0.709563	0.532772	0.176791	OpenSea	Body			0.0739316
cg24194630	-0.766966	1.11091	-5.72134	1.20569e-06	0.00626784	5.07518	chr3	47024689	-	CCDC12	0.632311	0.731895	-0.0995844	S_Shelf	TSS1500			-0.396496
cg11385441	-1.32562	0.159214	-5.72011	1.21046e-06	0.00626784	5.07178	chr14	91705167	-	GPR68	0.423637	0.620843	-0.197206	S_Shelf	5'UTR			-0.474782
cg18433967	-1.28389	-2.27569	-5.7196	1.21245e-06	0.00626784	5.07036	chr2	9936900	-		0.120086	0.311978	-0.191892	OpenSea	IGR			-0.751772
cg13045294	1.40035	0.750531	5.70472	1.27193e-06	0.00652934	5.02909	chr19	41113556	+	LTBP4	0.70198	0.507524	0.194456	N_Shore	Body			0.0166093
cg16560436	1.03322	1.62177	5.69912	1.29504e-06	0.00656654	5.01356	chr5	78191385	-	ARSB	0.80167	0.697192	0.104478	OpenSea	Body			0.20873
cg01806880	1.59865	-0.550426	5.69863	1.29707e-06	0.00656654	5.01222	chr2	72426232	+	EXOC6B	0.537951	0.301505	0.236447	OpenSea	Body			0.431639
cg25598680	1.22312	0.530319	5.69341	1.31906e-06	0.00659448	4.99773	chr8	53883440	-		0.662611	0.503483	0.159129	OpenSea	IGR			0.109277
cg07248377	-0.776732	-1.04578	-5.69239	1.32336e-06	0.00659448	4.99492	chr16	4732406	-	MGRN1	0.256154	0.397704	-0.141549	Island	Body	chr16:4732185-4732185		-0.705996
cg09552070	-1.51217	-1.43938	-5.69095	1.32954e-06	0.00659448	4.9909	chr17	3704607	+	ITGAE	0.179832	0.393854	-0.214023	OpenSea	TSS200			-0.572716
cg20269641	1.10731	2.34939	5.68623	1.34986e-06	0.00661446	4.97783	chr3	183027327	-	MCF2L2	0.876619	0.791334	0.0852842	OpenSea	Body			0.0809196
cg01923416	1.31382	0.710506	5.68391	1.35995e-06	0.00661446	4.9714	chr7	152314174	+		0.733607	0.574059	0.159548	OpenSea	IGR			0.288434
cg26878947	-1.15222	1.16135	-5.68377	1.36059e-06	0.00661446	4.97099	chr6	15658832	-	DTNBP1	0.615637	0.75484	-0.139203	N_Shelf	Body		*	-0.268685
cg09856074	0.993628	-0.81064	5.67849	1.38387e-06	0.00663944	4.95637	chr14	51853814	-		0.438621	0.312593	0.126029	OpenSea	IGR			0.206705
cg25801428	1.3407	0.477299	5.67696	1.39073e-06	0.00663944	4.95211	chr6	140174695	+	LOC100132735	0.672295	0.46347	0.208825	OpenSea	Body			0.41827
cg04939399	0.886791	1.4046	5.67648	1.39287e-06	0.00663944	4.95078	chr18	31280932	+	ASXL3	0.76892	0.651545	0.117374	OpenSea	Body			0.252279
cg26529655	-1.20638	1.28905	-5.67331	1.40713e-06	0.00666416	4.942	chr5	424371	+	AHRR	0.608419	0.774764	-0.166345	S_Shelf	Body		*	-0.382722
cg06285333	0.878125	-0.126087	5.66375	1.45106e-06	0.00679541	4.91549	chr16	67516546	+	AGRP	0.54133	0.394801	0.146529	S_Shore	Body			0.295827
cg01014987	-1.68033	-2.18274	-5.66326	1.45336e-06	0.00679541	4.91412	chr19	1948987	-	CSNK1G2	0.125876	0.32588	-0.200004	S_Shore	5'UTR			-0.644825
cg20117260	-1.21129	0.40127	-5.66	1.46867e-06	0.00682352	4.90509	chr19	41937434	-	ATP5SL	0.47315	0.682725	-0.209575	OpenSea	3'UTR		*	-0.502633
cg06802774	-1.15694	0.311254	-5.65239	1.50507e-06	0.00694866	4.88397	chr3	58246759	-	ABHD6	0.464278	0.665702	-0.201424	OpenSea	Body	chr3:58246699-58246699		-0.633381
cg03757296	-1.32629	1.28333	-5.64592	1.53671e-06	0.00705041	4.86602	chr6	47121238	-		0.58772	0.764115	-0.176395	OpenSea	IGR			-0.569273
cg14188508	-1.18162	-1.83778	-5.64177	1.55736e-06	0.00710076	4.85451	chr19	11685647	+	ACP5	0.15945	0.310865	-0.151415	N_Shelf	3'UTR			-0.427081
cg02453588	1.32155	1.26863	5.63748	1.57897e-06	0.00715485	4.84262	chr9	110331783	-		0.767678	0.591104	0.176574	OpenSea	IGR			0.272129
cg06550147	0.936326	0.235334	5.62936	1.62078e-06	0.00729924	4.82008	chr9	36144085	+	GLIPR2	0.609353	0.452587	0.156766	OpenSea	Body			0.331983
cg03403018	2.05329	0.565118	5.62202	1.65945e-06	0.00742175	4.79973	chr11	71824484	-	ANAPC15	0.716898	0.449966	0.266932	S_Shore	TSS1500			0.294106
cg13035766	1.00337	-0.148714	5.62039	1.6682e-06	0.00742175	4.79519	chr17	42412326	+		0.544016	0.387098	0.156918	OpenSea	IGR			0.310411
cg15130252	-1.21372	1.43114	-5.61757	1.68337e-06	0.00744411	4.78739	chr4	38766123	-		0.619689	0.797312	-0.177623	OpenSea	IGR			-0.467896
cg03684054	-1.41375	-1.07265	-5.60933	1.72857e-06	0.00759825	4.76452	chr2	25513896	+	DNMT3A	0.219286	0.435246	-0.215959	OpenSea	Body			-0.547904
cg22388529	1.17042	1.07625	5.60142	1.77306e-06	0.00772623	4.74259	chr11	94368349	+		0.762745	0.608578	0.154167	OpenSea	IGR			0.362974
cg12613344	0.990851	0.18051	5.60043	1.77874e-06	0.00772623	4.73983	chr11	47280305	+	NR1H3	0.606432	0.472379	0.134054	OpenSea	5'UTR			0.0534738
cg24611002	-1.28835	-1.49228	-5.59639	1.80195e-06	0.00775074	4.72864	chr19	10923821	+	DNM2	0.186182	0.343456	-0.157274	OpenSea	Body			-0.504456
cg13827209	-1.28283	-0.660952	-5.59578	1.8055e-06	0.00775074	4.72694	chr9	101912842	+	TGFBR1	0.297428	0.466748	-0.16932	OpenSea	3'UTR			-0.298967
cg03135337	1.80825	-0.800264	5.59066	1.83548e-06	0.00780855	4.71273	chr14	69533341	-	DCAF5	0.503175	0.239646	0.263529	OpenSea	Body			0.509723
cg09501759	-1.14388	2.2734	-5.58958	1.84185e-06	0.00780855	4.70974	chr14	91703649	-	GPR68	0.751319	0.873016	-0.121696	S_Shelf	5'UTR			-0.574539
cg06266949	1.70813	-0.0324927	5.58806	1.85088e-06	0.00780855	4.70552	chr19	5572884	+		0.61214	0.384846	0.227294	OpenSea	IGR			0.304335
cg03954959	1.23872	-1.02175	5.57843	1.90902e-06	0.00796265	4.67881	chr20	1163308	+	TMEM74B	0.418143	0.264586	0.153557	S_Shore	Body			0.267268
cg12377220	-1.28596	-1.75281	-5.57842	1.9091e-06	0.00796265	4.67878	chr16	70771627	+	VAC14	0.173361	0.283006	-0.109645	OpenSea	Body	chr16:70771415-70771415		-0.0566133
cg11639868	-1.68186	0.592257	-5.57552	1.92697e-06	0.00799181	4.67074	chr8	131443264	+	ASAP1	0.448216	0.717506	-0.26929	OpenSea	5'UTR			-0.573425
cg22680424	0.794968	0.932426	5.57119	1.95398e-06	0.00802026	4.65872	chr11	1778547	+	HCCA2	0.705813	0.595443	0.110371	S_Shelf	Body			0.288637
cg06220036	1.11994	-1.01105	5.57091	1.95569e-06	0.00802026	4.65797	chr8	133103651	+	HHLA1	0.447611	0.264155	0.183456	OpenSea	Body			0.528155
cg16389705	-1.57914	-1.6948	-5.56307	2.00559e-06	0.00817923	4.63621	chr5	139051131	-	CXXC5	0.150802	0.369883	-0.21908	S_Shelf	5'UTR	chr5:139050998-139050998		-0.652218
cg06401035	1.38602	-0.057891	5.56083	2.02007e-06	0.00819195	4.63	chr3	189887312	+		0.58023	0.391679	0.188551	OpenSea	IGR			0.283776
cg07343739	-0.849276	-0.474182	-5.55915	2.03103e-06	0.00819195	4.62533	chrX	46617524	+	SLC9A7	0.358974	0.497641	-0.138666	N_Shore	Body			-0.387482
cg12388760	0.918787	-0.35044	5.55546	2.05526e-06	0.00824439	4.61509	chr17	18131641	+	LLGL1	0.523511	0.385892	0.137619	S_Shelf	Body			0.432854
cg03608520	0.893128	-0.0797144	5.55312	2.07072e-06	0.00826125	4.60862	chr6	31696720	+	DDAH2	0.549669	0.431885	0.117784	Island	Body			0.0350415
cg23361127	-1.77062	0.845934	-5.54713	2.11095e-06	0.00828014	4.592	chr5	73939283	-		0.495284	0.765287	-0.270003	S_Shore	IGR			-0.542941
cg18934050	1.92598	0.0736796	5.54546	2.12229e-06	0.00828014	4.58737	chr11	34645726	-	EHF	0.644667	0.351833	0.292834	OpenSea	5'UTR			0.470833
cg27615938	-0.674082	0.256377	-5.54445	2.12919e-06	0.00828014	4.58457	chr17	16344574	+	NCRNA00188	0.498985	0.580364	-0.0813794	S_Shore	Body			-0.0416245
cg08339434	1.01292	0.890916	5.54262	2.14179e-06	0.00828014	4.57947	chr15	63539071	-	RAB8B	0.71369	0.601543	0.112147	OpenSea	Body			0.252684
cg14958277	1.20107	1.43882	5.54165	2.14845e-06	0.00828014	4.57679	chr15	80464447	-	FAH	0.808537	0.670399	0.138138	OpenSea	Body			0.192222
cg04190651	1.2813	0.759754	5.53978	2.16137e-06	0.00828014	4.57162	chr19	7740859	+	MCEMP1	0.718983	0.534959	0.184024	OpenSea	TSS1500			0.403889
cg07303241	-1.267	-1.23362	-5.53942	2.16393e-06	0.00828014	4.57059	chr9	129260174	-	MVB12B	0.21913	0.372122	-0.152992	N_Shore	Body			-0.557019
cg25738326	-0.944463	-1.67461	-5.53916	2.16569e-06	0.00828014	4.56989	chr15	75463903	-		0.190336	0.281274	-0.0909376	OpenSea	IGR			-0.0215718
cg26402169	-1.1858	3.28844	-5.53715	2.17972e-06	0.00829058	4.56432	chr7	1883139	-	MAD1L1	0.871463	0.936569	-0.0651061	N_Shore	Body		*	-0.185133
cg21577356	1.04158	0.221093	5.53443	2.19883e-06	0.00831501	4.55678	chr7	150021488	+	ACTR3C	0.63465	0.455052	0.179598	S_Shore	TSS1500			0.385558
cg16671360	0.904501	0.645983	5.53303	2.20879e-06	0.00831501	4.55287	chr16	2300569	-	DCI	0.667728	0.538336	0.129392	N_Shore	Body		*	0.210756
cg08331345	-1.121	-1.10745	-5.52862	2.2403e-06	0.00839058	4.54064	chr16	28995882	-	LAT	0.25958	0.378482	-0.118902	OpenSea	TSS1500			-0.0847681
cg08639762	0.957744	0.0529561	5.52581	2.26058e-06	0.00842357	4.53285	chr1	201437298	+	PHLDA3	0.575356	0.435378	0.139978	N_Shore	3'UTR			0.325704
cg05541267	0.826759	1.10664	5.52298	2.28123e-06	0.00845758	4.525	chr3	50647374	-	CISH	0.737486	0.592923	0.144563	N_Shore	Body			0.653737
cg24964858	1.21713	0.606414	5.52037	2.30041e-06	0.00848583	4.51777	chr7	47622693	+	TNS3	0.687301	0.499561	0.18774	S_Shore	TSS1500			0.483492
cg22646443	-1.15075	1.26475	-5.50781	2.39506e-06	0.00879081	4.48294	chr16	67041081	-	CES4A	0.633306	0.794307	-0.161001	OpenSea	Body			-0.574843
cg02562678	-1.08566	1.20645	-5.50403	2.42435e-06	0.00882777	4.47243	chr2	25966986	-	ASXL2	0.599124	0.768787	-0.169663	OpenSea	Body			-0.525927
cg27649128	-1.07097	2.23317	-5.50341	2.42918e-06	0.00882777	4.47071	chr12	45833044	-	ANO6	0.757771	0.870935	-0.113164	OpenSea	Body			-0.552562
cg07703356	0.812204	1.42137	5.50022	2.45411e-06	0.00887443	4.46189	chr13	111866732	+	ARHGEF7	0.78493	0.685348	0.0995818	OpenSea	5'UTR			0.270205
cg12253258	1.28124	0.00129778	5.49753	2.47541e-06	0.00890757	4.45443	chr14	103494823	-	CDC42BPB	0.579237	0.38268	0.196557	OpenSea	Body			0.283877
cg14926219	-1.12371	-1.1386	-5.4943	2.5012e-06	0.00895648	4.44547	chr8	38133371	-	WHSC1L1	0.241379	0.446026	-0.204647	OpenSea	Body			-0.668422
cg21774980	-0.756985	-2.27547	-5.49038	2.5329e-06	0.00902595	4.43459	chr20	34090548	+	CEP250	0.13532	0.222297	-0.0869768	OpenSea	Body			-0.706907
cg03292809	0.994408	1.67307	5.48709	2.55982e-06	0.00907781	4.42545	chr12	16590439	-		0.804953	0.704527	0.100426	OpenSea	IGR			0.234353
cg17750038	1.44889	-0.0383947	5.48117	2.60892e-06	0.00920744	4.40904	chr1	15573525	-	FHAD1	0.593296	0.362356	0.23094	N_Shore	TSS1500			0.385254
cg01561864	-1.26357	0.984217	-5.47652	2.64808e-06	0.00930095	4.39616	chr7	2679067	-	TTYH3	0.562391	0.743515	-0.181124	OpenSea	Body			-0.407839
cg15116469	1.12638	1.67831	5.47486	2.66221e-06	0.00930606	4.39156	chr16	58256624	-		0.828258	0.696014	0.132243	OpenSea	IGR			0.453312
cg13670088	1.00478	0.970095	5.46797	2.7218e-06	0.00946926	4.37243	chr20	1167060	-	TMEM74B	0.724837	0.582284	0.142553	S_Shore	TSS1500			0.273142
cg04329382	1.56794	0.679454	5.46635	2.73593e-06	0.00947352	4.36795	chr22	46480891	-	LOC400931	0.719411	0.513494	0.205918	N_Shore	TSS1500	chr22:46480881-46480881		0.340693
cg01879723	1.24666	-0.326155	5.46283	2.767e-06	0.00950388	4.35819	chr3	141119262	-	ZBTB38	0.543685	0.342852	0.200833	N_Shore	5'UTR			0.387482
cg22306038	0.821516	1.17129	5.46243	2.77059e-06	0.00950388	4.35707	chr17	48845758	+	C17orf73	0.737141	0.598833	0.138308	OpenSea	TSS1500			0.554588
cg22966265	-1.10621	1.29163	-5.46004	2.79191e-06	0.00951014	4.35044	chr3	122479436	+	HSPBAP1	0.62053	0.762054	-0.141524	OpenSea	Body			-0.433867
cg10412127	-0.913724	-1.48138	-5.4581	2.80935e-06	0.00951014	4.34506	chr11	68848139	+	TPCN2	0.201098	0.313688	-0.11259	N_Shore	Body			-0.579907
cg26309186	0.763107	0.951203	5.45782	2.81188e-06	0.00951014	4.34428	chr8	22435728	+	PDLIM2	0.723227	0.591614	0.131613	N_Shore	TSS1500			0.660523
cg08930904	1.15261	3.08732	5.45645	2.82424e-06	0.00951014	4.34049	chr17	80297325	+		0.919028	0.845353	0.0736749	OpenSea	IGR			0.356998
cg20889445	1.13128	0.353146	5.45465	2.84056e-06	0.00952144	4.33551	chr12	111029566	-		0.638227	0.483856	0.154371	OpenSea	IGR			0.31588
cg14919093	1.0359	1.27502	5.45113	2.87282e-06	0.00958577	4.32575	chr14	55588023	-		0.774725	0.638952	0.135772	OpenSea	IGR			0.338262
cg05117258	0.987455	1.6469	5.44964	2.88661e-06	0.00958823	4.32161	chr17	43279120	+		0.812436	0.711061	0.101375	OpenSea	IGR			0.233036
cg20813486	1.4726	0.225471	5.4482	2.90001e-06	0.00958933	4.31761	chr21	33030609	-	SOD1	0.640017	0.439452	0.200565	N_Shore	TSS1500			0.289346
cg14783239	-1.05763	-0.0176988	-5.43583	3.01733e-06	0.00993255	4.28332	chr20	24961060	-	APMAP	0.401804	0.597122	-0.195318	OpenSea	Body			-0.500101
cg13959726	0.803303	1.14716	5.43361	3.03893e-06	0.00994686	4.27715	chr12	1769331	-		0.739147	0.618803	0.120344	N_Shore	IGR			0.497975
cg14079867	1.38988	1.056	5.4326	3.04878e-06	0.00994686	4.27435	chr8	8142449	+		0.761283	0.544021	0.217261	OpenSea	IGR			0.360644
cg27050612	-0.884346	-1.67951	-5.43053	3.06909e-06	0.00994986	4.26861	chr17	46133198	+	NFE2L1	0.188925	0.309953	-0.121028	N_Shelf	Body			-0.533117
cg03715459	1.14737	-0.172952	5.42912	3.08297e-06	0.00994986	4.26471	chr1	201433932	-	PHLDA3	0.55527	0.400494	0.154777	N_Shelf	3'UTR			0.310006
cg09033638	0.834433	-0.410884	5.42714	3.10257e-06	0.00994986	4.25923	chr2	128642357	-	AMMECR1L	0.487203	0.380057	0.107145	N_Shore	5'UTR		*	0.313348
cg14288876	0.917496	-0.0649702	5.42701	3.10392e-06	0.00994986	4.25886	chr9	101017021	+	TBC1D2	0.542807	0.434431	0.108376	N_Shore	Body			0.0693741
cg09974897	1.02646	-0.318696	5.42536	3.1204e-06	0.00995921	4.25428	chr2	232261864	+	B3GNT7	0.547931	0.369095	0.178835	S_Shore	Body			0.545169
cg13052598	-1.50404	-1.58921	-5.42222	3.15189e-06	0.0100162	4.24559	chr12	105074557	+	CHST11	0.164573	0.329327	-0.164754	OpenSea	Body			-0.338262
cg06634140	-1.19667	-0.459405	-5.41699	3.20522e-06	0.0101108	4.23109	chr14	95956325	-		0.317434	0.521495	-0.20406	OpenSea	IGR			-0.644015
cg02574175	-1.41021	-1.86629	-5.4166	3.20923e-06	0.0101108	4.23	chr8	142160235	+	DENND3	0.169702	0.297244	-0.127543	OpenSea	Body			-0.183107
cg01556275	1.17256	1.70262	5.41021	3.27566e-06	0.0102331	4.21229	chr1	59245597	-		0.809306	0.685633	0.123673	N_Shore	IGR			0.0779826
cg26795340	0.754964	0.568036	5.41018	3.27591e-06	0.0102331	4.21222	chr12	50504814	-	GPD1	0.650059	0.544954	0.105106	N_Shore	3'UTR			0.161232
cg24376955	-1.65821	0.246865	-5.40699	3.30967e-06	0.0102947	4.20335	chr10	43637359	+	CSGALNACT2	0.368489	0.671012	-0.302523	S_Shelf	5'UTR			-0.652319
cg16778128	1.30172	1.0015	5.40453	3.33586e-06	0.0103324	4.19654	chr22	36598949	+	APOL4	0.764795	0.578614	0.186182	OpenSea	5'UTR			0.432246
cg27491557	0.885472	1.27002	5.39778	3.40874e-06	0.0104748	4.17784	chr6	3165885	+		0.758057	0.653369	0.104688	S_Shelf	IGR			-0.175613
cg04215564	-0.96979	1.40036	-5.39603	3.42794e-06	0.0104748	4.17299	chr6	109081851	-		0.65174	0.786929	-0.135188	OpenSea	IGR			-0.545979
cg03805396	-1.17167	1.97909	-5.39492	3.4402e-06	0.0104748	4.1699	chr15	76184138	+	UBE2Q2	0.718993	0.856724	-0.137731	OpenSea	Body			-0.522686
cg16815882	-0.869968	0.809742	-5.39376	3.45298e-06	0.0104748	4.16669	chr1	35908609	-	KIAA0319L	0.564649	0.693428	-0.128779	OpenSea	Body		*	-0.40156
cg04240950	1.08834	-0.047104	5.39368	3.45384e-06	0.0104748	4.16648	chr16	27482609	+	GTF3C1	0.595021	0.438319	0.156702	OpenSea	Body			0.321248
cg08229231	1.22815	0.744178	5.39246	3.46745e-06	0.0104748	4.16307	chr17	60284197	-		0.699597	0.529146	0.170451	OpenSea	IGR			0.222098
cg10192877	0.659621	0.737672	5.38575	3.54276e-06	0.01063	4.14449	chr21	43641690	+	ABCG1	0.67381	0.582157	0.0916527	S_Shore	Body			0.434474
cg00859046	1.37176	0.491351	5.38405	3.56206e-06	0.01063	4.13979	chr17	73455785	+	KIAA0195	0.674652	0.49476	0.179892	S_Shelf	5'UTR			0.21035
cg05515645	-1.1892	-0.0563213	-5.38404	3.56227e-06	0.01063	4.13974	chr15	70444490	-		0.392246	0.577441	-0.185195	OpenSea	IGR	chr15:70444369-70444369		-0.34839
cg07896667	0.765705	1.11417	5.38096	3.59755e-06	0.0106918	4.13121	chr12	1726076	+	WNT5B	0.725917	0.629159	0.0967586	OpenSea	TSS200			0.267571
cg05369138	1.11355	1.76068	5.37838	3.6274e-06	0.0107371	4.12406	chr12	52315400	-	ACVRL1	0.829886	0.726197	0.103689	OpenSea	3'UTR			0.340592
cg13922269	-0.93884	1.20259	-5.37677	3.64616e-06	0.0107493	4.1196	chr11	77971428	-	GAB2	0.630855	0.753243	-0.122389	OpenSea	Body			-0.245088
cg16321204	1.20875	0.965629	5.37511	3.66559e-06	0.0107633	4.115	chr17	53511065	-		0.734259	0.56278	0.171479	OpenSea	IGR			0.373
cg05300132	1.08897	1.86361	5.36255	3.8161e-06	0.0111214	4.08019	chr14	69676275	+	EXD2	0.827657	0.71458	0.113077	OpenSea	TSS1500			0.326615
cg01608070	1.81369	0.882228	5.36241	3.81784e-06	0.0111214	4.07979	chr1	157853274	+		0.748239	0.512224	0.236015	OpenSea	IGR			0.300587
cg14361895	1.2706	0.572053	5.36041	3.84233e-06	0.0111485	4.07426	chr2	201182777	+	SPATS2L	0.690474	0.521406	0.169069	OpenSea	5'UTR			0.139052
cg17066010	-1.23295	1.10012	-5.35637	3.89239e-06	0.0112493	4.06306	chr10	104392124	-	SUFU	0.580372	0.758569	-0.178197	OpenSea	3'UTR			-0.477416
cg21039741	0.723512	0.40651	5.35294	3.93537e-06	0.0113106	4.05356	chr16	71919038	+	ZNF821	0.63452	0.526667	0.107853	S_Shore	TSS1500			0.367126
cg14997450	0.87163	1.05095	5.35222	3.94442e-06	0.0113106	4.05157	chr2	216947275	+	PECR	0.734789	0.595875	0.138915	S_Shore	TSS1500			0.48096
cg07986378	-1.41446	-0.0593713	-5.34813	3.99644e-06	0.0113762	4.04023	chr12	11898284	-	ETV6	0.381079	0.620855	-0.239776	OpenSea	Body	chr12:11898142-11898142	*	-0.562791
cg08834922	1.55143	-0.504547	5.34744	4.00523e-06	0.0113762	4.03833	chr17	41003236	+	AOC3	0.540422	0.334659	0.205763	OpenSea	1stExon			0.286611
cg21220721	1.33556	1.28154	5.34678	4.01379e-06	0.0113762	4.03649	chr1	6341230	+	ACOT7	0.794818	0.629366	0.165452	Island	Body			0.390116
cg14445047	0.7662	-1.80872	5.34193	4.0766e-06	0.0115098	4.02305	chr9	139332115	-	INPP5E	0.288367	0.182957	0.10541	N_Shore	Body			0.55793
cg04180462	0.950152	0.155479	5.33829	4.12435e-06	0.0115844	4.01297	chr11	107993298	+	ACAT1	0.600669	0.44583	0.154839	S_Shore	Body			0.373
cg21602160	1.28888	-0.277553	5.33693	4.14228e-06	0.0115844	4.00922	chr17	41003272	+	AOC3	0.558149	0.359998	0.19815	OpenSea	1stExon			0.396395
cg03128029	-1.12003	0.481797	-5.33632	4.15038e-06	0.0115844	4.00753	chr2	203143288	+	NOP58	0.489039	0.6337	-0.14466	OpenSea	Body			-0.121126
cg03217337	0.84604	1.41704	5.33125	4.21828e-06	0.0117294	3.99348	chr20	32447030	+		0.768152	0.685099	0.0830529	N_Shelf	IGR		*	0.0856796
cg16804814	0.903926	1.05628	5.32876	4.25207e-06	0.0117781	3.98658	chr1	23771037	+	ASAP3	0.732307	0.60389	0.128416	OpenSea	Body			0.447235
cg10673431	1.36103	-0.519857	5.3268	4.27888e-06	0.0117781	3.98114	chr1	152010110	+	S100A11	0.528431	0.331057	0.197374	S_Shore	TSS1500			0.316184
cg08680099	1.43375	-0.19557	5.32643	4.28395e-06	0.0117781	3.98011	chr12	52146458	-	SCN8A	0.583814	0.395905	0.187909	OpenSea	Body			0.250861
cg02487061	0.787727	1.51243	5.32264	4.33615e-06	0.0118554	3.96963	chr1	85721250	+	C1orf52	0.785819	0.706342	0.0794767	N_Shelf	Body			0.342009
cg18700886	0.964292	-0.801714	5.32187	4.34695e-06	0.0118554	3.96748	chr14	68407654	+	RAD51B	0.447404	0.313174	0.134231	OpenSea	Body			0.22382
cg01135380	-1.00129	-2.8114	-5.32072	4.36289e-06	0.0118554	3.96431	chr19	18526342	-		0.0943265	0.193855	-0.0995288	N_Shore	IGR	chr19:18526337-18526337		-0.710857
cg21142942	1.02823	1.07335	5.31974	4.37666e-06	0.0118554	3.96158	chr6	36193115	-	BRPF3	0.724367	0.602932	0.121435	OpenSea	Body			-0.0667409
cg20684062	0.982081	0.130613	5.31699	4.41538e-06	0.0119163	3.95396	chr7	20490659	-		0.596408	0.464425	0.131983	OpenSea	IGR	chr7:20490140-20490140		0.337958
cg18807499	0.692162	0.869335	5.31264	4.47716e-06	0.0120388	3.94193	chr17	55173744	+	AKAP1	0.694556	0.605258	0.0892976	OpenSea	5'UTR			0.300284
cg19120064	-1.34237	-1.69752	-5.31135	4.49565e-06	0.0120417	3.93836	chr10	13749285	+	FRMD4A	0.187698	0.31345	-0.125752	OpenSea	Body			-0.00911485
cg18004314	-1.2888	-0.876867	-5.31028	4.51106e-06	0.0120417	3.9354	chr1	36924392	-	MRPS15	0.253787	0.471653	-0.217866	OpenSea	Body			-0.665384
cg08223224	-1.0847	0.590506	-5.30885	4.53179e-06	0.0120532	3.93143	chr5	177777391	-	COL23A1	0.497747	0.69514	-0.197393	OpenSea	Body			-0.562285
cg10251973	-1.17363	0.476485	-5.30563	4.57872e-06	0.0121341	3.92251	chr14	93419016	+	ITPK1	0.474746	0.677413	-0.202667	OpenSea	Body			-0.590845
cg13716144	0.960764	0.361975	5.30212	4.63047e-06	0.0121935	3.91278	chr2	65182919	+		0.667193	0.510088	0.157105	OpenSea	IGR			0.542536
cg26163576	0.966485	0.347728	5.30123	4.6437e-06	0.0121935	3.91031	chr1	6397707	-	ACOT7	0.629511	0.496307	0.133204	OpenSea	Body			0.219972
cg05155784	0.73189	0.128717	5.30074	4.65099e-06	0.0121935	3.90895	chr12	110316989	+	GLTP	0.575068	0.472382	0.102686	N_Shore	Body			0.220174
cg27130049	1.18231	-0.379728	5.29843	4.68545e-06	0.0122402	3.90256	chr4	108745001	-	SGMS2	0.524589	0.367317	0.157273	N_Shore	TSS1500			0.202755
cg08848887	1.57783	-0.0562528	5.29534	4.73191e-06	0.0123177	3.89402	chr10	35497581	+	CREM	0.612931	0.364392	0.248539	OpenSea	Body			0.498987
cg24797066	-1.20941	1.07712	-5.29114	4.79594e-06	0.0123749	3.88238	chr20	48407084	-		0.586143	0.756823	-0.17068	OpenSea	IGR	chr20:48406938-48406938		-0.463743
cg25498638	0.661441	0.900476	5.29107	4.79702e-06	0.0123749	3.88219	chr6	7996863	-	BLOC1S5-TXNDC5	0.684812	0.599596	0.0852167	OpenSea	Body			0.0839579
cg23835453	1.11165	-0.257056	5.29058	4.80448e-06	0.0123749	3.88084	chr12	53646929	-	MFSD5	0.528573	0.385102	0.14347	S_Shore	Body		*	0.210857
cg21281007	1.45274	-0.087884	5.28687	4.86189e-06	0.012479	3.87056	chr12	5939611	-	ANO2	0.584937	0.399755	0.185182	S_Shelf	Body			0.222301
cg09606034	0.733664	1.37989	5.28343	4.91561e-06	0.0125471	3.86104	chr20	1184182	+	C20orf202	0.767296	0.663336	0.10396	OpenSea	1stExon			0.323982
cg11651790	1.01256	0.0755339	5.28299	4.92258e-06	0.0125471	3.85982	chr3	67854815	+	SUCLG2-AS1	0.590654	0.431844	0.15881	OpenSea	Body			0.452096
cg25652751	0.9493	1.63058	5.27973	4.97419e-06	0.0126077	3.85078	chr15	77748245	-	HMG20A	0.798555	0.697606	0.100949	OpenSea	5'UTR			0.460806
cg04973751	0.863834	-0.0566541	5.27932	4.98072e-06	0.0126077	3.84965	chr11	35329743	+	SLC1A2	0.549335	0.440435	0.1089	OpenSea	Body	chr11:35329526-35329526		0.116974
cg06927938	-1.14383	-0.155895	-5.27569	5.0389e-06	0.0127111	3.83959	chr9	124051224	+	GSN	0.358223	0.55878	-0.200557	OpenSea	5'UTR			-0.610999
cg17414215	0.906868	1.54754	5.27152	5.10649e-06	0.0128052	3.82806	chr16	27771916	+	KIAA0556	0.7899	0.696127	0.0937737	OpenSea	Body			0.148572
cg14834385	-1.01705	-1.56255	-5.26822	5.16064e-06	0.0128052	3.81892	chr5	39195229	-	FYB	0.203869	0.320229	-0.11636	OpenSea	Body			-0.216123
cg03340410	0.747044	1.99948	5.26737	5.1746e-06	0.0128052	3.81658	chr17	17738850	+	SREBF1	0.83712	0.746625	0.0904954	N_Shore	Body			0.436196
cg12435154	-1.51955	-2.45815	-5.26688	5.18273e-06	0.0128052	3.81522	chr22	38023673	+	GGA1	0.113313	0.215776	-0.102463	OpenSea	Body	chr22:38023382-38023382		-0.131558
cg16896579	-0.653748	-0.569838	-5.26473	5.21849e-06	0.0128052	3.80927	chr12	57496251	-	STAT6	0.333593	0.463122	-0.129529	OpenSea	Body			-0.699413
cg23016243	-0.784432	0.515344	-5.26389	5.23252e-06	0.0128052	3.80694	chr17	42983768	+	GFAP	0.520707	0.663239	-0.142533	OpenSea	3'UTR			-0.635609
cg13419103	-0.913508	-1.12375	-5.26332	5.24209e-06	0.0128052	3.80536	chr15	78362932	-	TBC1D2B	0.246522	0.362466	-0.115945	OpenSea	Body			-0.321248
cg10290728	0.880351	1.67093	5.26245	5.25676e-06	0.0128052	3.80294	chr7	25469581	-		0.810667	0.696619	0.114049	OpenSea	IGR			0.528256
cg04682832	1.4796	-0.0548544	5.26241	5.25734e-06	0.0128052	3.80284	chr6	159240983	+	EZR-AS1	0.5495	0.373629	0.175871	S_Shore	Body			-0.0458781
cg10879843	-1.00842	-1.9535	-5.26135	5.27513e-06	0.0128052	3.79992	chr7	47608299	-	TNS3	0.153655	0.262961	-0.109306	OpenSea	5'UTR			-0.59206
cg13593913	-0.945568	-0.857805	-5.26073	5.2856e-06	0.0128052	3.7982	chr16	70784939	-	VAC14	0.270765	0.449884	-0.179119	OpenSea	Body			-0.686044
cg00484488	0.70299	-0.16751	5.26071	5.28605e-06	0.0128052	3.79813	chr15	73076983	+	ADPGK	0.528822	0.419549	0.109273	S_Shore	TSS1500			0.48653
cg22158707	1.24585	1.01997	5.25814	5.32955e-06	0.0128052	3.79103	chr1	203594041	+		0.713184	0.550204	0.16298	OpenSea	IGR			0.179765
cg06656924	1.10662	-1.03394	5.25789	5.33391e-06	0.0128052	3.79032	chr6	35228319	+	ZNF76	0.391746	0.284255	0.107491	S_Shore	5'UTR			-0.0487138
cg03633004	0.827397	1.18608	5.25766	5.33785e-06	0.0128052	3.78968	chr7	2687534	+	TTYH3	0.752894	0.650641	0.102253	S_Shore	Body			0.361961
cg14197032	-1.27308	0.305285	-5.25441	5.39352e-06	0.0128966	3.7807	chr4	159827486	-	FNIP2	0.463013	0.64041	-0.177397	OpenSea	3'UTR			-0.215313
cg21052616	-0.973182	-2.30915	-5.25128	5.44769e-06	0.0129685	3.77204	chr2	109201931	+	LIMS1	0.132448	0.273369	-0.140922	OpenSea	Body	chr2:109201604-109201604		-0.75633
cg17869161	0.953407	0.494062	5.24963	5.47646e-06	0.0129685	3.76748	chr8	145729373	+	GPT	0.647301	0.49987	0.147431	N_Shore	TSS200			0.16427
cg24513997	1.11246	0.554678	5.24933	5.48176e-06	0.0129685	3.76664	chr15	41060822	+	C15orf62	0.646793	0.490348	0.156445	OpenSea	TSS1500			0.373506
cg12955664	-0.829614	-1.35047	-5.24862	5.49424e-06	0.0129685	3.76467	chr10	35630030	-	CCNY	0.220249	0.340533	-0.120283	S_Shelf	5'UTR			-0.560766
cg07493562	-1.05448	-0.968403	-5.24625	5.53604e-06	0.0129893	3.75811	chr16	78244468	-	WWOX	0.261483	0.414895	-0.153412	OpenSea	Body			-0.57059
cg21993290	-0.97452	0.608983	-5.24611	5.53845e-06	0.0129893	3.75773	chr2	233703120	+	GIGYF2	0.525045	0.645295	-0.12025	OpenSea	Body			-0.0132672
cg24854010	0.958124	0.968867	5.2446	5.56523e-06	0.0130106	3.75355	chr12	1726033	+	WNT5B	0.71592	0.587096	0.128824	OpenSea	TSS200		*	0.203362
cg25614701	1.7821	-0.22594	5.24193	5.61285e-06	0.0130606	3.74617	chr17	38464730	-	RARA	0.589566	0.36794	0.221626	OpenSea	TSS1500			0.165485
cg06246510	1.4789	0.305075	5.24064	5.63605e-06	0.0130606	3.7426	chr8	101504720	-		0.718619	0.445991	0.272628	OpenSea	IGR			0.604314
cg19800026	2.00201	-0.768364	5.24042	5.64001e-06	0.0130606	3.74199	chr5	14492945	-	TRIO	0.54547	0.26123	0.28424	OpenSea	Body			0.424043
cg26736952	1.65894	0.406007	5.23816	5.68094e-06	0.0130801	3.73573	chr11	34645679	-	EHF	0.685925	0.444256	0.241669	OpenSea	5'UTR			0.48329
cg19928138	1.34856	-0.5205	5.23799	5.68409e-06	0.0130801	3.73525	chr20	9570961	+	PAK7	0.525187	0.332953	0.192233	OpenSea	Body			0.248633
cg26876101	0.755495	1.37586	5.23637	5.7135e-06	0.0131067	3.73078	chr1	2321877	+	RER1	0.764051	0.666508	0.0975428	N_Shore	TSS1500			0.0716022
cg14144910	1.50588	-0.535024	5.23522	5.73458e-06	0.0131141	3.72759	chr3	130491653	+		0.530958	0.335669	0.195289	OpenSea	IGR			0.18888
cg10413136	-1.60252	0.769167	-5.23395	5.75779e-06	0.0131263	3.72409	chr4	8207119	-	SH3TC1	0.467214	0.743305	-0.276091	OpenSea	Body			-0.527041
cg22362405	1.31795	-0.489933	5.22415	5.94086e-06	0.013455	3.69697	chr21	35883571	-	KCNE1	0.504318	0.351664	0.152653	OpenSea	1stExon			-0.00374722
cg06067885	2.00026	-0.764248	5.22412	5.94147e-06	0.013455	3.69689	chr3	122084677	-	CCDC58	0.511807	0.227516	0.28429	OpenSea	Body			0.157788
cg15799799	0.980341	0.393436	5.2233	5.95697e-06	0.013455	3.69463	chr2	120186222	+		0.653829	0.486453	0.167376	N_Shelf	IGR			0.421005
cg25103161	-0.700323	-0.537126	-5.22222	5.97769e-06	0.0134604	3.69162	chr5	179230709	-	MGAT4B	0.364672	0.461072	-0.0964	N_Shore	Body			-0.217541
cg27009448	0.793372	1.43532	5.21835	6.052e-06	0.0135861	3.68092	chr10	120492138	-	C10orf46	0.767937	0.676634	0.0913028	OpenSea	Body			0.124367
cg24777176	-1.17833	-0.66356	-5.2168	6.08198e-06	0.0136117	3.67664	chr10	86184845	+	CCSER2	0.304515	0.44348	-0.138965	OpenSea	5'UTR			-0.19364
cg01174827	0.924543	-0.330083	5.21335	6.14943e-06	0.0136811	3.66708	chr1	36615864	-	TRAPPC3	0.508001	0.382855	0.125146	S_Shore	TSS1500			0.175613
cg02732358	1.08691	-3.3648	5.21283	6.15963e-06	0.0136811	3.66564	chr5	40756241	+	TTC33	0.10952	0.0675132	0.0420065	Island	TSS200			0.0286611
cg24048022	-0.97702	0.496475	-5.21158	6.18421e-06	0.0136811	3.66219	chr12	104990337	+	CHST11	0.511693	0.6741	-0.162406	OpenSea	Body			-0.621126
cg24124366	-0.824345	-2.44213	-5.21063	6.20296e-06	0.0136811	3.65957	chr5	177815693	-	COL23A1	0.119537	0.196878	-0.0773413	OpenSea	Body	chr5:177815431-177815431		-0.560968
cg06961313	1.06542	1.44779	5.21047	6.20614e-06	0.0136811	3.65913	chr1	181002177	-	MR1	0.778866	0.641702	0.137164	OpenSea	TSS1500			0.340693
cg16084841	0.835851	0.234501	5.20915	6.23229e-06	0.0136877	3.65548	chr9	113435287	+	MUSK	0.598569	0.44682	0.151748	OpenSea	Body			0.461211
cg22200236	-1.11696	-1.01787	-5.20844	6.24645e-06	0.0136877	3.65352	chr5	177757066	-	COL23A1	0.254016	0.458047	-0.204031	OpenSea	Body			-0.592972
cg09309496	-1.02045	-0.819681	-5.20577	6.29993e-06	0.0137638	3.64613	chr16	10983218	+	CIITA	0.280215	0.442786	-0.162571	OpenSea	Body			-0.55631
cg01655226	1.2741	-0.51799	5.20477	6.32003e-06	0.0137667	3.64337	chr17	16955974	-	MPRIP	0.520634	0.357068	0.163566	OpenSea	Body			0.148775
cg01425836	1.37598	-1.94323	5.20206	6.37503e-06	0.0138455	3.63586	chr10	3824373	-	KLF6	0.305392	0.133592	0.171799	S_Shore	Body			0.606644
cg21357360	1.38281	0.813368	5.19462	6.52815e-06	0.014098	3.6153	chr4	48806962	+		0.742565	0.558259	0.184306	OpenSea	IGR			0.458274
cg01668352	-1.311	0.0834413	-5.19402	6.54065e-06	0.014098	3.61364	chr12	64482597	-	SRGAP1	0.394165	0.638096	-0.243931	OpenSea	Body		*	-0.595909
cg02543993	-1.85148	0.588447	-5.19363	6.54891e-06	0.014098	3.61255	chr7	5736195	+	RNF216	0.462933	0.736229	-0.273297	OpenSea	Body			-0.484707
cg18953822	0.861369	0.689822	5.19102	6.60369e-06	0.0141621	3.60533	chr21	32591845	-	TIAM1	0.686794	0.538988	0.147806	OpenSea	Body			0.590946
cg27553890	-0.899938	-0.573859	-5.19037	6.61728e-06	0.0141621	3.60355	chr12	109221424	-	SSH1	0.329818	0.486465	-0.156647	OpenSea	TSS200			-0.547802
cg18247124	0.890484	0.757809	5.18596	6.71108e-06	0.0142798	3.59135	chr11	122943141	-	ASAM	0.695912	0.57732	0.118592	OpenSea	3'UTR			0.336439
cg23579746	-0.945316	1.24807	-5.18526	6.72611e-06	0.0142798	3.58941	chr1	161690415	-	FCRLB	0.622421	0.768868	-0.146447	OpenSea	TSS1500			-0.437614
cg25603927	1.02885	-0.507598	5.18371	6.75947e-06	0.0142798	3.58512	chr10	99185264	-	PGAM1	0.489678	0.323655	0.166023	N_Shore	TSS1500			0.388799
cg26089920	0.755418	0.709867	5.18348	6.76448e-06	0.0142798	3.58448	chr18	22494802	+		0.680659	0.555336	0.125323	OpenSea	IGR			0.55874
cg16639105	1.09982	0.690921	5.18286	6.77786e-06	0.0142798	3.58277	chr3	142755647	-	U2SURP	0.706377	0.542041	0.164336	OpenSea	Body			0.320843
cg13260233	1.62132	-1.53573	5.18223	6.79131e-06	0.0142798	3.58105	chr1	57469241	-	DAB1	0.375036	0.16925	0.205786	OpenSea	3'UTR			0.39761
cg14425733	1.09565	-0.934347	5.18144	6.80846e-06	0.0142798	3.57887	chr22	46451214	-	LOC150381	0.403184	0.263564	0.13962	S_Shore	Body		*	0.177132
cg04919810	1.17085	0.481634	5.17803	6.88292e-06	0.0143233	3.56944	chr20	35917043	+	MANBAL	0.670007	0.507654	0.162353	N_Shore	TSS1500			0.302107
cg07989030	1.03113	0.424218	5.178	6.8836e-06	0.0143233	3.56935	chr10	98032439	-	BLNK	0.650786	0.469143	0.181643	OpenSea	TSS1500			0.491695
cg08841511	-1.31296	-0.657727	-5.17782	6.88774e-06	0.0143233	3.56883	chr10	86184581	+	FAM190B	0.302415	0.484459	-0.182044	OpenSea	Body			-0.458072
cg24351970	1.66351	0.519644	5.17645	6.91771e-06	0.014329	3.56507	chr13	110446467	+		0.714661	0.470084	0.244577	OpenSea	IGR			0.51266
cg03301995	-0.936212	1.43707	-5.17503	6.9492e-06	0.014329	3.56113	chr7	117369674	+	CTTNBP2	0.659379	0.799296	-0.139916	OpenSea	Body			-0.534434
cg20892444	-0.876388	-0.0926198	-5.1745	6.96101e-06	0.014329	3.55966	chr15	64008158	+	HERC1	0.411654	0.561382	-0.149728	OpenSea	Body			-0.435994
cg01354879	1.24224	0.901846	5.17416	6.96852e-06	0.014329	3.55873	chr6	84140050	+	ME1	0.722602	0.530167	0.192435	N_Shore	Body	chr6:84139998-84139998		0.379785
cg06169771	-0.792486	-0.894655	-5.1712	7.03471e-06	0.0144247	3.55053	chr17	27459236	+	MYO18A	0.286511	0.395464	-0.108952	OpenSea	Body			-0.360644
cg11119681	-0.747593	0.839511	-5.17006	7.06021e-06	0.0144366	3.5474	chr20	36846641	+	KIAA1755	0.578659	0.695301	-0.116642	OpenSea	ExonBnd			-0.540207
cg22240755	-0.948639	-0.0633539	-5.16862	7.09282e-06	0.014463	3.54341	chr12	104483890	-	HCFC2	0.425697	0.592291	-0.166594	OpenSea	Body			-0.397002
cg27656498	1.19654	-0.104877	5.16684	7.13306e-06	0.0144683	3.5385	chr5	14492820	-	TRIO	0.571297	0.408676	0.162621	OpenSea	Body			0.211971
cg14538218	1.04732	0.388714	5.16631	7.14523e-06	0.0144683	3.53703	chr4	124475699	+		0.652277	0.495227	0.157049	OpenSea	IGR			0.478327
cg07306737	0.735487	1.33511	5.1659	7.15452e-06	0.0144683	3.5359	chr6	33247141	-	WDR46	0.759585	0.67815	0.081435	S_Shore	Body			0.136216
cg10337975	-1.75972	0.481063	-5.15972	7.29683e-06	0.0147155	3.51883	chr7	5676855	+	RNF216	0.439332	0.704837	-0.265505	OpenSea	Body			-0.566437
cg03550352	0.804323	1.11238	5.15263	7.46379e-06	0.0149338	3.49922	chr2	178400837	+	AGPS	0.741933	0.631965	0.109968	OpenSea	Body			0.321248
cg02787218	-0.809076	-0.815774	-5.15213	7.47557e-06	0.0149338	3.49785	chr3	48717275	-	NCKIPSD	0.294259	0.445167	-0.150908	OpenSea	Body			-0.632165
cg14182787	1.48115	-0.261632	5.1502	7.52183e-06	0.0149338	3.4925	chr10	13932304	+	FRMD4A	0.562848	0.361859	0.200989	N_Shore	Body			0.252177
cg26118358	-1.50069	0.216534	-5.14976	7.5323e-06	0.0149338	3.4913	chr14	23321005	-		0.401366	0.663445	-0.262079	OpenSea	IGR	chr14:23320228-23320228		-0.535244
cg16774479	0.812125	2.11282	5.14955	7.53743e-06	0.0149338	3.49071	chr18	33529461	-		0.837125	0.766912	0.0702124	N_Shore	IGR			0.0526636
cg17580616	-0.685275	-0.161798	-5.14839	7.5652e-06	0.0149338	3.48752	chr11	47350136	+	MADD	0.406489	0.551784	-0.145295	OpenSea	Body		*	-0.661434
cg07842062	0.706496	-0.644653	5.14833	7.56683e-06	0.0149338	3.48733	chr16	3306524	-	MEFV	0.439115	0.340013	0.0991025	S_Shore	1stExon			0.341098
cg19245776	-1.08105	1.32768	-5.14775	7.58076e-06	0.0149338	3.48574	chr12	11938826	+	ETV6	0.639734	0.785468	-0.145734	OpenSea	Body			-0.402572
cg14091567	-0.717108	1.79885	-5.1471	7.59641e-06	0.0149338	3.48395	chr20	33118092	+	DYNLRB1	0.732717	0.813664	-0.0809469	OpenSea	Body			-0.16903
cg19348272	1.37006	0.202874	5.1466	7.60853e-06	0.0149338	3.48257	chr7	77044158	-	PION	0.630637	0.470671	0.159966	N_Shore	Body	chr7:77043308-77043308		-0.0773749
cg26210297	-1.43046	0.612187	-5.14477	7.65313e-06	0.0149813	3.4775	chr1	162534628	-	UAP1	0.514573	0.713427	-0.198854	S_Shelf	5'UTR			-0.460401
cg11737794	-1.19239	-0.488017	-5.14248	7.70912e-06	0.0150111	3.47118	chr15	73077977	+	ADPGK-AS1	0.324123	0.487166	-0.163043	S_Shore	Body	chr15:73077755-73077755		-0.193235
cg07893726	0.813174	1.06735	5.14178	7.72642e-06	0.0150111	3.46924	chr16	67892349	+	NUTF2	0.714074	0.612502	0.101573	OpenSea	5'UTR			0.0482074
cg08907118	0.761831	-0.856891	5.14164	7.72971e-06	0.0150111	3.46887	chr16	27482516	+	GTF3C1	0.422445	0.324243	0.0982014	OpenSea	Body			0.219465
cg04359022	1.29351	0.343014	5.13889	7.79787e-06	0.0151035	3.46126	chr7	127566935	+	SND1	0.659764	0.438336	0.221429	OpenSea	Body			0.419384
cg07417745	1.16215	-1.27223	5.13611	7.86707e-06	0.0151683	3.4536	chr2	228582488	-	SLC19A3	0.382539	0.22657	0.155969	Island	5'UTR			0.647661
cg20920549	0.954544	-0.28214	5.13589	7.87261e-06	0.0151683	3.45299	chr13	112837467	+		0.520102	0.3732	0.146902	OpenSea	IGR			0.473263
cg25270424	1.18424	1.51954	5.13507	7.89339e-06	0.0151685	3.45071	chr7	24965657	+	OSBPL3	0.804546	0.690195	0.114351	OpenSea	5'UTR			0.2698
cg16119483	-1.3749	-0.203134	-5.13123	7.99036e-06	0.0152618	3.44012	chr5	172306099	-	ERGIC1	0.343601	0.591777	-0.248176	OpenSea	Body			-0.579299
cg01613708	-0.771266	0.40993	-5.13112	7.99327e-06	0.0152618	3.43981	chr21	47674204	-	MCM3AP	0.501726	0.642947	-0.141221	OpenSea	Body			-0.565323
cg10630015	0.945368	2.02092	5.13069	8.00433e-06	0.0152618	3.43861	chr6	403897	+	IRF4	0.852451	0.714177	0.138275	OpenSea	Body			0.774053
cg11235487	1.09824	0.648096	5.12868	8.05558e-06	0.0152976	3.43307	chr1	169017360	+	LINC00970	0.687236	0.520002	0.167233	OpenSea	Body			0.41665
cg02850252	1.06247	0.708703	5.12826	8.06641e-06	0.0152976	3.43191	chr12	51422536	-	SLC11A2	0.709544	0.556169	0.153375	S_Shelf	TSS1500			0.404092
cg26544665	1.03858	0.783924	5.12752	8.08559e-06	0.0152976	3.42985	chr5	54805883	-	PPAP2A	0.702262	0.545916	0.156346	OpenSea	Body			0.40156
cg07877629	1.26245	-0.0396548	5.12609	8.12251e-06	0.0153279	3.4259	chr16	81465426	-		0.599031	0.419445	0.179586	OpenSea	IGR			0.255925
cg17724871	-1.1061	-1.52317	-5.12094	8.25675e-06	0.0154828	3.41169	chr3	195627331	+	TNK2	0.19482	0.338618	-0.143798	OpenSea	5'UTR			-0.550132
cg08692988	-1.17918	-1.57112	-5.12015	8.27741e-06	0.0154828	3.40952	chr7	133658	-		0.199895	0.394898	-0.195003	OpenSea	IGR			-0.665789
cg09194657	-1.03849	-0.514996	-5.1194	8.29742e-06	0.0154828	3.40743	chr10	135108050	-	TUBGCP2	0.320219	0.479142	-0.158923	OpenSea	Body			-0.535447
cg11180972	-1.51509	-0.982467	-5.11926	8.30113e-06	0.0154828	3.40704	chr12	105066468	-	CHST11	0.231611	0.441071	-0.20946	OpenSea	Body	chr12:105066347-105066347		-0.540207
cg10179297	-0.854458	0.798613	-5.11892	8.31004e-06	0.0154828	3.40611	chr16	787799	+	NARFL	0.55237	0.700406	-0.148035	S_Shore	Body			-0.442475
cg17061862	1.28721	0.245603	5.11747	8.34847e-06	0.015515	3.40211	chr11	9590431	+		0.645559	0.468985	0.176574	N_Shelf	IGR	chr11:9590279-9590279	*	0.257646
cg05288251	0.824781	2.206	5.11663	8.37095e-06	0.0155175	3.39978	chr11	124752316	-		0.848093	0.766462	0.0816302	OpenSea	IGR			0.324286
cg02149446	1.13752	0.270274	5.11511	8.41145e-06	0.0155533	3.39559	chr19	47812519	-	C5AR1	0.635092	0.458328	0.176764	OpenSea	TSS1500			0.347073
cg13102280	0.99176	0.800899	5.11374	8.44823e-06	0.0155821	3.39181	chr3	195174267	-		0.689654	0.555243	0.134411	OpenSea	IGR			0.25076
cg25464079	-1.30105	-2.16593	-5.112	8.49526e-06	0.0156295	3.387	chr12	7044822	+	ATN1	0.127669	0.258819	-0.13115	N_Shore	Body			-0.582338
cg08744900	0.804936	-0.275471	5.10847	8.59116e-06	0.0157665	3.37727	chr3	149530197	+	RNF13	0.512341	0.386194	0.126147	N_Shore	TSS1500			0.416447
cg02035751	-1.06394	0.210794	-5.09579	8.94521e-06	0.0163753	3.34225	chr1	206729099	-	RASSF5	0.472582	0.593192	-0.120609	N_Shore	Body		*	-0.0695767
cg10303698	0.551561	-0.123061	5.09378	9.00255e-06	0.0164392	3.33671	chr17	55969998	-	CUEDC1	0.524634	0.42006	0.104575	OpenSea	5'UTR	chr17:55969951-55969951		0.556107
cg09874776	1.0388	0.953857	5.0924	9.04214e-06	0.0164706	3.3329	chr20	44330841	-	WFDC10B	0.727933	0.558811	0.169122	OpenSea	Body			0.586389
cg25464140	-0.93444	0.878921	-5.0905	9.09703e-06	0.0165295	3.32765	chr1	150131488	+	PLEKHO1	0.575332	0.718627	-0.143296	OpenSea	Body			-0.512761
cg01811272	-0.781034	1.22889	-5.08748	9.18484e-06	0.0166111	3.31932	chr2	47276456	-	TTC7A	0.651072	0.760783	-0.109711	OpenSea	Body			-0.458274
cg07467492	0.841952	1.88721	5.0874	9.18719e-06	0.0166111	3.3191	chr17	55173766	-	AKAP1	0.821968	0.733473	0.0884952	OpenSea	5'UTR			0.189893
cg09149541	0.879947	1.71225	5.08603	9.22724e-06	0.0166172	3.31533	chr22	19898335	-	TXNRD2	0.806814	0.709417	0.0973968	S_Shelf	Body			0.193944
cg01910639	0.943254	-1.20536	5.08574	9.23584e-06	0.0166172	3.31452	chr1	153507779	-	S100A6	0.358162	0.2316	0.126562	N_Shore	Body		*	0.360745
cg23518972	1.12597	0.314831	5.0808	9.382e-06	0.0168015	3.3009	chr12	58283489	-		0.637158	0.459327	0.17783	OpenSea	IGR	chr12:58283417-58283417		0.378064
cg06895124	-0.841218	1.73672	-5.0798	9.41206e-06	0.0168015	3.29813	chr8	141588750	-	EIF2C2	0.723964	0.823411	-0.0994469	OpenSea	Body			-0.39761
cg10423286	1.35665	0.814275	5.07977	9.41302e-06	0.0168015	3.29804	chr15	90210720	+	PLIN1	0.735913	0.572319	0.163594	S_Shore	Body			0.18574
cg16216349	-1.21591	0.697645	-5.07809	9.46317e-06	0.0168015	3.29343	chr4	185316749	+	IRF2	0.522014	0.694097	-0.172083	OpenSea	Body			-0.512356
cg05778322	0.844815	0.839598	5.0778	9.47199e-06	0.0168015	3.29263	chr3	170281935	+	SLC7A14	0.705658	0.555435	0.150223	OpenSea	5'UTR			0.421106
cg06665322	1.02418	0.814339	5.07768	9.47558e-06	0.0168015	3.2923	chr1	167059365	-	GPA33	0.694247	0.573346	0.1209	OpenSea	Body			0.173891
cg08608126	1.00678	-0.470396	5.07625	9.51874e-06	0.0168373	3.28835	chr11	33744567	+	CD59	0.497125	0.365351	0.131774	OpenSea	5'UTR			0.175106
cg11772834	1.23546	1.70185	5.07502	9.55616e-06	0.0168629	3.28495	chr20	16844993	+		0.82234	0.680168	0.142173	OpenSea	IGR			0.421511
cg19756320	1.17285	2.34104	5.06998	9.71062e-06	0.0170267	3.27105	chr12	109485156	+	USP30	0.87238	0.77265	0.09973	OpenSea	5'UTR			0.131456
cg07830557	-1.37742	-1.63794	-5.06962	9.72182e-06	0.0170267	3.27005	chr19	4374239	+	SH3GL1	0.179374	0.339313	-0.159939	S_Shelf	Body	chr19:4374109-4374109		-0.544764
cg10784792	1.04025	-0.661927	5.0692	9.73482e-06	0.0170267	3.26889	chr15	74111225	+		0.481539	0.351327	0.130212	OpenSea	IGR			0.231517
cg10754910	-0.828289	2.85178	-5.0685	9.75635e-06	0.0170267	3.26697	chr7	51111835	+	COBL	0.855856	0.900889	-0.0450328	OpenSea	Body			-0.235669
cg02931540	1.54042	-0.833527	5.06823	9.76493e-06	0.0170267	3.26621	chr2	237640810	+		0.473603	0.256386	0.217217	OpenSea	IGR			0.245797
cg16818077	0.817584	1.51848	5.06515	9.86085e-06	0.0171472	3.25773	chr7	41926688	-		0.785565	0.691063	0.0945028	OpenSea	IGR	chr7:41926602-41926602		0.470934
cg14965398	1.10712	-1.1841	5.06452	9.88077e-06	0.0171472	3.25598	chr13	27705648	+	USP12-AS1	0.366319	0.226577	0.139742	OpenSea	Body	chr13:27705388-27705388		0.409054
cg17326389	-0.776977	-1.70699	-5.06113	9.98768e-06	0.0172918	3.24664	chr17	3817740	+	P2RX1	0.187643	0.300793	-0.113151	OpenSea	Body	chr17:3817602-3817602		-0.671967
cg03833559	-1.28753	1.29124	-5.05881	1.00618e-05	0.0173773	3.24023	chr1	110435756	+		0.619389	0.791377	-0.171988	OpenSea	IGR			-0.395888
cg24375399	-1.05215	-3.21066	-5.0581	1.00844e-05	0.0173773	3.23829	chr17	40825798	-	PLEKHH3	0.0721242	0.128637	-0.0565123	N_Shelf	Body		*	-0.478428
cg05898398	-0.965506	-0.362922	-5.05631	1.01421e-05	0.017397	3.23334	chr15	56201688	+	NEDD4	0.36967	0.541732	-0.172062	OpenSea	Body	chr15:56201661-56201661		-0.537472
cg07001914	0.687364	-0.385708	5.05627	1.01432e-05	0.017397	3.23324	chr22	38610207	-	MAFF	0.483307	0.387894	0.0954122	N_Shore	Body			0.14209
cg23701457	-0.94359	0.290194	-5.05496	1.01856e-05	0.017429	3.22962	chr20	57008396	-	VAPB	0.460464	0.629996	-0.169532	OpenSea	Body			-0.485214
cg16974516	1.00895	1.56931	5.05337	1.02374e-05	0.0174768	3.22523	chr2	237640723	+		0.786616	0.668555	0.118061	OpenSea	IGR			0.121025
cg09592494	1.00957	0.148139	5.0525	1.02656e-05	0.0174843	3.22284	chr3	172419935	-	NCEH1	0.580791	0.457923	0.122869	OpenSea	5'UTR			0.0908447
cg07713291	-1.24026	-1.00911	-5.04929	1.03708e-05	0.0175687	3.21399	chr6	16577265	-	ATXN1	0.265956	0.419857	-0.153901	OpenSea	5'UTR			-0.498886
cg17050389	-1.0893	-1.06523	-5.04923	1.03728e-05	0.0175687	3.21383	chr15	101741613	+	CHSY1	0.235476	0.411805	-0.176329	OpenSea	Body	chr15:101741612-101741612		-0.733543
cg07570181	1.25293	0.477938	5.0488	1.0387e-05	0.0175687	3.21264	chr2	48806508	+	STON1-GTF2A1L	0.672457	0.517466	0.154992	OpenSea	5'UTR			0.213085
cg24725337	0.932847	-0.322702	5.04733	1.04355e-05	0.0176103	3.2086	chr6	89717866	-		0.513532	0.376249	0.137282	OpenSea	IGR		*	0.337047
cg03058083	-0.784763	-3.36392	-5.04476	1.05214e-05	0.0176576	3.20149	chr2	12185086	+	LOC100506457	0.0761317	0.120863	-0.0447316	OpenSea	Body	chr2:12184966-12184966		-0.370569
cg10120178	1.08939	1.33206	5.04449	1.05302e-05	0.0176576	3.20076	chr12	51422637	+	SLC11A2	0.772584	0.632273	0.14031	S_Shelf	TSS1500			0.363176
cg13910844	0.769847	1.96832	5.04382	1.05529e-05	0.0176576	3.1989	chr12	109021548	+	SELPLG	0.839754	0.755586	0.0841679	OpenSea	Body			0.44764
cg08024038	-0.902857	0.527714	-5.04346	1.05648e-05	0.0176576	3.19792	chr17	17616235	-	RAI1	0.501929	0.663779	-0.16185	OpenSea	5'UTR			-0.560867
cg15975427	0.850184	0.174267	5.04224	1.06058e-05	0.0176576	3.19456	chr3	14879372	+	FGD5	0.613343	0.465781	0.147562	OpenSea	Body			0.448653
cg18507159	-1.43593	0.698377	-5.04218	1.06079e-05	0.0176576	3.19439	chr5	137822558	-		0.49958	0.729486	-0.229905	OpenSea	IGR			-0.530079
cg13255061	-1.10776	-1.20252	-5.03933	1.07043e-05	0.0177778	3.18654	chr17	17616093	+	RAI1	0.228476	0.370315	-0.141839	OpenSea	5'UTR	chr17:17615930-17615930		-0.409966
cg07371344	0.668568	2.03271	5.03762	1.07627e-05	0.0178344	3.18182	chr2	74732479	+	PCGF1	0.837525	0.779022	0.0585033	N_Shore	Body			-0.114138
cg17825211	-1.11383	1.85133	-5.03538	1.08395e-05	0.0179213	3.17565	chr6	53446025	+		0.710376	0.846246	-0.13587	OpenSea	IGR			-0.592161
cg24643995	0.956121	0.100609	5.03354	1.0903e-05	0.0179858	3.17058	chr19	12993285	+	DNASE2	0.569297	0.44787	0.121427	S_Shore	TSS1500			-0.0235973
cg26064794	-1.19086	0.980045	-5.03184	1.09621e-05	0.0180082	3.16589	chr1	204435434	-	PIK3C2B	0.572587	0.758247	-0.185661	OpenSea	Body			-0.509014
cg10556900	1.18349	-0.573265	5.03174	1.09657e-05	0.0180082	3.16561	chr6	163813653	+		0.49763	0.327204	0.170426	OpenSea	IGR			0.191817
cg08943494	-1.18964	-0.987378	-5.02992	1.10292e-05	0.018072	3.1606	chr11	36422615	+	PRR5L	0.251777	0.409716	-0.157939	OpenSea	5'UTR			-0.357606
cg03816099	-1.19503	1.55831	-5.02903	1.10604e-05	0.0180829	3.15815	chr1	24797290	-	NIPAL3	0.654031	0.810471	-0.15644	OpenSea	3'UTR			-0.346871
cg06834630	0.926098	-0.207961	5.02746	1.11157e-05	0.0181303	3.15382	chr17	25867303	-	KSR1	0.525613	0.405489	0.120124	OpenSea	5'UTR			0.374519
cg08643824	-1.17988	-0.253961	-5.02681	1.11388e-05	0.0181303	3.15202	chr11	58294523	+	LPXN	0.339876	0.542924	-0.203049	OpenSea	3'UTR			-0.613024
cg01432669	0.662258	1.39657	5.02603	1.11663e-05	0.0181348	3.14988	chr8	21541317	+		0.762472	0.683953	0.0785187	OpenSea	IGR			0.207211
cg17019903	-0.940354	0.519447	-5.02206	1.13081e-05	0.0183245	3.13894	chr4	84071170	+		0.521542	0.672364	-0.150822	OpenSea	IGR			-0.533219
cg02542813	1.07799	0.854357	5.0213	1.13352e-05	0.0183281	3.13685	chr17	25879898	-	KSR1	0.702677	0.559315	0.143361	OpenSea	5'UTR			0.256634
cg25010080	1.11895	-0.139655	5.01961	1.13963e-05	0.0183863	3.13219	chr19	6111478	+	RFX2	0.561235	0.389252	0.171983	S_Shore	TSS1500	chr19:6111447-6111447		0.204578
cg01150646	-1.52147	0.0640603	-5.01892	1.14213e-05	0.0183863	3.13029	chr17	1377304	-	MYO1C	0.416342	0.619428	-0.203086	S_Shore	Body			-0.300689
cg18618395	-1.41171	-1.91277	-5.0174	1.14768e-05	0.0184351	3.12609	chr14	75360955	+	DLST	0.156435	0.332396	-0.175961	OpenSea	Body			-0.594288
cg16920303	1.01968	-0.799768	5.01459	1.15796e-05	0.0185229	3.11835	chr4	74548513	-		0.433528	0.284661	0.148867	OpenSea	IGR	chr4:74548303-74548303		0.461718
cg20991131	-1.0732	1.86041	-5.01405	1.15992e-05	0.0185229	3.11688	chr6	159458961	+	TAGAP	0.709906	0.843429	-0.133523	OpenSea	Body			-0.547296
cg01720074	1.03714	-0.652551	5.01339	1.16237e-05	0.0185229	3.11505	chr12	31835278	-	AMN1	0.492014	0.309464	0.18255	OpenSea	Body			0.563399
cg16713119	-1.13014	1.64611	-5.01316	1.16323e-05	0.0185229	3.11441	chr8	131005127	-	FAM49B	0.675239	0.820694	-0.145455	OpenSea	Body			-0.534029
cg00242936	-1.31319	-1.39229	-5.00996	1.17508e-05	0.0185654	3.10561	chr10	106089307	-	ITPRIP	0.194482	0.337564	-0.143082	OpenSea	TSS1500			-0.472757
cg12617080	-0.994792	-0.549245	-5.00978	1.17576e-05	0.0185654	3.10511	chr1	156509844	+	IQGAP3	0.318489	0.48939	-0.170902	OpenSea	Body			-0.539396
cg14522298	-1.75453	-2.04044	-5.00864	1.18001e-05	0.0185654	3.10198	chr7	73645783	-		0.131142	0.320396	-0.189254	OpenSea	IGR		*	-0.538384
cg06590856	1.66421	0.801576	5.00858	1.18025e-05	0.0185654	3.10181	chr14	104042936	-	APOPT1	0.721245	0.505142	0.216102	OpenSea	Body			0.104314
cg14643121	1.18053	0.0059688	5.00735	1.18486e-05	0.0185654	3.09842	chr3	190231024	+	IL1RAP	0.589173	0.438533	0.15064	N_Shore	TSS1500			-0.0109378
cg24539517	-1.18016	-1.58966	-5.00711	1.18579e-05	0.0185654	3.09774	chr10	121161258	-	GRK5	0.19314	0.349493	-0.156353	OpenSea	Body	chr10:121161203-121161203	*	-0.460401
cg21809420	-1.1484	-2.53657	-5.00657	1.1878e-05	0.0185654	3.09627	chr22	37705992	-	CYTH4	0.118025	0.198788	-0.0807622	OpenSea	Body			-0.26109
cg22388897	-1.28316	-0.648703	-5.00632	1.18875e-05	0.0185654	3.09558	chr14	77508811	+	LOC283575	0.297658	0.513063	-0.215405	OpenSea	Body	chr14:77508586-77508586		-0.534535
cg25994988	1.0171	-1.2997	5.00567	1.19119e-05	0.0185654	3.0938	chr11	122652382	+	UBASH3B	0.3438	0.24153	0.10227	OpenSea	Body			0.210148
cg16703466	-1.12544	1.2105	-5.00567	1.19119e-05	0.0185654	3.0938	chr1	249137378	+	ZNF672	0.598007	0.760955	-0.162947	OpenSea	5'UTR			-0.465667
cg08864944	1.42979	-0.39568	5.00294	1.20158e-05	0.0186876	3.08626	chr1	164633485	+	PBX1	0.554822	0.356856	0.197967	OpenSea	Body			0.379076
cg08542520	-0.84275	2.64741	-5.0018	1.20593e-05	0.0187156	3.08313	chr16	88044764	+	BANP	0.821055	0.892458	-0.0714027	S_Shore	Body			-0.596314
cg18797453	0.831949	0.743085	5.00033	1.21158e-05	0.018723	3.07907	chr12	52299870	-	ACVRL1	0.68356	0.534126	0.149435	N_Shore	TSS1500			0.641989
cg17366928	-0.853929	0.15854	-4.99946	1.21493e-05	0.018723	3.07668	chr6	15551063	+	DTNBP1	0.446155	0.597643	-0.151488	OpenSea	Body			-0.567146
cg23072629	1.61676	-0.443278	4.99835	1.21919e-05	0.018723	3.07364	chr2	239195537	+	PER2	0.5479	0.335594	0.212306	N_Shore	5'UTR			0.218756
cg21163717	1.01739	0.699533	4.99817	1.21988e-05	0.018723	3.07315	chr8	21769903	+	DOK2	0.701669	0.527187	0.174482	Island	Body			0.648167
cg08721478	-1.24433	-1.51501	-4.99807	1.2203e-05	0.018723	3.07285	chr1	33800886	-	PHC2	0.191159	0.370039	-0.17888	OpenSea	5'UTR			-0.577679
cg05232279	1.04693	0.658703	4.99664	1.22585e-05	0.018723	3.06891	chr8	134546305	+	ST3GAL1	0.693099	0.541639	0.15146	OpenSea	5'UTR			0.349504
cg13774987	0.992319	1.78215	4.99657	1.2261e-05	0.018723	3.06874	chr2	228579338	-	SLC19A3	0.826774	0.726531	0.100243	N_Shelf	5'UTR			0.39447
cg05067204	-1.12343	-0.0501072	-4.99639	1.22681e-05	0.018723	3.06823	chr19	17864889	+	FCHO1	0.398891	0.596497	-0.197606	OpenSea	5'UTR			-0.583553
cg11176393	-0.827449	-2.02181	-4.99531	1.23103e-05	0.0187484	3.06525	chr19	4568101	-		0.158207	0.275802	-0.117595	S_Shore	IGR	chr19:4567864-4567864		-0.748937
cg24807676	-0.899928	1.1992	-4.99443	1.23447e-05	0.0187531	3.06283	chr12	121928403	-	KDM2B	0.623322	0.758005	-0.134683	OpenSea	Body			-0.477922
cg12983664	1.13166	0.857142	4.99337	1.23861e-05	0.0187531	3.05993	chr13	110441015	+		0.720314	0.525781	0.194532	S_Shore	IGR			0.555601
cg10333462	0.882416	1.65898	4.99284	1.24072e-05	0.0187531	3.05845	chr10	114891760	+	TCF7L2	0.791477	0.698465	0.0930126	OpenSea	Body	chr10:114891441-114891441		0.0652218
cg20484181	-1.08848	0.61226	-4.99262	1.24156e-05	0.0187531	3.05786	chr12	32733371	-	FGD4	0.518389	0.689282	-0.170892	OpenSea	5'UTR			-0.550334
cg03904435	-0.9589	1.14785	-4.98676	1.26486e-05	0.0190115	3.04173	chr5	145553369	-	LARS	0.618391	0.753946	-0.135556	OpenSea	Body			-0.33492
cg20714458	1.56389	0.0399078	4.98662	1.26543e-05	0.0190115	3.04134	chr3	138999616	+		0.619704	0.396413	0.22329	OpenSea	IGR			0.358315
cg00548708	-0.603709	-1.69079	-4.98611	1.2675e-05	0.0190115	3.03992	chr17	48041547	+		0.210342	0.277001	-0.0666593	Island	IGR			0.190298
cg09606036	1.1634	0.630056	4.98573	1.26903e-05	0.0190115	3.03888	chr7	20415833	-	ITGB8	0.705427	0.481773	0.223654	OpenSea	Body			0.677841
cg19480933	-0.90515	1.07526	-4.9849	1.27236e-05	0.0190227	3.0366	chr17	55696708	+	MSI2	0.609807	0.755418	-0.145611	OpenSea	Body			-0.514888
cg15232451	-1.09439	-2.7438	-4.98286	1.28062e-05	0.0191073	3.03098	chr8	61764676	+	CHD7	0.0917525	0.239823	-0.14807	OpenSea	Body			-0.703666
cg24769398	0.714816	0.565155	4.98155	1.28596e-05	0.019148	3.02737	chr3	188666022	-		0.651072	0.540567	0.110505	S_Shore	IGR			0.44045
cg26711828	0.996239	2.79511	4.97927	1.2953e-05	0.0191554	3.02109	chr1	207158839	-		0.898332	0.813793	0.0845386	OpenSea	IGR			0.406624
cg15965377	-0.981639	-1.91004	-4.97868	1.29771e-05	0.0191554	3.01948	chrX	15929867	+		0.152096	0.297459	-0.145364	OpenSea	IGR			-0.718351
cg09989037	-1.63641	-0.840839	-4.97837	1.29898e-05	0.0191554	3.01863	chr1	44300942	-	ST3GAL3	0.239967	0.501493	-0.261526	OpenSea	Body			-0.549828
cg07330742	-0.670281	0.816442	-4.97733	1.30326e-05	0.0191554	3.01577	chr10	80889044	-	ZMIZ1	0.587968	0.689878	-0.101911	OpenSea	5'UTR			-0.428904
cg08143605	0.916502	1.14981	4.97677	1.30558e-05	0.0191554	3.01423	chr3	183027232	-	MCF2L2	0.725776	0.639061	0.0867148	OpenSea	Body			-0.0347377
cg21458064	-0.98105	-1.17739	-4.97642	1.30706e-05	0.0191554	3.01325	chr2	232878973	+	DIS3L2	0.239777	0.419322	-0.179545	OpenSea	5'UTR			-0.57697
cg02762945	-1.18585	-1.4696	-4.9764	1.30714e-05	0.0191554	3.0132	chr10	75621858	-	CAMK2G	0.199031	0.379636	-0.180605	OpenSea	Body			-0.644319
cg02535733	-1.04588	1.11069	-4.97635	1.30733e-05	0.0191554	3.01307	chr5	74644287	+	HMGCR	0.604567	0.75335	-0.148783	OpenSea	Body			-0.487239
cg09077611	1.04596	-0.3202	4.97218	1.32474e-05	0.0193718	3.00159	chr17	76803701	-	USP36	0.544479	0.401212	0.143267	OpenSea	ExonBnd			-0.156472
cg22768487	1.24945	-3.8257	4.97153	1.32745e-05	0.0193728	2.99982	chr22	46770253	-	CELSR1	0.106994	0.0439533	0.0630407	N_Shore	Body			0.486024
cg18780288	-1.05855	-3.15212	-4.96676	1.34768e-05	0.019594	2.98669	chr10	111659903	-	XPNPEP1	0.0706426	0.154583	-0.0839404	OpenSea	Body			-0.701134
cg10930101	0.701776	1.29595	4.96627	1.34979e-05	0.019594	2.98533	chr17	62085466	+	ICAM2	0.755116	0.660791	0.0943248	OpenSea	TSS1500			0.307778
cg11408006	-1.30346	1.39447	-4.96608	1.35061e-05	0.019594	2.9848	chr7	151545126	-	PRKAG2	0.618865	0.806279	-0.187414	OpenSea	Body	chr7:151544964-151544964		-0.504152
cg20396072	1.18388	0.118315	4.96508	1.35491e-05	0.0196175	2.98205	chr1	162706509	+	DDR2	0.614318	0.44831	0.166008	OpenSea	Body			0.30555
cg09426746	-0.765122	1.66578	-4.96294	1.36412e-05	0.019712	2.97616	chr22	39181804	-	DNAL4	0.717101	0.786515	-0.0694135	OpenSea	5'UTR			-0.0631963
cg04460557	1.18255	-0.337232	4.9594	1.3795e-05	0.019861	2.96644	chr22	18042646	+	SLC25A18	0.578688	0.380588	0.198101	OpenSea	TSS1500			0.470934
cg11526413	0.80397	1.22214	4.95932	1.37984e-05	0.019861	2.96622	chr15	90223712	+	PLIN1	0.757362	0.659619	0.0977428	OpenSea	TSS1500			0.361252
cg12590163	-1.00205	1.54211	-4.95803	1.38549e-05	0.0199033	2.96268	chr5	153666930	-	GALNT10	0.677155	0.815274	-0.138119	OpenSea	Body			-0.468199
cg06650246	-1.11186	0.471333	-4.95716	1.38933e-05	0.0199194	2.96027	chr1	206897270	+	MAPKAPK2	0.476516	0.668436	-0.19192	OpenSea	Body	chr1:206897147-206897147		-0.504152
cg21513724	-0.910826	0.50673	-4.95328	1.40651e-05	0.0200645	2.94961	chr10	105409153	-	SH3PXD2A	0.498453	0.667371	-0.168918	OpenSea	Body	chr10:105409078-105409078		-0.592972
cg13996115	-1.77677	0.569307	-4.95313	1.4072e-05	0.0200645	2.94918	chr7	2149259	-	MAD1L1	0.450628	0.725239	-0.274611	OpenSea	Body			-0.600162
cg21325715	1.52048	-1.76115	4.95231	1.41085e-05	0.0200645	2.94693	chr17	80297128	-		0.328651	0.14115	0.187501	OpenSea	IGR		*	0.410978
cg26058544	1.00567	0.137112	4.95196	1.41243e-05	0.0200645	2.94596	chr19	44175158	+	PLAUR	0.581651	0.455454	0.126196	S_Shore	TSS1500			-0.00617784
cg12045799	1.12374	-0.0201171	4.9518	1.41311e-05	0.0200645	2.94554	chr8	134163056	+		0.5712	0.414897	0.156303	OpenSea	IGR	chr8:134162340-134162340		0.32064
cg10907086	-1.20666	-2.56965	-4.95035	1.41963e-05	0.0201182	2.94154	chr16	25018046	+	ARHGAP17	0.107703	0.268061	-0.160357	OpenSea	Body			-0.730099
cg06659614	1.01046	0.78787	4.94962	1.42292e-05	0.0201259	2.93954	chr1	152010183	-	S100A11	0.713866	0.573667	0.140199	S_Shore	TSS1500			0.408649
cg26898436	1.15844	0.58119	4.94897	1.42586e-05	0.0201288	2.93774	chr2	99280007	-	MGAT4A	0.693198	0.491806	0.201392	OpenSea	TSS200			0.664979
cg09462207	1.15912	1.69565	4.94811	1.42975e-05	0.0201342	2.93538	chr11	94527939	+	AMOTL1	0.821495	0.688293	0.133203	OpenSea	Body			0.401256
cg14286732	1.07647	-0.130131	4.94767	1.43174e-05	0.0201342	2.93418	chr9	90208854	-	DAPK1	0.557221	0.39238	0.164842	OpenSea	Body			0.515799
cg01716065	0.697737	1.76524	4.94622	1.43835e-05	0.0201886	2.93017	chr17	25724649	-		0.811799	0.725834	0.0859647	OpenSea	IGR			0.430018
cg10877822	-0.936844	-2.02997	-4.945	1.44391e-05	0.0202279	2.92683	chr16	28996221	-	LAT	0.163666	0.236894	-0.0732279	OpenSea	1stExon			-0.0763622
cg13691436	-1.14916	1.45815	-4.94429	1.44718e-05	0.0202351	2.92487	chr10	13746122	-	FRMD4A	0.635838	0.789446	-0.153608	OpenSea	Body			-0.46749
cg03915541	1.00997	0.990231	4.94328	1.4518e-05	0.0202611	2.9221	chr1	6340443	-	ACOT7	0.715946	0.574042	0.141904	N_Shore	Body			0.249443
cg11740679	-0.765812	0.915326	-4.93854	1.47375e-05	0.0205284	2.90907	chr15	40620160	+		0.594348	0.718502	-0.124154	S_Shelf	IGR			-0.557626
cg03024690	-0.867271	-0.245665	-4.93731	1.47953e-05	0.0205699	2.90567	chr3	172268675	+		0.394894	0.509553	-0.114659	OpenSea	IGR			-0.101276
cg08668779	0.73053	2.34521	4.93507	1.49004e-05	0.0206769	2.89953	chr21	43646600	+	ABCG1	0.859915	0.797297	0.0626182	OpenSea	Body			0.383533
cg27124318	1.76259	-0.166911	4.93437	1.49334e-05	0.0206835	2.89761	chr13	33838773	+	STARD13	0.621007	0.349157	0.271851	OpenSea	Body			0.374924
cg05602799	1.63522	-0.000941364	4.9332	1.49887e-05	0.0207092	2.8944	chr12	109487105	+		0.642374	0.389046	0.253328	N_Shelf	IGR			0.421207
cg11369172	0.9048	-4.05693	4.93101	1.50929e-05	0.0207092	2.88838	chr7	132766939	+	CHCHD3	0.0772068	0.0421864	0.0350204	Island	TSS200			0.0921612
cg04952446	-1.31502	-1.84494	-4.93088	1.50993e-05	0.0207092	2.88802	chr2	219197867	-	PNKD	0.158164	0.318817	-0.160653	OpenSea	Body			-0.620519
cg26647238	-1.15954	-0.912962	-4.93073	1.51067e-05	0.0207092	2.8876	chr12	94127316	-	CRADD	0.277263	0.470267	-0.193004	OpenSea	Body			-0.467288
cg05957717	-1.17923	-0.50995	-4.93059	1.51132e-05	0.0207092	2.88722	chr1	110539271	+	AHCYL1	0.317835	0.517086	-0.199251	OpenSea	5'UTR			-0.493012
cg27244403	1.28972	0.722343	4.93011	1.51364e-05	0.0207092	2.88589	chr2	237661327	+		0.72176	0.5339	0.18786	OpenSea	IGR			0.355277
cg17458910	-1.27662	-1.99045	-4.92984	1.51494e-05	0.0207092	2.88514	chr10	77307204	-	C10orf11	0.154432	0.279735	-0.125303	OpenSea	Body			-0.173587
cg08507923	-0.815661	1.7156	-4.928	1.52377e-05	0.0207633	2.8801	chr8	131156881	-	ASAP1	0.696038	0.805697	-0.109659	OpenSea	Body			-0.561779
cg10080832	1.20616	-0.302674	4.92784	1.52455e-05	0.0207633	2.87965	chr10	64675829	+		0.540254	0.358195	0.182059	OpenSea	IGR			0.383229
cg11607004	1.55677	0.732921	4.92667	1.53021e-05	0.0208017	2.87644	chr7	75556324	-	POR	0.728958	0.514572	0.214386	OpenSea	5'UTR			0.180373
cg10420150	-0.683272	1.55261	-4.92595	1.53367e-05	0.0208035	2.87448	chr10	72412875	-		0.687516	0.778719	-0.0912025	OpenSea	IGR			-0.556411
cg26117613	0.78996	2.09033	4.92522	1.53723e-05	0.0208035	2.87246	chr20	4225845	+	ADRA1D	0.84392	0.764135	0.0797848	N_Shelf	Body			0.440754
cg07135701	0.899227	0.563669	4.92422	1.54211e-05	0.0208035	2.86971	chr16	23519441	+	GGA2	0.665377	0.549889	0.115488	N_Shelf	Body			0.283168
cg24790419	-0.973436	0.267572	-4.92374	1.54448e-05	0.0208035	2.86838	chr19	18385930	-	KIAA1683	0.445548	0.638038	-0.192491	OpenSea	TSS1500		*	-0.589224
cg22592475	-1.13951	-1.99543	-4.92331	1.54657e-05	0.0208035	2.86721	chr5	67547334	+	PIK3R1	0.169788	0.26667	-0.0968828	OpenSea	Body			-0.218351
cg22126068	1.1632	1.26328	4.92315	1.54737e-05	0.0208035	2.86676	chr1	15786748	-	CELA2A	0.767181	0.645235	0.121946	OpenSea	Body			0.227162
cg03296761	0.63798	0.284426	4.92221	1.55194e-05	0.0208035	2.8642	chr22	30822510	-	MTP18	0.60826	0.469386	0.138873	S_Shore	Body		*	0.730099
cg19949777	0.792283	1.92848	4.922	1.55301e-05	0.0208035	2.8636	chr12	123170205	-		0.824043	0.761904	0.062139	OpenSea	IGR			0.122848
cg04086928	-0.680776	-1.10555	-4.9196	1.56484e-05	0.0209238	2.85701	chr9	134612644	-	RAPGEF1	0.270762	0.347243	-0.0764806	OpenSea	Body		*	-0.406826
cg16610524	-0.755664	-1.52472	-4.91799	1.57283e-05	0.0209924	2.85259	chr1	161922773	-	ATF6	0.204408	0.361422	-0.157014	OpenSea	Body			-0.696577
cg01973394	-1.35768	1.79634	-4.91693	1.57813e-05	0.0210249	2.84967	chr15	82335947	-	MEX3B	0.688393	0.842533	-0.154139	Island	Body		*	0.0283573
cg07389319	-1.14234	0.392791	-4.91454	1.59011e-05	0.0211343	2.8431	chr3	196368700	+	NRROS	0.481169	0.647177	-0.166008	S_Shore	5'UTR	chr3:196368683-196368683		-0.384343
cg07039378	-0.846942	-0.8988	-4.91414	1.5921e-05	0.0211343	2.84202	chr7	73645723	+		0.28336	0.435665	-0.152305	OpenSea	IGR		*	-0.575957
cg22845855	0.841973	1.00065	4.91052	1.61043e-05	0.021339	2.83208	chr10	95205551	-	MYOF	0.721118	0.60934	0.111778	OpenSea	Body	chr10:95205346-95205346	*	0.314158
cg14228460	0.778339	1.40366	4.90931	1.61663e-05	0.0213445	2.82875	chr9	79303801	-	PRUNE2	0.775048	0.668874	0.106175	OpenSea	Body			0.334211
cg21737354	-0.900431	0.42738	-4.90916	1.61737e-05	0.0213445	2.82835	chr10	71239238	-	TSPAN15	0.494102	0.65292	-0.158818	OpenSea	Body			-0.593782
cg13783692	1.22555	-1.15194	4.9085	1.62075e-05	0.0213445	2.82653	chr10	104998921	+		0.404417	0.246461	0.157956	OpenSea	IGR			0.300081
cg20724032	1.29638	-0.0615765	4.90817	1.62247e-05	0.0213445	2.82561	chr3	41460736	+	ULK4	0.579789	0.371171	0.208618	OpenSea	Body		*	0.386773
cg18849204	0.737069	-1.2598	4.90664	1.63035e-05	0.0213597	2.82141	chr6	30902937	-		0.353716	0.238578	0.115138	OpenSea	IGR			0.500506
cg23417096	0.922318	-1.02898	4.90631	1.63206e-05	0.0213597	2.8205	chr8	134250016	-	NDRG1	0.396556	0.287471	0.109086	OpenSea	3'UTR		*	0.268179
cg25355635	0.805111	1.74784	4.90564	1.63549e-05	0.0213597	2.81867	chr12	53576509	+	ZNF740	0.81625	0.734437	0.0818126	S_Shore	Body			0.24205
cg12491115	-1.11212	-0.0313239	-4.90474	1.64014e-05	0.0213597	2.81621	chr11	129992365	+	APLP2	0.423628	0.596365	-0.172737	N_Shore	Body			-0.366214
cg01844657	0.765466	1.63138	4.90471	1.64031e-05	0.0213597	2.81612	chr20	3296780	+	C20orf194	0.798962	0.701753	0.0972087	OpenSea	Body			0.430525
cg11120172	0.975607	1.29865	4.90455	1.64116e-05	0.0213597	2.81567	chr13	75884684	-	TBC1D4	0.768329	0.658273	0.110057	OpenSea	Body			0.501519
cg17571286	-1.03764	0.83817	-4.904	1.644e-05	0.0213597	2.81417	chr1	108613442	-		0.540639	0.722617	-0.181978	OpenSea	IGR			-0.565424
cg14247262	0.773969	1.00948	4.90341	1.64709e-05	0.0213621	2.81254	chr14	70915501	+		0.727386	0.607037	0.120349	OpenSea	IGR			0.428499
cg04119625	-1.46181	-3.04233	-4.90093	1.66007e-05	0.0214339	2.80573	chr12	6539690	+		0.0861904	0.233657	-0.147467	OpenSea	IGR	chr12:6539566-6539566		-0.749241
cg14294758	-1.37736	-0.793474	-4.90065	1.66151e-05	0.0214339	2.80497	chr3	116163694	+	LSAMP	0.274556	0.483118	-0.208562	OpenSea	Body			-0.404699
cg12024530	0.884675	-2.02532	4.89974	1.66632e-05	0.0214339	2.80246	chr12	53693340	-	C12orf10	0.261494	0.158664	0.10283	N_Shore	TSS200			0.443387
cg16705849	1.1686	0.837692	4.89968	1.66665e-05	0.0214339	2.80229	chr4	156225838	-		0.717153	0.54282	0.174333	OpenSea	IGR			0.352745
cg00498786	0.783606	1.4616	4.89957	1.66723e-05	0.0214339	2.80199	chr9	132253178	+	LINC00963	0.765822	0.676851	0.0889708	S_Shelf	Body			0.0437513
cg13928634	0.836671	0.972427	4.89888	1.67086e-05	0.0214431	2.8001	chr2	32490589	+	NLRC4	0.736779	0.617582	0.119197	OpenSea	TSS1500			0.304233
cg13888322	1.2747	0.036558	4.89776	1.6768e-05	0.0214817	2.79702	chr12	53320594	+	KRT8	0.584049	0.40892	0.175129	OpenSea	TSS1500			0.111606
cg24450653	1.07443	0.453639	4.89482	1.69245e-05	0.0216445	2.78895	chr1	205060293	-	RBBP5	0.667961	0.507808	0.160153	OpenSea	Body			0.278307
cg14412159	-1.12663	1.53013	-4.89312	1.70154e-05	0.0217229	2.7843	chr13	115026464	+	CDC16	0.656239	0.812349	-0.15611	OpenSea	Body			-0.546385
cg16585214	-1.1314	-2.49941	-4.89204	1.70736e-05	0.0217593	2.78134	chr10	121297227	+	RGS10	0.112612	0.238995	-0.126383	OpenSea	TSS1500			-0.590642
cg03448915	1.16054	1.91647	4.89021	1.71728e-05	0.0217669	2.77631	chr16	66583078	+	TK2	0.832087	0.683573	0.148514	N_Shore	Body			0.423435
cg03880977	-0.92856	-2.09329	-4.89019	1.71738e-05	0.0217669	2.77626	chr3	122609490	+	LOC100129550	0.143445	0.264247	-0.120802	OpenSea	Body			-0.624468
cg27566947	1.36223	-0.0983252	4.88983	1.71936e-05	0.0217669	2.77526	chr15	34628815	-	SLC12A6	0.593063	0.391915	0.201148	N_Shore	1stExon			0.335021
cg13126638	1.30673	-0.463611	4.88974	1.71982e-05	0.0217669	2.77502	chr12	6487080	+	SCNN1A	0.498789	0.331837	0.166952	OpenSea	TSS1500			-0.0272433
cg15634088	0.94861	1.45034	4.88852	1.72648e-05	0.0218137	2.77167	chr2	11488664	+		0.789737	0.668015	0.121722	S_Shelf	IGR			0.456046
cg22279720	-1.20794	0.0353214	-4.88708	1.73436e-05	0.0218629	2.76771	chr10	33603872	+	NRP1	0.406684	0.603368	-0.196684	OpenSea	Body			-0.474681
cg27112470	0.68686	0.744109	4.88596	1.74053e-05	0.0218629	2.76463	chr12	52300015	-	ACVRL1	0.672286	0.545915	0.12637	N_Shore	TSS1500	chr12:52299885-52299885		0.60715
cg10653465	1.00442	-1.99658	4.88535	1.74386e-05	0.0218629	2.76297	chr15	86125255	-	AKAP13	0.262168	0.148263	0.113905	OpenSea	Body			0.498987
cg14999035	-1.19765	0.520871	-4.88511	1.74519e-05	0.0218629	2.76231	chr3	15840275	-	ANKRD28	0.472415	0.666014	-0.193599	OpenSea	TSS1500			-0.575653
cg16187512	0.718348	0.0719293	4.88464	1.74782e-05	0.0218629	2.761	chr17	38488367	-	RARA	0.554107	0.459015	0.0950921	OpenSea	Body			0.0645129
cg21917314	1.00682	1.26737	4.88381	1.75236e-05	0.0218629	2.75875	chr3	187513572	+		0.756076	0.62771	0.128367	OpenSea	IGR			0.115657
cg20517614	-1.3492	-3.66869	-4.88374	1.75275e-05	0.0218629	2.75856	chr10	13749625	+	FRMD4A	0.0543183	0.109469	-0.0551505	OpenSea	Body			-0.168422
cg09417925	-0.912682	-2.60167	-4.88234	1.76055e-05	0.0218629	2.7547	chr16	88921167	+	GALNS	0.113056	0.222308	-0.109252	N_Shore	Body	chr16:88921143-88921143		-0.621835
cg21794048	0.954022	-4.69405	4.88234	1.76057e-05	0.0218629	2.75469	chr19	59066476	+	CHMP2A	0.047441	0.0318362	0.0156049	Island	5'UTR			-0.157079
cg07182507	-0.889553	-1.47154	-4.88218	1.76142e-05	0.0218629	2.75427	chr7	143069225	+		0.220947	0.323589	-0.102642	OpenSea	IGR			-0.503849
cg24029291	-1.05989	0.892645	-4.8813	1.76634e-05	0.0218629	2.75185	chr10	97093943	-	SORBS1	0.574384	0.71469	-0.140305	OpenSea	Body			-0.247823
cg18436117	0.846796	2.18557	4.88027	1.77208e-05	0.0218629	2.74903	chr1	48483697	+		0.841468	0.753374	0.0880941	OpenSea	IGR			0.346364
cg22213445	-1.00531	-0.531924	-4.87994	1.77396e-05	0.0218629	2.74812	chr3	128453826	+	RAB7A	0.347268	0.483943	-0.136675	OpenSea	5'UTR			-0.222402
cg25028289	0.945457	-1.74629	4.87948	1.77654e-05	0.0218629	2.74685	chr12	51422070	-	SLC11A2	0.281585	0.195806	0.0857792	S_Shore	TSS200			0.0739316
cg05840412	-1.1812	-0.857034	-4.87935	1.77724e-05	0.0218629	2.74651	chr13	49145436	+		0.270129	0.437601	-0.167472	OpenSea	IGR			-0.512761
cg22706891	-1.26958	0.992155	-4.87921	1.77803e-05	0.0218629	2.74612	chr13	47322670	-	LRCH1	0.545397	0.739606	-0.194209	OpenSea	Body			-0.512153
cg26494437	-1.13312	0.25763	-4.87627	1.79466e-05	0.0219875	2.73804	chr11	47023537	+	C11orf49	0.435304	0.632591	-0.197287	OpenSea	Body			-0.497164
cg10316154	-1.29577	-2.11425	-4.87614	1.7954e-05	0.0219875	2.73768	chr12	105066510	-	CHST11	0.129337	0.252131	-0.122794	OpenSea	Body	chr12:105066347-105066347		-0.521572
cg03556458	-1.04397	0.584135	-4.87583	1.79715e-05	0.0219875	2.73684	chr5	135387559	+	TGFBI	0.494161	0.680015	-0.185854	OpenSea	Body			-0.66984
cg25155149	0.987066	0.0256384	4.87362	1.80971e-05	0.0220277	2.73079	chr10	102048137	-	PKD2L1	0.578254	0.45399	0.124263	S_Shore	3'UTR			0.10715
cg00544673	-0.831327	1.26722	-4.87341	1.81095e-05	0.0220277	2.73019	chr1	26877898	+	RPS6KA1	0.615876	0.746317	-0.130441	OpenSea	ExonBnd			-0.617582
cg26075732	0.916213	1.8487	4.87297	1.81346e-05	0.0220277	2.72899	chr3	49331846	+	USP4	0.835886	0.739252	0.0966338	OpenSea	ExonBnd			0.4365
cg08298765	-1.38911	-1.14838	-4.87292	1.81372e-05	0.0220277	2.72887	chr9	123983480	-		0.22216	0.419153	-0.196993	OpenSea	IGR	chr9:123983385-123983385		-0.590338
cg10382312	0.891731	1.11346	4.87262	1.81544e-05	0.0220277	2.72804	chr4	147034790	+	LINC01095	0.750244	0.588969	0.161275	OpenSea	Body			0.548106
cg11924895	0.753656	1.29469	4.87169	1.82084e-05	0.0220567	2.72547	chrX	18913434	+	PHKA2	0.757722	0.664011	0.0937105	OpenSea	Body			0.100871
cg00070678	-1.14045	-1.04307	-4.86944	1.83378e-05	0.0221768	2.71932	chr4	185328270	-	IRF2	0.253663	0.432428	-0.178765	OpenSea	Body			-0.660219
cg07066318	0.881439	1.29446	4.86864	1.83846e-05	0.0221969	2.7171	chr10	114891762	+	TCF7L2	0.750589	0.643927	0.106662	OpenSea	Body	chr10:114891441-114891441		0.0371683
cg08356131	1.12539	-0.992827	4.8678	1.84334e-05	0.0222192	2.7148	chr16	2586195	+		0.392029	0.260175	0.131855	N_Shore	IGR			-0.0564108
cg14523221	1.12107	-0.970475	4.86719	1.8469e-05	0.0222258	2.71312	chr17	19457908	+	SLC47A1	0.426758	0.293742	0.133016	OpenSea	Body			0.185031
cg23313128	1.04028	0.350282	4.86619	1.85275e-05	0.0222596	2.71038	chr20	35482837	-	SOGA1	0.627896	0.512267	0.115629	OpenSea	Body			-0.0487138
cg18803301	-0.858664	-1.64882	-4.86447	1.86281e-05	0.022344	2.70568	chr18	46365504	-	CTIF	0.185317	0.283339	-0.098022	OpenSea	Body	chr18:46365443-46365443		-0.433968
cg14498376	1.09417	1.27001	4.86293	1.87192e-05	0.0223629	2.70144	chr17	74492724	+	RHBDF2	0.760716	0.624421	0.136295	OpenSea	5'UTR			0.0467896
cg09025908	0.958291	-0.747381	4.86292	1.87195e-05	0.0223629	2.70143	chr19	49126940	-	SPHK2	0.454583	0.349507	0.105076	N_Shore	5'UTR			0.286105
cg08090640	0.784629	-0.54729	4.86237	1.87522e-05	0.0223629	2.69991	chr17	41159289	-	IFI35	0.489025	0.33192	0.157105	OpenSea	Body			0.517318
cg08954779	1.03212	1.1577	4.86214	1.87658e-05	0.0223629	2.69928	chr7	16674072	+	ANKMY2	0.774938	0.628985	0.145953	OpenSea	Body			0.43569
cg02201051	0.8027	2.31279	4.85904	1.89506e-05	0.0225466	2.69077	chr8	144252833	+		0.856541	0.779689	0.0768519	OpenSea	IGR			0.35791
cg21702188	-1.04508	-2.95586	-4.85823	1.89986e-05	0.0225671	2.68857	chr11	62574403	+	STX5	0.0881459	0.203788	-0.115642	S_Shore	3'UTR			-0.736885
cg05083714	0.996806	-1.68213	4.85487	1.92018e-05	0.0227716	2.67934	chr11	68098768	-	LRP5	0.327515	0.1733	0.154215	OpenSea	5'UTR			0.691817
cg01284709	1.06757	-0.321048	4.85394	1.92583e-05	0.0228017	2.67679	chr11	104972078	-	CARD17	0.532693	0.388297	0.144395	OpenSea	Body			0.208831
cg14219124	-1.27245	-1.51314	-4.8533	1.92969e-05	0.0228107	2.67505	chr11	129992297	+	APLP2	0.197804	0.371614	-0.17381	N_Shore	Body			-0.403484
cg05711212	1.02789	0.447751	4.85238	1.93532e-05	0.0228308	2.67252	chr8	13104574	-	DLC1	0.655619	0.47024	0.185379	OpenSea	Body			0.52542
cg03116607	-0.982085	-1.75037	-4.852	1.93762e-05	0.0228308	2.67149	chr21	35352883	-		0.179127	0.341609	-0.162483	OpenSea	IGR			-0.756938
cg07091793	0.928464	1.02977	4.85004	1.94966e-05	0.0229359	2.66611	chr10	6362483	+		0.751133	0.605757	0.145376	OpenSea	IGR			0.686146
cg20338089	0.811418	1.32046	4.84678	1.96985e-05	0.0231363	2.65716	chr20	55949833	-	RAE1	0.759474	0.669529	0.089945	OpenSea	Body			0.148066
cg13595076	-0.829424	2.08181	-4.84566	1.97682e-05	0.0231812	2.65409	chr1	27956050	+	FGR	0.747583	0.840425	-0.0928415	OpenSea	5'UTR			-0.531294
cg03984375	0.572006	0.274137	4.84472	1.98269e-05	0.0232128	2.65152	chr22	46484046	-	LOC400931	0.583991	0.499771	0.0842202	S_Shelf	Body	chr22:46483894-46483894		0.34282
cg14109813	1.16045	0.712066	4.84366	1.9893e-05	0.0232362	2.64863	chr3	69963596	+	MITF	0.705158	0.505442	0.199716	OpenSea	Body			0.487847
cg02394978	1.48084	0.0234033	4.84154	2.00265e-05	0.0232362	2.64282	chr1	15573566	-	FHAD1	0.592552	0.363509	0.229043	N_Shore	TSS1500			0.339477
cg19913426	-1.04185	-2.95186	-4.84123	2.00466e-05	0.0232362	2.64195	chr17	55213600	-		0.0893015	0.202327	-0.113026	OpenSea	IGR		*	-0.67541
cg20029201	0.791287	0.642366	4.84112	2.00532e-05	0.0232362	2.64166	chr11	118781813	+	BCL9L	0.689706	0.504113	0.185593	S_Shore	TSS1500			0.682601
cg08166729	-0.612033	-1.95041	-4.84102	2.00595e-05	0.0232362	2.64139	chr7	155079250	-		0.169505	0.248346	-0.0788417	OpenSea	IGR			-0.610999
cg13914531	-0.698477	-2.95168	-4.84095	2.0064e-05	0.0232362	2.6412	chr7	128579876	+	IRF5	0.0937742	0.154622	-0.0608482	S_Shore	5'UTR		*	-0.720478
cg07676849	1.54133	-0.396706	4.84088	2.00684e-05	0.0232362	2.64101	chr11	71845665	-	FOLR3	0.547173	0.314404	0.23277	OpenSea	TSS1500			0.302107
cg24419550	-1.00731	0.240923	-4.83957	2.01517e-05	0.0232723	2.63741	chr10	71243993	-	TSPAN15	0.458381	0.60301	-0.144629	OpenSea	Body			-0.423739
cg11383208	1.14039	-0.833788	4.83939	2.0163e-05	0.0232723	2.63692	chr22	46481948	-	LOC400931	0.435612	0.29175	0.143862	Island	Body			0.138141
cg01466011	0.979844	-0.53384	4.8355	2.04121e-05	0.023487	2.62626	chr3	156837590	-		0.517665	0.356955	0.16071	N_Shore	IGR			0.636115
cg07516437	1.09582	0.963846	4.83549	2.0413e-05	0.023487	2.62622	chr22	47250731	-	TBC1D22A	0.736479	0.594834	0.141645	OpenSea	Body			0.307474
cg13925011	0.940241	0.160865	4.83259	2.06004e-05	0.0236656	2.61828	chr1	111216387	+	KCNA3	0.623449	0.430231	0.193217	Island	1stExon			0.746202
cg27193471	1.10365	-4.18412	4.831	2.0704e-05	0.0237474	2.61393	chr2	203499734	+	FAM117B	0.0673432	0.044712	0.0226312	Island	TSS200			-0.152826
cg15920877	0.924978	1.78792	4.82979	2.07833e-05	0.0237886	2.61061	chr22	51069149	+		0.800054	0.714024	0.08603	S_Shelf	IGR			-0.18412
cg16853842	-0.566929	-2.2357	-4.82844	2.08718e-05	0.0237886	2.60692	chr12	56390939	+	SUOX	0.155755	0.212328	-0.0565734	OpenSea	TSS200			-0.181689
cg11744144	1.02212	0.968764	4.82825	2.08841e-05	0.0237886	2.60641	chr17	41003352	+	AOC3	0.730178	0.58058	0.149598	OpenSea	1stExon			0.256532
cg11131037	1.10474	1.49459	4.828	2.09011e-05	0.0237886	2.6057	chr1	117306044	-	CD2	0.80046	0.630926	0.169534	OpenSea	Body	chr1:117305811-117305811		0.543042
cg10672726	0.921414	-0.41639	4.82773	2.09186e-05	0.0237886	2.60497	chr19	47353150	-	AP2S1	0.525936	0.392215	0.133721	N_Shore	Body		*	0.434778
cg20902589	-0.914732	1.66205	-4.82727	2.0949e-05	0.0237886	2.60371	chr16	17452697	+	XYLT1	0.703423	0.824385	-0.120961	OpenSea	Body	chr16:17452690-17452690		-0.56826
cg01294757	1.04723	0.558013	4.82686	2.09763e-05	0.0237886	2.60258	chr10	29977335	-	SVIL	0.684844	0.536427	0.148417	OpenSea	5'UTR	chr10:29977181-29977181		0.335021
cg12386361	0.705125	0.614338	4.82651	2.09991e-05	0.0237886	2.60163	chr14	35812017	-		0.656384	0.543772	0.112612	OpenSea	IGR			0.273648
cg17522986	-1.21056	-0.0791992	-4.82582	2.10449e-05	0.0238006	2.59974	chr8	131094061	-	ASAP1	0.36476	0.588533	-0.223773	OpenSea	Body			-0.646648
cg26720817	0.905255	1.13069	4.82538	2.10745e-05	0.0238006	2.59852	chr3	55659893	-	ERC2	0.738988	0.613548	0.12544	OpenSea	3'UTR	chr3:55659848-55659848		0.39366
cg10655682	-1.25189	1.29982	-4.82409	2.11601e-05	0.0238037	2.595	chr19	4567177	+		0.612601	0.797721	-0.18512	S_Shore	IGR	chr19:4567148-4567148		-0.515394
cg16116639	-0.995339	0.682697	-4.82395	2.11697e-05	0.0238037	2.59461	chr15	89683968	+	ABHD2	0.534835	0.679854	-0.145018	OpenSea	Body	chr15:89683953-89683953		-0.276686
cg01918492	1.09802	0.420627	4.82367	2.1188e-05	0.0238037	2.59386	chr17	14277237	+		0.640954	0.485299	0.155655	OpenSea	IGR			0.456958
cg18068762	0.852797	-0.339055	4.82294	2.12368e-05	0.0238037	2.59186	chr2	150954975	+		0.49007	0.343649	0.146421	OpenSea	IGR			0.549828
cg27133224	-0.724112	-1.11378	-4.8229	2.12394e-05	0.0238037	2.59175	chr15	75138105	-	SCAMP2	0.267529	0.341025	-0.073496	S_Shelf	Body		*	-0.0175208
cg10984912	-0.986333	1.37864	-4.82035	2.14109e-05	0.0239138	2.58477	chr9	137298356	-	RXRA	0.627923	0.769491	-0.141568	N_Shore	TSS200			-0.605125
cg26674786	0.770752	1.46807	4.82026	2.14171e-05	0.0239138	2.58452	chr4	38526047	-	LINC01258	0.779358	0.668587	0.110771	OpenSea	TSS1500			0.447438
cg18566083	-1.13815	-1.94667	-4.81977	2.14501e-05	0.0239138	2.58318	chr9	137301635	-	RXRA	0.150525	0.288218	-0.137693	S_Shore	Body	chr9:137301354-137301354		-0.605935
cg15212949	0.740418	-1.53894	4.81929	2.1483e-05	0.0239138	2.58185	chr1	10460130	+	PGD	0.294951	0.217495	0.0774568	S_Shore	Body			0.0444602
cg20267284	-1.67359	-1.47	-4.81903	2.15005e-05	0.0239138	2.58114	chr11	68846972	-	TPCN2	0.183298	0.407953	-0.224655	N_Shelf	Body			-0.587705
cg13503523	0.700018	-0.637389	4.81794	2.15748e-05	0.0239601	2.57814	chr16	14439606	-		0.450806	0.368547	0.0822589	OpenSea	IGR			0.0565121
cg07531549	-0.771306	-1.10884	-4.8169	2.16453e-05	0.0239943	2.57531	chr8	145011406	+	PLEC1	0.257073	0.367526	-0.110453	S_Shore	Body			-0.374114
cg09800357	-0.865299	-1.01225	-4.81548	2.17426e-05	0.0239943	2.57142	chr19	19574818	+	GATAD2A	0.268967	0.396599	-0.127632	OpenSea	TSS1500			-0.539295
cg11145331	-0.918208	-1.9172	-4.81494	2.17793e-05	0.0239943	2.56995	chr4	110912186	-	EGF	0.163277	0.317612	-0.154335	OpenSea	Body			-0.709439
cg25814293	-1.20661	1.3805	-4.8148	2.17892e-05	0.0239943	2.56956	chr7	1883251	-	MAD1L1	0.651369	0.807886	-0.156517	N_Shore	Body		*	-0.201033
cg13707951	-1.60114	-1.58542	-4.81464	2.18002e-05	0.0239943	2.56912	chr10	13749382	-	FRMD4A	0.168623	0.331757	-0.163134	OpenSea	Body			-0.254608
cg21368706	-0.747046	-0.20784	-4.81462	2.18018e-05	0.0239943	2.56906	chr17	7294836	-	PLSCR3	0.399214	0.497151	-0.0979367	N_Shore	Body			-0.275876
cg09187695	0.72357	1.22441	4.81378	2.18596e-05	0.0240219	2.56676	chr7	544664	+	PDGFA	0.727862	0.635317	0.092545	OpenSea	Body			0.137533
cg23398478	1.13573	-1.79878	4.81191	2.19882e-05	0.0241272	2.56166	chr12	53575373	-	ZNF740	0.291942	0.156773	0.135169	S_Shore	5'UTR			0.408447
cg27330909	-0.845518	-2.1047	-4.80793	2.22662e-05	0.0243957	2.55075	chr8	99204569	-	NIPAL2	0.151121	0.243464	-0.092343	OpenSea	3'UTR			-0.354163
cg01871339	-0.857232	-0.0587197	-4.80723	2.23155e-05	0.0244133	2.54883	chr3	42215142	-	TRAK1	0.42656	0.576154	-0.149593	OpenSea	Body			-0.674094
cg27428723	-0.933339	-0.205875	-4.80563	2.2428e-05	0.0244998	2.54446	chr11	65145742	-	SLC25A45	0.371911	0.545776	-0.173865	OpenSea	Body			-0.618088
cg20040364	0.788792	0.402363	4.80365	2.25687e-05	0.0245826	2.53903	chr4	129162777	-		0.643145	0.501452	0.141693	OpenSea	IGR			0.572007
cg08621778	-0.843154	1.10392	-4.80362	2.25708e-05	0.0245826	2.53895	chr1	202102420	-	ARL8A	0.617978	0.737879	-0.119901	OpenSea	3'UTR			-0.41189
cg08982940	1.10013	0.588084	4.80136	2.27319e-05	0.0246904	2.53277	chr17	19575583	+	ALDH3A2	0.634321	0.483689	0.150632	OpenSea	Body			-0.158497
cg24639073	1.24515	-0.207849	4.80129	2.27369e-05	0.0246904	2.53258	chr6	151620142	+	AKAP12	0.557077	0.368822	0.188255	OpenSea	Body			0.401762
cg03964696	0.874722	0.970618	4.8004	2.28011e-05	0.0246907	2.53013	chr2	74734085	-	PCGF1	0.712651	0.605523	0.107128	N_Shore	Body			0.266154
cg02025602	-1.27581	-1.47045	-4.80035	2.28045e-05	0.0246907	2.53	chr9	124046276	+	GSN	0.187988	0.345639	-0.157651	OpenSea	5'UTR			-0.487341
cg04316429	0.466569	0.415045	4.79612	2.31106e-05	0.0249578	2.51842	chr2	218844202	-		0.617431	0.518574	0.0988574	S_Shore	IGR			0.765343
cg04936554	0.746195	0.564256	4.796	2.31192e-05	0.0249578	2.51809	chr7	47622718	-	TNS3	0.632761	0.534494	0.0982672	S_Shore	TSS1500			0.338667
cg02028388	-1.26211	0.377422	-4.79353	2.32998e-05	0.0251158	2.51134	chr1	239750658	-		0.456976	0.655401	-0.198425	OpenSea	IGR			-0.411282
cg25189108	-1.03421	1.91612	-4.79152	2.34474e-05	0.0252199	2.50585	chr10	435514	-	DIP2C	0.72082	0.848912	-0.128091	OpenSea	Body			-0.482884
cg01323706	1.28645	-0.791443	4.79128	2.34651e-05	0.0252199	2.5052	chr7	129845832	+	TMEM209	0.488371	0.321394	0.166977	S_Shore	TSS1500			0.185842
cg00393560	1.01433	1.26056	4.78625	2.38397e-05	0.0255851	2.49144	chr9	37508633	-		0.760968	0.634407	0.126561	OpenSea	IGR			0.337553
cg21406003	-0.93065	0.257511	-4.7844	2.39789e-05	0.025697	2.48638	chr9	127052763	-	NEK6	0.462905	0.629285	-0.166379	OpenSea	TSS1500			-0.458882
cg14131251	1.08134	0.702351	4.7833	2.40624e-05	0.0257195	2.48336	chr4	38815593	-		0.697305	0.5208	0.176505	OpenSea	IGR			0.416143
cg23721274	-1.23371	1.17734	-4.7832	2.40701e-05	0.0257195	2.48309	chr20	30110524	-	HM13	0.578563	0.778419	-0.199856	OpenSea	Body	chr20:30110463-30110463		-0.573324
cg26137219	1.65238	-1.5219	4.78219	2.41469e-05	0.0257641	2.48032	chr10	30720647	+		0.350665	0.197255	0.15341	N_Shore	IGR			0.107555
cg08182198	0.865705	0.530925	4.78005	2.43099e-05	0.025882	2.47447	chr22	43044351	+	CYB5R3	0.645377	0.530869	0.114508	N_Shore	TSS1500			0.302107
cg16039867	1.1319	1.11913	4.77982	2.43279e-05	0.025882	2.47383	chr1	47023134	-	MKNK1	0.734322	0.600393	0.133929	OpenSea	Body			0.151813
cg17234962	1.03449	-0.804963	4.77925	2.43711e-05	0.0258869	2.47229	chr12	7241782	-	C1R	0.415737	0.300446	0.115291	OpenSea	Body			-0.056107
cg03217729	-0.923405	-0.744697	-4.77884	2.4403e-05	0.0258869	2.47115	chr16	11222890	-	CLEC16A	0.324658	0.462653	-0.137995	OpenSea	Body			-0.433057
cg10933082	-0.97485	-0.771318	-4.7775	2.45058e-05	0.0259584	2.4675	chr22	37624908	-	RAC2	0.304915	0.433884	-0.128969	OpenSea	Body	chr22:37624836-37624836		-0.276382
cg05204754	-0.939106	-2.05653	-4.77602	2.46201e-05	0.0260418	2.46346	chr20	31158355	+	NOL4L	0.159545	0.279927	-0.120382	OpenSea	Body			-0.63966
cg14419205	1.10795	1.05471	4.77446	2.47414e-05	0.0261298	2.45919	chr14	103534883	-		0.741194	0.594616	0.146577	OpenSea	IGR			0.24924
cg12030351	-0.825368	0.283083	-4.77404	2.47744e-05	0.0261298	2.45803	chr1	226896763	-	ITPKB	0.49102	0.606251	-0.115231	OpenSea	Body			-0.285801
cg00355609	-1.0002	-0.982524	-4.77345	2.48203e-05	0.0261407	2.45642	chr14	50510848	+	LINC01599	0.283478	0.406306	-0.122828	OpenSea	Body			-0.227972
cg03319315	-1.04499	-2.49692	-4.76964	2.51199e-05	0.0264182	2.446	chr10	135202611	-	PAOX	0.12581	0.223726	-0.0979162	N_Shore	Body			-0.273344
cg07681487	-1.11329	1.32489	-4.7681	2.52414e-05	0.026508	2.44181	chr18	13482420	+	LDLRAD4	0.639836	0.783869	-0.144033	OpenSea	Body			-0.343123
cg16356956	1.61822	0.868281	4.76715	2.53175e-05	0.02655	2.4392	chr22	37317934	-	CSF2RB	0.789457	0.577484	0.211973	OpenSea	5'UTR			0.431031
cg03882466	-1.37552	-2.93266	-4.7663	2.53852e-05	0.0265503	2.43687	chr8	134162841	-		0.0820004	0.214851	-0.13285	OpenSea	IGR	chr8:134162340-134162340		-0.661232
cg22931002	-0.627853	-0.174886	-4.76624	2.53901e-05	0.0265503	2.43671	chr2	97541870	+	FAM178B	0.401553	0.536108	-0.134555	OpenSea	3'UTR			-0.669334
cg13864749	0.77527	0.553011	4.76569	2.54342e-05	0.0265585	2.4352	chr1	16766618	+	NECAP2	0.659963	0.538129	0.121834	N_Shore	TSS1500			0.351226
cg24106880	1.37995	-0.263526	4.76443	2.55345e-05	0.0266255	2.43178	chr8	29525937	+		0.553375	0.391406	0.161969	OpenSea	IGR			0.235872
cg24966230	1.086	1.35987	4.76323	2.56312e-05	0.0266884	2.4285	chr7	24964457	+	OSBPL3	0.783053	0.654331	0.128722	OpenSea	5'UTR			0.446121
cg04765226	-0.918052	1.66553	-4.76024	2.58735e-05	0.0269025	2.42033	chr20	1548312	+	SIRPB1	0.695135	0.818123	-0.122988	OpenSea	Body	chr20:1548183-1548183		-0.570792
cg02577773	0.910188	-0.550529	4.75739	2.61069e-05	0.0270743	2.41252	chr2	208027870	+	KLF7	0.454115	0.355639	0.0984758	N_Shelf	Body		*	-0.0261292
cg13950002	1.28259	0.628546	4.75732	2.61125e-05	0.0270743	2.41234	chr15	80464872	-	FAH	0.728726	0.545041	0.183685	OpenSea	Body			0.406421
cg05913211	-0.934105	-3.17074	-4.75639	2.61888e-05	0.0271151	2.4098	chr8	66864146	-		0.0882227	0.132143	-0.0439203	OpenSea	IGR	chr8:66863902-66863902		0.0745392
cg21440776	-1.51541	-1.32621	-4.75532	2.62773e-05	0.0271685	2.40687	chr12	6658378	+	IFFO1	0.218932	0.453568	-0.234636	S_Shore	Body			-0.512761
cg21436585	-0.871664	1.55714	-4.75484	2.63167e-05	0.0271709	2.40557	chr12	71401164	+		0.688802	0.788897	-0.100095	OpenSea	IGR			-0.124164
cg07136133	-1.26145	-1.45098	-4.75407	2.63803e-05	0.0271889	2.40347	chr11	36422377	+	PRR5L	0.197274	0.332567	-0.135294	OpenSea	5'UTR			-0.376545
cg25616535	0.787277	-0.784179	4.75374	2.64082e-05	0.0271889	2.40256	chr17	47294967	-	ABI3	0.417835	0.298829	0.119006	N_Shelf	Body		*	0.459692
cg16066544	1.30919	1.44045	4.75262	2.65009e-05	0.0272461	2.39951	chr17	41004558	-	AOC3	0.780531	0.636584	0.143947	OpenSea	1stExon			0.245392
cg07271653	-0.733545	1.28799	-4.75192	2.65594e-05	0.0272681	2.39759	chr11	59575204	-	MRPL16	0.644289	0.770143	-0.125854	N_Shelf	Body			-0.52694
cg07652096	-0.916666	-0.362098	-4.75073	2.66589e-05	0.0272837	2.39435	chr20	19974832	-	RIN2	0.348866	0.513633	-0.164768	OpenSea	Body			-0.532712
cg04492909	-0.9148	0.105134	-4.75032	2.66935e-05	0.0272837	2.39322	chr8	102166926	+		0.438831	0.601755	-0.162924	OpenSea	IGR			-0.39204
cg09578620	0.999834	0.332633	4.75025	2.66998e-05	0.0272837	2.39302	chr2	151572379	+		0.636091	0.475339	0.160752	OpenSea	IGR			0.439234
cg16612625	-1.19788	1.01779	-4.74958	2.67559e-05	0.0272837	2.39119	chr2	29415669	-	ALK	0.565075	0.750043	-0.184968	OpenSea	3'UTR			-0.52542
cg02375706	1.75452	-0.20359	4.74952	2.67605e-05	0.0272837	2.39104	chr1	12586358	+		0.597724	0.361411	0.236313	OpenSea	IGR			0.359125
cg17907457	1.0476	0.743231	4.74799	2.68895e-05	0.0273772	2.38686	chr1	87416597	+	HS2ST1	0.693023	0.56609	0.126933	OpenSea	Body			0.225441
cg17388248	1.4819	0.82044	4.74277	2.73348e-05	0.0277921	2.3726	chr11	34645707	-	EHF	0.735294	0.515462	0.219832	OpenSea	5'UTR			0.517217
cg16286251	1.57389	-0.487255	4.74147	2.74466e-05	0.0278441	2.36905	chr1	167051948	-	GPA33	0.518077	0.31758	0.200497	OpenSea	Body			0.227466
cg03546814	-0.920802	-1.5203	-4.74129	2.74618e-05	0.0278441	2.36857	chr1	12498784	+	VPS13D	0.225482	0.297922	-0.0724403	OpenSea	Body			0.0192425
cg09991555	0.93879	1.0736	4.7399	2.75821e-05	0.0279275	2.36477	chr11	130335228	-	ADAMTS15	0.727115	0.612719	0.114396	OpenSea	Body			0.193437
cg08884752	0.902635	-0.927531	4.73873	2.76836e-05	0.0279399	2.36158	chr1	2162001	-	SKI	0.417946	0.255348	0.162598	S_Shore	Body		*	0.538688
cg26739865	-0.574743	-2.42548	-4.73848	2.77053e-05	0.0279399	2.3609	chr7	93520172	-	TFPI2	0.136835	0.182737	-0.045902	Island	TSS200			-0.257241
cg21737114	1.095	-0.532679	4.73825	2.77258e-05	0.0279399	2.36026	chr1	120311600	+	HMGCS2	0.50222	0.334983	0.167237	OpenSea	TSS200			0.390217
cg18456621	1.37118	0.577771	4.73801	2.77466e-05	0.0279399	2.35961	chr17	80297270	-		0.68985	0.476596	0.213254	OpenSea	IGR			0.291169
cg24139720	0.960905	-0.938145	4.73724	2.78143e-05	0.0279516	2.35749	chr1	204485075	+	MDM4	0.417762	0.300077	0.117685	N_Shore	TSS1500			0.303018
cg21110938	-0.887427	-2.5523	-4.73701	2.78344e-05	0.0279516	2.35686	chr16	17249586	+	XYLT1	0.116372	0.246684	-0.130312	OpenSea	Body	chr16:17249481-17249481		-0.741138
cg06870764	-0.755482	-0.494786	-4.73598	2.79244e-05	0.0280037	2.35406	chr1	110333590	-		0.367808	0.453366	-0.0855582	OpenSea	IGR	chr1:110333273-110333273		-0.016508
cg24691792	0.744384	1.23152	4.73541	2.79745e-05	0.0280157	2.3525	chr20	1183986	-	C20orf202	0.756816	0.643126	0.11369	OpenSea	TSS200			0.557727
cg07834364	-1.05148	0.152633	-4.73446	2.80582e-05	0.0280612	2.3499	chr16	31278870	-	ITGAM	0.452223	0.598012	-0.145789	OpenSea	Body			-0.355985
cg06053623	0.970898	0.68245	4.73322	2.81673e-05	0.028105	2.34653	chr12	68778314	-		0.677923	0.546618	0.131304	OpenSea	IGR			0.188475
cg23330422	0.559405	2.01794	4.73253	2.8229e-05	0.028105	2.34463	chr17	56604947	-	2019-09-04	0.828227	0.764774	0.0634533	OpenSea	Body			0.463743
cg27441486	1.35797	-0.633846	4.7323	2.82493e-05	0.028105	2.34401	chr1	201708522	+	NAV1	0.471748	0.32439	0.147358	N_Shore	TSS1500			-0.0215718
cg22861938	-1.13873	-2.48947	-4.73223	2.82551e-05	0.028105	2.34383	chr10	125757604	-		0.109688	0.235421	-0.125733	OpenSea	IGR	chr10:125756933-125756933		-0.731416
cg24693865	1.06913	1.13608	4.72692	2.87309e-05	0.0285354	2.32932	chr17	16275374	-		0.749408	0.619853	0.129555	OpenSea	IGR			0.301398
cg03399609	0.898542	0.290579	4.7263	2.87863e-05	0.0285354	2.32765	chr13	114830255	-	RASA3	0.6028	0.466712	0.136088	OpenSea	Body			0.0556006
cg22068770	-1.05477	-2.38332	-4.72576	2.88353e-05	0.0285354	2.32617	chr1	113216683	-	MOV10	0.115591	0.264574	-0.148983	N_Shore	TSS1500			-0.720276
cg23770271	-1.33942	-2.31545	-4.72554	2.88554e-05	0.0285354	2.32556	chr17	3704471	-	ITGAE	0.116184	0.257315	-0.141131	OpenSea	1stExon			-0.534434
cg00916310	1.40087	-2.20557	4.72524	2.88822e-05	0.0285354	2.32476	chr10	3852447	+		0.271844	0.128733	0.143111	OpenSea	IGR	chr10:3852273-3852273		0.48886
cg27016609	1.00805	-0.370245	4.72445	2.89541e-05	0.0285679	2.3226	chr2	48806774	+	STON1-GTF2A1L	0.535569	0.396515	0.139054	OpenSea	5'UTR			0.214807
cg13041028	-1.05494	1.30783	-4.72201	2.91772e-05	0.0287495	2.31593	chr7	81245665	-	LOC100128317	0.650912	0.767295	-0.116383	OpenSea	Body			-0.0294713
cg18694192	1.13456	1.4021	4.72126	2.92455e-05	0.0287781	2.3139	chr14	69676281	+	EXD2	0.786459	0.640795	0.145663	OpenSea	TSS200			0.415333
cg22046208	-0.73747	-0.371069	-4.72074	2.92939e-05	0.0287872	2.31246	chr20	4861771	+	SLC23A2	0.358713	0.490225	-0.131513	OpenSea	Body			-0.63176
cg04828422	0.674019	2.16506	4.71971	2.93885e-05	0.0288415	2.30966	chr12	65928041	+	LOC100507065	0.841839	0.768629	0.0732097	OpenSea	Body			0.546688
cg05490655	-1.12217	1.1254	-4.71768	2.95762e-05	0.0289688	2.30413	chr8	102154741	-		0.581103	0.759812	-0.178709	OpenSea	IGR			-0.644724
cg07546360	1.18912	-0.843959	4.71746	2.95971e-05	0.0289688	2.30351	chr22	46482023	+	LOC400931	0.434397	0.291445	0.142952	Island	Body			0.290156
cg11230822	1.55879	-0.178893	4.71637	2.96978e-05	0.0290286	2.30056	chr1	57375659	+	C8A	0.572975	0.366863	0.206111	OpenSea	Body			0.359429
cg16866100	1.0856	0.510526	4.71576	2.97551e-05	0.0290459	2.29889	chr17	57502922	-		0.667161	0.507232	0.159929	OpenSea	IGR			0.393863
cg18551276	0.841437	2.64243	4.71461	2.98627e-05	0.0290805	2.29575	chr19	3421699	-	NFIC	0.890404	0.804228	0.0861761	OpenSea	Body			0.047701
cg13584531	1.21377	-0.0409644	4.71454	2.98697e-05	0.0290805	2.29555	chr2	99280070	-	MGAT4A	0.610868	0.389427	0.221442	OpenSea	TSS200			0.633381
cg02747487	-0.955929	-0.173682	-4.7137	2.99481e-05	0.0291182	2.29327	chr10	103635057	-	C10orf76	0.399067	0.530194	-0.131128	OpenSea	Body			-0.154952
cg25791430	-1.02055	1.32884	-4.71321	2.99947e-05	0.0291249	2.29192	chr11	59574962	-	MRPL16	0.62732	0.772784	-0.145464	N_Shelf	Body			-0.522585
cg02485922	0.592345	-0.0661828	4.71134	3.01706e-05	0.029257	2.28684	chr16	30379391	-	TBC1D10B	0.546604	0.433005	0.113599	N_Shore	Body			0.613328
cg25363080	-1.32864	-0.410749	-4.71004	3.02947e-05	0.0293387	2.28327	chr5	81452987	-	ATG10	0.333739	0.533235	-0.199496	OpenSea	Body			-0.510735
cg16300556	1.08292	2.15231	4.70927	3.03677e-05	0.0293404	2.28118	chr5	758981	+		0.848642	0.745564	0.103077	S_Shelf	IGR			0.00739316
cg24373427	1.28092	-1.77233	4.70918	3.03766e-05	0.0293404	2.28093	chr10	49647801	-		0.311158	0.196239	0.114919	OpenSea	IGR			0.0775775
cg05485039	-1.07412	0.497535	-4.70876	3.04164e-05	0.0293404	2.27979	chr6	111888658	-	TRAF3IP2	0.499684	0.651347	-0.151663	OpenSea	TSS200			-0.126494
cg20533210	0.712074	0.43641	4.70826	3.0464e-05	0.0293477	2.27843	chr22	37447167	-	KCTD17	0.62417	0.532034	0.0921357	N_Shore	TSS1500			0.205084
cg02819521	-1.00795	-0.584111	-4.70479	3.07972e-05	0.0294759	2.26898	chr22	45619409	+	KIAA0930	0.33153	0.486142	-0.154612	OpenSea	Body			-0.52461
cg02620329	-1.02415	-0.0330666	-4.70396	3.0878e-05	0.0294759	2.2667	chr1	3797503	-	DFFB	0.432323	0.592603	-0.16028	OpenSea	Body			-0.433968
cg00220721	-1.33231	-1.28954	-4.70373	3.09006e-05	0.0294759	2.26607	chr11	36422443	+	PRR5L	0.208112	0.362734	-0.154622	OpenSea	5'UTR			-0.336946
cg15036894	0.73663	2.14714	4.70309	3.09625e-05	0.0294759	2.26433	chr5	16539535	-	FAM134B	0.836205	0.755364	0.0808415	OpenSea	Body	chr5:16539355-16539355		0.410067
cg17370665	-0.875571	-0.139449	-4.7027	3.10001e-05	0.0294759	2.26327	chr14	69162065	-		0.404989	0.540406	-0.135416	OpenSea	IGR	chr14:69162018-69162018		-0.412295
cg03273420	0.68703	0.739699	4.70163	3.11046e-05	0.0294759	2.26035	chr17	18166322	+	SMCR7	0.675434	0.568033	0.107401	N_Shore	Body			0.299271
cg13619990	-1.17304	-1.01889	-4.70155	3.11127e-05	0.0294759	2.26012	chr16	20703237	+	ACSM1	0.266848	0.415675	-0.148827	OpenSea	TSS1500			-0.196071
cg18235335	0.72576	0.115149	4.70147	3.11203e-05	0.0294759	2.25991	chr2	31637832	+	XDH	0.565465	0.447951	0.117514	OpenSea	TSS1500			0.305651
cg17028814	0.925802	1.90963	4.70108	3.11579e-05	0.0294759	2.25886	chr1	161206502	-	NR1I3	0.828444	0.697013	0.131431	OpenSea	Body			0.454021
cg21947221	-1.18112	-1.50282	-4.70057	3.12076e-05	0.0294759	2.25748	chr9	20732340	+	FOCAD	0.194445	0.34468	-0.150236	OpenSea	Body			-0.460097
cg12687006	-0.884491	-1.55828	-4.70016	3.12486e-05	0.0294759	2.25634	chr11	85364312	+	TMEM126A	0.209322	0.328418	-0.119096	OpenSea	Body			-0.394369
cg21568193	1.45684	-0.230039	4.7	3.12641e-05	0.0294759	2.25591	chr1	173496518	+	SLC9C2	0.589223	0.392536	0.196687	OpenSea	Body			0.229087
cg06759971	-0.776108	-1.53009	-4.69991	3.12725e-05	0.0294759	2.25567	chr16	85116424	+	KIAA0513	0.201649	0.298776	-0.0971265	OpenSea	Body		*	-0.562589
cg12973549	1.03872	1.82884	4.69967	3.12962e-05	0.0294759	2.25502	chr14	69509021	-		0.824481	0.705365	0.119117	OpenSea	IGR			0.297954
cg20287649	1.13968	-0.326982	4.69956	3.13068e-05	0.0294759	2.25472	chr15	79310441	+	RASGRF1	0.533319	0.36056	0.172759	OpenSea	Body			0.314564
cg11419054	-0.74679	2.68184	-4.69951	3.13116e-05	0.0294759	2.25459	chr1	47031279	+	MKNK1-AS1	0.837545	0.890871	-0.0533256	OpenSea	Body			-0.0691716
cg12893796	-0.881462	-1.99367	-4.69946	3.13172e-05	0.0294759	2.25443	chr4	103673252	+	MANBA	0.152422	0.317662	-0.16524	OpenSea	Body	chr4:103673229-103673229		-0.737493
cg26627349	-1.09981	-2.86829	-4.69929	3.13337e-05	0.0294759	2.25397	chr3	50272436	+	GNAI2	0.0897869	0.208521	-0.118734	N_Shore	TSS1500			-0.687969
cg21177197	-0.996982	-2.32287	-4.69895	3.13673e-05	0.0294759	2.25304	chr15	101656726	-		0.123056	0.228351	-0.105296	OpenSea	IGR			-0.687158
cg15128727	-0.882489	1.4626	-4.69768	3.14927e-05	0.0294759	2.24958	chr22	24450222	-	CABIN1	0.69274	0.806079	-0.113339	OpenSea	Body			-0.395078
cg15393490	0.698202	-0.592342	4.69688	3.15718e-05	0.0294759	2.2474	chr1	207996459	-		0.433423	0.337762	0.0956609	OpenSea	IGR			0.165485
cg25558969	-1.19999	-0.314667	-4.69656	3.16029e-05	0.0294759	2.24654	chr12	104879525	-	CHST11	0.354148	0.505376	-0.151228	OpenSea	Body			-0.135913
cg07298845	-0.836449	-2.74915	-4.69612	3.16471e-05	0.0294759	2.24533	chr16	31369410	-	ITGAX	0.102851	0.163171	-0.0603199	OpenSea	Body			-0.391938
cg20150812	-0.973854	2.05163	-4.69601	3.16578e-05	0.0294759	2.24503	chr9	124029753	+	GSN	0.755707	0.857555	-0.101848	OpenSea	TSS1500			-0.247823
cg06430695	1.20778	-1.01313	4.69599	3.16596e-05	0.0294759	2.24498	chr3	149015937	-		0.402385	0.257128	0.145257	OpenSea	IGR			-0.0115455
cg19994319	-1.21319	-2.35114	-4.69591	3.16677e-05	0.0294759	2.24476	chr14	23280457	+	SLC7A7	0.117528	0.279002	-0.161474	OpenSea	Body			-0.687969
cg01288337	-1.08994	0.260274	-4.69556	3.17021e-05	0.0294759	2.24382	chr14	92991035	+	RIN3	0.453463	0.630935	-0.177472	OpenSea	Body		*	-0.333097
cg19065987	0.967688	-1.63868	4.69537	3.17214e-05	0.0294759	2.24329	chr20	1926696	+		0.327437	0.194081	0.133356	N_Shore	IGR			0.55631
cg12098187	1.25344	0.480276	4.69386	3.18715e-05	0.029578	2.23919	chr10	98738726	+		0.678655	0.481726	0.196929	OpenSea	IGR			0.524509
cg12528283	0.950587	0.141219	4.69205	3.20529e-05	0.0296748	2.23426	chr20	2061608	+		0.603022	0.449607	0.153415	OpenSea	IGR			0.579097
cg18098839	-1.23522	-1.73423	-4.69202	3.20567e-05	0.0296748	2.23415	chr3	167742700	-	GOLIM4	0.16347	0.27995	-0.11648	OpenSea	Body			-0.224732
cg13867392	-0.912923	-0.804917	-4.69142	3.21169e-05	0.0296931	2.23252	chr5	94192955	+	MCTP1	0.304695	0.436057	-0.131362	OpenSea	Body			-0.471744
cg03199887	-0.905673	-0.639017	-4.69074	3.21849e-05	0.0297185	2.23069	chr19	49973476	-	ALDH16A1	0.337695	0.442773	-0.105079	OpenSea	Body			0.0147863
cg24846037	-0.947156	1.77595	-4.69017	3.22429e-05	0.0297346	2.22912	chr2	64821532	-		0.714549	0.824151	-0.109602	OpenSea	IGR			-0.34525
cg27108734	-0.795098	-1.6528	-4.68934	3.23265e-05	0.0297515	2.22687	chr10	80850449	+	ZMIZ1	0.19675	0.303324	-0.106574	OpenSea	5'UTR			-0.531497
cg17852932	-0.678588	0.693033	-4.68868	3.23934e-05	0.0297515	2.22508	chr5	131596064	-	PDLIM4	0.555534	0.669004	-0.11347	S_Shelf	Body			-0.627912
cg14008974	-0.868335	-1.47088	-4.68839	3.24231e-05	0.0297515	2.22428	chr8	131012240	-	FAM49B	0.219054	0.337158	-0.118104	OpenSea	Body			-0.525825
cg03442375	1.02711	-0.375853	4.68839	3.24232e-05	0.0297515	2.22428	chr5	95720158	-	LOC101929710	0.506062	0.365736	0.140325	OpenSea	Body			0.14209
cg04217672	1.1591	0.431289	4.68745	3.25194e-05	0.0297898	2.2217	chr6	138145607	+	LOC100130476	0.661773	0.445842	0.215931	OpenSea	Body			0.49838
cg01770400	1.11255	0.783243	4.68718	3.25462e-05	0.0297898	2.22099	chr1	173886485	-	SERPINC1	0.708909	0.572212	0.136697	OpenSea	5'UTR			0.126089
cg01492626	1.46682	0.188725	4.68655	3.26104e-05	0.0298115	2.21927	chr13	50199946	+		0.62734	0.41999	0.20735	OpenSea	IGR			0.208933
cg23240213	1.07796	-0.424941	4.68459	3.28118e-05	0.0298222	2.21392	chr2	9940969	+		0.496939	0.346498	0.150441	OpenSea	IGR			0.241442
cg16946581	1.22287	-0.519703	4.6838	3.28933e-05	0.0298222	2.21177	chr1	16126214	-		0.495302	0.327208	0.168093	OpenSea	IGR			0.207211
cg02023728	-1.0265	1.37524	-4.68372	3.29014e-05	0.0298222	2.21155	chr11	77925099	-	USP35	0.627998	0.77216	-0.144162	S_Shelf	3'UTR			-0.575856
cg23885325	0.858026	-2.4491	4.68354	3.29202e-05	0.0298222	2.21106	chr1	227058063	+	PSEN2	0.17599	0.132977	0.043013	Island	TSS1500			-0.461414
cg23153556	-1.04426	0.0369813	-4.68352	3.29217e-05	0.0298222	2.21102	chr11	64900163	-	SYVN1	0.412447	0.59515	-0.182703	N_Shore	Body			-0.525015
cg10376053	0.853363	-1.90542	4.68335	3.29394e-05	0.0298222	2.21055	chr6	33282867	-	ZBTB22	0.250475	0.200703	0.0497717	Island	Body			-0.230606
cg26572896	1.07184	-0.760576	4.68333	3.29416e-05	0.0298222	2.2105	chr2	151386104	-		0.456286	0.294289	0.161997	OpenSea	IGR	chr2:151385999-151385999		0.482277
cg25395022	-0.81961	1.28376	-4.68328	3.29472e-05	0.0298222	2.21035	chr11	4006261	+	STIM1	0.640625	0.755093	-0.114469	OpenSea	Body			-0.390318
cg23054840	-0.991564	-1.52262	-4.68186	3.30944e-05	0.02989	2.20647	chr10	45920485	-	ALOX5	0.194388	0.350897	-0.156509	N_Shelf	Body			-0.563298
cg02879453	-0.849327	0.879229	-4.68177	3.31036e-05	0.02989	2.20623	chr16	50321818	-	ADCY7	0.574005	0.720403	-0.146398	OpenSea	TSS200			-0.603099
cg01418188	-0.751354	0.296536	-4.68121	3.31616e-05	0.0299057	2.20471	chr11	3145609	+	OSBPL5	0.50308	0.59183	-0.08875	S_Shelf	Body			-0.148977
cg17043875	0.920457	1.58287	4.67916	3.33754e-05	0.0300341	2.19913	chr8	82464471	+		0.789568	0.695329	0.0942391	OpenSea	IGR			0.0455742
cg05986111	0.865957	-0.131553	4.67906	3.33858e-05	0.0300341	2.19885	chr1	150522965	-	ADAMTSL4	0.526323	0.425265	0.101059	S_Shore	5'UTR			0.0958072
cg06126411	-0.81008	0.150814	-4.67774	3.35241e-05	0.0301216	2.19526	chr15	101469838	+	LRRK1	0.449885	0.566918	-0.117034	OpenSea	Body			-0.29522
cg13066938	0.997929	0.12731	4.67717	3.35836e-05	0.0301287	2.19372	chr1	6341140	+	ACOT7	0.587528	0.445901	0.141627	Island	Body			0.278813
cg26779770	-1.21038	-2.47198	-4.67688	3.36141e-05	0.0301287	2.19293	chr5	176421823	+	UIMC1	0.108262	0.263142	-0.15488	OpenSea	5'UTR	chr5:176421508-176421508		-0.723618
cg26021815	0.661238	2.08329	4.67585	3.37236e-05	0.0301899	2.19011	chr13	23895705	-	SGCG	0.843429	0.728892	0.114537	OpenSea	Body			0.639457
cg25396518	-1.511	-2.15817	-4.67511	3.38013e-05	0.0302226	2.18811	chr7	89450	-		0.130498	0.250946	-0.120449	OpenSea	IGR	chr7:89354-89354		-0.138343
cg26999579	1.31323	0.143317	4.67366	3.3956e-05	0.030324	2.18414	chr1	23697364	-	ZNF436-AS1	0.606124	0.424859	0.181265	S_Shore	Body			0.323273
cg14633721	0.49934	-0.0219948	4.67173	3.41614e-05	0.0304704	2.1789	chr17	8869864	-	PIK3R5	0.538925	0.467243	0.0716815	S_Shore	TSS1500			0.383026
cg21512179	0.617194	1.84358	4.67087	3.42539e-05	0.0305158	2.17655	chr2	85971548	+		0.824456	0.704796	0.11966	OpenSea	IGR			0.802613
cg26732720	-0.88718	-2.7325	-4.67014	3.43318e-05	0.0305482	2.17458	chr11	64392533	-	NRXN2	0.103567	0.200459	-0.0968914	OpenSea	Body			-0.772737
cg02961280	-0.925923	-3.67206	-4.66954	3.43963e-05	0.0305685	2.17295	chr2	220115026	+	STK16	0.0527048	0.109207	-0.0565025	N_Shelf	Body			-0.762305
cg15931859	-1.70996	0.238063	-4.66784	3.458e-05	0.0306946	2.16832	chr22	17583333	-	IL17RA	0.403452	0.678115	-0.274663	OpenSea	Body			-0.555499
cg03358592	-0.763657	-3.72328	-4.66663	3.47121e-05	0.0307746	2.165	chr9	707410	+	KANK1	0.0560435	0.111744	-0.0557006	Island	5'UTR		*	-0.674094
cg11826201	0.847836	1.36542	4.66605	3.47752e-05	0.0307924	2.16343	chr14	69676278	+	EXD2	0.760997	0.650608	0.11039	OpenSea	TSS200			0.420296
cg07879474	0.867211	0.347488	4.66567	3.48161e-05	0.0307924	2.16241	chr5	139064216	+		0.629823	0.503568	0.126255	S_Shelf	IGR		*	0.344339
cg11979621	-0.785752	1.14296	-4.66495	3.4895e-05	0.0308251	2.16044	chr7	155562188	-	RBM33	0.628756	0.75	-0.121244	OpenSea	Body			-0.518432
cg15858512	-1.13608	0.210538	-4.66443	3.49512e-05	0.0308376	2.15904	chr17	4872675	+	CAMTA2	0.463951	0.621027	-0.157076	S_Shore	Body			-0.267673
cg01712007	-1.01234	0.539427	-4.66298	3.51109e-05	0.0309336	2.15508	chr12	89703686	-		0.51532	0.659563	-0.144243	OpenSea	IGR			-0.303423
cg01465596	0.867328	1.35168	4.66212	3.5206e-05	0.0309336	2.15273	chr1	42381916	+	HIVEP3	0.757206	0.6264	0.130806	N_Shore	5'UTR		*	0.529168
cg00806239	-0.638208	1.55531	-4.6618	3.52405e-05	0.0309336	2.15188	chr6	43456984	-	TJAP1	0.710042	0.799498	-0.0894564	OpenSea	5'UTR			-0.223921
cg16475887	-0.838008	-0.582365	-4.66139	3.52857e-05	0.0309336	2.15076	chr15	42102305	-	MAPKBP1	0.32415	0.466086	-0.141936	OpenSea	Body			-0.601884
cg04636584	-1.03046	1.48351	-4.66058	3.53754e-05	0.0309336	2.14856	chr1	159805832	+	C1orf204	0.64805	0.79675	-0.1487	OpenSea	3'UTR			-0.485214
cg24112381	-1.27541	0.397296	-4.66056	3.53782e-05	0.0309336	2.14849	chr12	111081889	-	TCTN1	0.465772	0.659178	-0.193406	OpenSea	Body			-0.321552
cg05495804	1.21503	-1.34595	4.6604	3.53955e-05	0.0309336	2.14806	chr4	154451356	+	KIAA0922	0.362085	0.239436	0.122649	OpenSea	Body			0.43336
cg05636363	-1.39501	-2.00419	-4.66016	3.54225e-05	0.0309336	2.1474	chr6	35387464	-	PPARD	0.150952	0.262779	-0.111826	OpenSea	Body			-0.255823
cg13676138	0.999996	1.82336	4.65964	3.54797e-05	0.0309336	2.146	chr18	68096727	-		0.82901	0.731127	0.0978828	N_Shore	IGR			0.390622
cg14049075	0.772847	1.46238	4.65904	3.55469e-05	0.0309336	2.14436	chr3	107689327	+		0.779875	0.657975	0.121901	OpenSea	IGR			0.397407
cg23416409	-1.28935	-3.61175	-4.65901	3.55497e-05	0.0309336	2.14428	chr11	10436546	-	CAND1.11	0.060183	0.146993	-0.0868104	OpenSea	Body			-0.510735
cg04994562	-0.807396	-1.00449	-4.65887	3.55656e-05	0.0309336	2.1439	chr17	6563516	+	ALOX15P1	0.258426	0.402692	-0.144266	S_Shelf	Body			-0.756127
cg06871732	-1.04672	0.0142596	-4.65846	3.56112e-05	0.0309366	2.14278	chr11	46681642	+	ATG13	0.417096	0.595674	-0.178577	OpenSea	Body			-0.495038
cg01378159	-1.19064	-1.25595	-4.6576	3.5707e-05	0.0309524	2.14045	chr22	37703496	-	CYTH4	0.224043	0.357695	-0.133652	OpenSea	Body			-0.307879
cg04904276	0.783098	0.61973	4.65754	3.57138e-05	0.0309524	2.14028	chr16	11835562	+	TXNDC11	0.652024	0.524328	0.127697	N_Shore	Body			0.448856
cg02343604	0.756948	0.22128	4.65662	3.58169e-05	0.0310052	2.13778	chr1	23884703	+	ID3	0.612342	0.48414	0.128202	N_Shore	3'UTR		*	0.600365
cg04100577	1.03925	-0.437779	4.65616	3.58688e-05	0.0310135	2.13652	chr20	32906740	+		0.508677	0.367601	0.141076	OpenSea	IGR			0.130545
cg20263678	0.600211	-0.330615	4.65553	3.59393e-05	0.0310379	2.13482	chr22	30721358	+	TBC1D10A	0.487707	0.388076	0.0996308	N_Shore	Body	chr22:30721148-30721148		0.29289
cg00359365	-0.715506	-3.30223	-4.65441	3.60659e-05	0.0310997	2.13176	chr1	26880547	+	MIR1976	0.0822447	0.115515	-0.0332705	OpenSea	TSS1500			-0.102188
cg05007538	-1.10585	-2.01544	-4.65415	3.60955e-05	0.0310997	2.13105	chr17	3977800	+	ZZEF1	0.145188	0.306662	-0.161474	OpenSea	Body			-0.739417
cg24538007	-1.15339	0.690915	-4.65346	3.61734e-05	0.0311072	2.12917	chr1	17558947	-	PADI1	0.515066	0.666305	-0.15124	OpenSea	Body			-0.187462
cg00024471	-0.714268	1.66439	-4.65332	3.6189e-05	0.0311072	2.1288	chr3	188692547	+		0.718164	0.797079	-0.0789148	OpenSea	IGR		*	-0.366417
cg03152353	-1.22722	0.950891	-4.6528	3.62482e-05	0.0311179	2.12738	chr9	139417194	+	NOTCH1	0.547248	0.747937	-0.200689	Island	Body		*	-0.473668
cg15515960	0.956603	-0.972981	4.65191	3.63488e-05	0.0311179	2.12497	chr7	50483716	+		0.419599	0.267301	0.152298	OpenSea	IGR			0.519141
cg21704946	-1.05763	-0.659495	-4.65186	3.63543e-05	0.0311179	2.12484	chr6	169669594	-		0.320241	0.489358	-0.169117	OpenSea	IGR	chr6:169669487-169669487		-0.548714
cg24732348	1.26898	0.522669	4.65153	3.6392e-05	0.0311179	2.12394	chr12	50582358	-	LIMA1	0.672394	0.499991	0.172403	OpenSea	Body			0.340997
cg17716500	-1.23906	0.989341	-4.65076	3.64798e-05	0.0311179	2.12184	chr22	40600549	+	TNRC6B	0.548031	0.735157	-0.187126	OpenSea	Body			-0.39447
cg22490365	-0.895111	-1.75517	-4.65069	3.64877e-05	0.0311179	2.12166	chr16	85948856	+	IRF8	0.178311	0.298977	-0.120666	OpenSea	Body	chr16:85948836-85948836		-0.68574
cg25693349	-0.764528	-0.196385	-4.6506	3.64982e-05	0.0311179	2.12141	chr6	32808596	-	PSMB8	0.410293	0.492405	-0.0821111	S_Shore	3'UTR			0.101782
cg09488881	1.30546	-0.21312	4.64961	3.66122e-05	0.031168	2.11869	chr3	154688702	+		0.578044	0.376476	0.201568	OpenSea	IGR	chr3:154688654-154688654		0.312639
cg04309615	-0.955172	1.5292	-4.64935	3.66419e-05	0.031168	2.11799	chr5	159520278	+	PWWP2A	0.66388	0.790498	-0.126618	OpenSea	Body			-0.453312
cg20911446	0.777757	1.08754	4.64747	3.68574e-05	0.0312594	2.11289	chr22	38686149	-		0.735656	0.631257	0.1044	OpenSea	IGR			0.388596
cg23769921	-0.971983	-1.81424	-4.64721	3.68876e-05	0.0312594	2.11218	chr13	51287828	+	DLEU7	0.176144	0.335033	-0.158889	OpenSea	Body			-0.671258
cg10108828	1.01419	0.602231	4.64702	3.69094e-05	0.0312594	2.11167	chr22	43040685	+	CYB5R3	0.659668	0.522491	0.137177	OpenSea	Body			0.281345
cg24727459	0.478988	0.301756	4.64689	3.69251e-05	0.0312594	2.1113	chr2	71727803	+	DYSF	0.58126	0.508216	0.0730442	OpenSea	Body	chr2:71727655-71727655		0.363176
cg24869815	-0.823785	-1.8396	-4.64657	3.69623e-05	0.0312594	2.11043	chr17	73642486	-	RECQL5	0.173528	0.262923	-0.0893942	OpenSea	Body		*	-0.575957
cg07464113	-1.12757	-0.191031	-4.64583	3.70471e-05	0.0312951	2.10844	chr3	185998714	+	DGKG	0.37038	0.533316	-0.162936	OpenSea	Body			-0.32378
cg14806614	-1.18414	1.2942	-4.64414	3.72435e-05	0.0313925	2.10384	chr18	3008771	-	LPIN2	0.610308	0.788441	-0.178132	N_Shelf	5'UTR			-0.651914
cg11438586	0.969238	1.01583	4.6441	3.7248e-05	0.0313925	2.10374	chr22	26062097	+	ADRBK2	0.722267	0.589021	0.133246	OpenSea	Body			0.239012
cg26685409	-0.854694	-1.07227	-4.64323	3.73495e-05	0.031442	2.10137	chr11	64976347	-	CAPN1	0.264574	0.405601	-0.141028	S_Shelf	Body			-0.596719
cg18201212	-1.10606	0.756219	-4.64204	3.74889e-05	0.031513	2.09813	chr9	135259157	-	TTF1	0.536807	0.707435	-0.170628	OpenSea	Body			-0.470326
cg11174816	0.971648	0.899318	4.64178	3.75196e-05	0.031513	2.09742	chr7	37026758	-	ELMO1	0.730404	0.577744	0.15266	OpenSea	TSS1500			0.550436
cg02457742	1.11841	-2.51575	4.64111	3.7599e-05	0.0315436	2.09558	chr10	73611460	+	PSAP	0.209865	0.121637	0.0882282	S_Shore	TSS1500			0.218351
cg23202667	-1.01001	-1.4458	-4.64053	3.7667e-05	0.0315645	2.09401	chr2	219198051	-	PNKD	0.202156	0.364463	-0.162307	OpenSea	Body	chr2:219198042-219198042		-0.652623
cg09243067	-0.734928	2.09871	-4.63995	3.77348e-05	0.0315853	2.09245	chr12	58163418	-	METTL1	0.758406	0.84156	-0.0831537	N_Shelf	Body			-0.506684
cg20427144	-0.877457	-1.46244	-4.63957	3.77806e-05	0.0315876	2.0914	chr7	5518918	+	FBXL18	0.222356	0.379958	-0.157602	N_Shelf	3'UTR			-0.664878
cg05460414	-0.673625	-1.32583	-4.63849	3.79077e-05	0.0316578	2.08848	chrX	119586189	-	LAMP2	0.238776	0.335847	-0.0970711	OpenSea	Body			-0.400648
cg07954334	-1.09509	-0.472616	-4.63799	3.79671e-05	0.0316714	2.08712	chr17	80540367	+	FOXK2	0.318178	0.520281	-0.202104	N_Shore	Body			-0.606441
cg01721954	0.737226	0.0634655	4.6374	3.80373e-05	0.031694	2.08551	chr21	46954883	-	SLC19A1	0.5668	0.461904	0.104896	N_Shelf	TSS1500			0.204274
cg13202771	1.08671	-0.770724	4.6369	3.80971e-05	0.0317078	2.08415	chr3	48777709	+		0.426548	0.301861	0.124686	OpenSea	IGR			0.113024
cg21836015	-0.95522	-2.75104	-4.63375	3.84739e-05	0.0319851	2.0756	chr2	29336856	+	CLIP4	0.0935431	0.213002	-0.119459	N_Shore	TSS1500			-0.789954
cg27105683	1.25195	-0.0369256	4.63264	3.86085e-05	0.0320405	2.07256	chr20	44330640	-	WFDC13	0.601104	0.42871	0.172394	OpenSea	TSS200			0.358821
cg26292195	-1.18775	-2.54023	-4.63237	3.86403e-05	0.0320405	2.07184	chr3	40271029	+	MYRIP	0.108069	0.256424	-0.148355	OpenSea	Body	chr3:40270813-40270813		-0.671258
cg05264870	-1.02858	1.10137	-4.63212	3.86714e-05	0.0320405	2.07115	chr2	206599315	+	NRP2	0.599507	0.752956	-0.153448	OpenSea	Body			-0.374722
cg13466956	0.666854	1.44604	4.62955	3.89826e-05	0.0322619	2.06418	chr2	228582401	+	SLC19A3	0.773757	0.701043	0.0727141	N_Shore	5'UTR			0.13571
cg02465993	-0.805896	-0.621858	-4.6289	3.90629e-05	0.0322919	2.06239	chr22	42565206	-	TCF20	0.327177	0.453375	-0.126198	OpenSea	Body			-0.43174
cg25173570	1.31148	0.685268	4.62789	3.9186e-05	0.0323535	2.05966	chr2	72426319	+	EXOC6B	0.701701	0.524912	0.176789	OpenSea	Body	chr2:72426245-72426245		0.428702
cg21322235	-0.909673	-0.982026	-4.62757	3.92255e-05	0.0323535	2.05878	chr10	43617190	-	RET	0.257984	0.428402	-0.170418	OpenSea	Body			-0.674195
cg09859743	0.752573	2.18898	4.62621	3.93925e-05	0.0324328	2.05509	chr11	119231010	+	USP2	0.84312	0.782278	0.0608418	S_Shelf	Body			0.191513
cg06902368	0.713945	1.05861	4.62514	3.95245e-05	0.0324328	2.05218	chr1	36989731	-		0.765942	0.614158	0.151784	OpenSea	IGR			0.629228
cg16460342	-0.847199	0.196296	-4.62484	3.95607e-05	0.0324328	2.05139	chr12	121662577	+	P2RX4	0.488204	0.56712	-0.0789159	OpenSea	Body			0.221693
cg19631648	-0.69709	-0.304126	-4.62424	3.96357e-05	0.0324328	2.04974	chr19	33764284	+		0.386133	0.498672	-0.112539	N_Shore	IGR			-0.561373
cg16751778	-1.2882	-0.00976868	-4.62407	3.96572e-05	0.0324328	2.04927	chr15	45952725	+	SQRDL	0.3979	0.604453	-0.206553	OpenSea	Body			-0.552866
cg21728966	0.922111	1.98342	4.6238	3.96902e-05	0.0324328	2.04855	chr7	31056911	+		0.827556	0.729739	0.0978167	OpenSea	IGR			0.262609
cg21448352	-1.31925	-0.345304	-4.62366	3.97074e-05	0.0324328	2.04817	chr2	23824291	+	KLHL29	0.345604	0.532729	-0.187125	OpenSea	Body			-0.390723
cg15457217	-0.882162	1.27074	-4.62341	3.97391e-05	0.0324328	2.04748	chr2	224780409	-	WDFY1	0.649233	0.773876	-0.124642	OpenSea	Body			-0.576261
cg09978130	1.58623	-0.0823742	4.62337	3.97431e-05	0.0324328	2.04739	chr3	154819451	+	MME	0.618437	0.352815	0.265622	OpenSea	Body			0.555601
cg10264609	-1.61435	-0.605647	-4.62321	3.97636e-05	0.0324328	2.04694	chr7	36321813	-	EEPD1	0.273525	0.527215	-0.253689	OpenSea	Body			-0.555196
cg07020871	-1.27538	-0.615186	-4.62121	4.00132e-05	0.0325918	2.0415	chr1	8932179	-	ENO1	0.303133	0.507209	-0.204077	OpenSea	TSS1500			-0.558234
cg03375407	-0.984302	-1.86258	-4.62094	4.00472e-05	0.0325918	2.04077	chr6	134493887	-	SGK1	0.172153	0.296358	-0.124205	N_Shelf	Body			-0.533826
cg22908922	-0.792455	0.827801	-4.62037	4.01183e-05	0.0326134	2.03923	chr14	105855008	+	PACS2	0.579244	0.697834	-0.11859	S_Shelf	Body			-0.481973
cg13760616	1.71337	-0.964252	4.61997	4.01682e-05	0.0326179	2.03814	chr3	10020180	+	EMC3	0.477721	0.285982	0.191739	OpenSea	Body			0.0668422
cg24381979	0.792274	-0.458765	4.61895	4.02969e-05	0.032677	2.03536	chr15	98543950	+		0.461939	0.372805	0.0891344	OpenSea	IGR			-0.126595
cg06198139	0.550952	-0.424242	4.61868	4.033e-05	0.032677	2.03465	chr21	46954554	-	SLC19A1	0.464401	0.389629	0.0747724	N_Shelf	TSS200			0.118797
cg16053651	0.803742	1.27352	4.61799	4.04181e-05	0.0326867	2.03276	chr6	168857803	-	SMOC2	0.758462	0.644064	0.114398	OpenSea	Body			0.436399
cg22625220	1.15856	-1.37958	4.61788	4.0431e-05	0.0326867	2.03248	chr17	16119441	+	NCOR1	0.346404	0.222555	0.123849	Island	TSS1500			0.0826413
cg20500791	1.33693	-0.968537	4.61404	4.09199e-05	0.0330456	2.02203	chr7	50420285	+	IKZF1	0.461891	0.230408	0.231483	OpenSea	Body	chr7:50419918-50419918		0.649382
cg09869874	-1.27451	-0.0859648	-4.6121	4.11688e-05	0.03321	2.01676	chr1	112033935	+	TMIGD3	0.363583	0.600074	-0.236491	OpenSea	Body			-0.673992
cg16427808	-0.899068	1.62857	-4.61073	4.13451e-05	0.0333156	2.01305	chr8	126325967	-	NSMCE2	0.669526	0.796209	-0.126683	OpenSea	Body			-0.496658
cg02042026	0.645252	2.18147	4.6068	4.18558e-05	0.0336503	2.00238	chr11	113936782	+	ZBTB16	0.842312	0.775698	0.0666145	OpenSea	Body	chr11:113936589-113936589		0.360239
cg00686154	0.858217	0.870006	4.60655	4.18888e-05	0.0336503	2.0017	chr14	68844858	-	RAD51B	0.691725	0.561915	0.12981	OpenSea	Body			0.552056
cg00242394	1.13195	0.0301384	4.60648	4.18979e-05	0.0336503	2.00151	chr10	101609948	-	ABCC2	0.585064	0.417705	0.167359	OpenSea	Body			0.294207
cg17574812	-1.10028	-0.785036	-4.60497	4.20952e-05	0.0337523	1.99742	chr3	58246371	+	ABHD6	0.289737	0.476382	-0.186645	OpenSea	Body			-0.597833
cg05612205	-1.07701	1.32362	-4.60481	4.21169e-05	0.0337523	1.99698	chr4	159123015	-		0.620083	0.769137	-0.149054	OpenSea	IGR			-0.536561
cg16171189	-1.14907	-1.90008	-4.60332	4.23137e-05	0.0338681	1.99293	chr3	46142638	-		0.154258	0.355733	-0.201475	OpenSea	IGR	chr3:46142288-46142288		-0.78489
cg06616081	0.677163	1.33128	4.60301	4.23537e-05	0.0338681	1.9921	chr15	77336938	-	TSPAN3	0.737515	0.654452	0.0830631	OpenSea	3'UTR			0.203261
cg06833545	-0.944709	-2.26358	-4.60187	4.25055e-05	0.0339322	1.98899	chr15	93306849	+		0.119612	0.271153	-0.151541	OpenSea	IGR			-0.660624
cg24531955	-1.08327	-0.954449	-4.60142	4.25651e-05	0.0339322	1.98778	chr8	23154691	-	LOXL2	0.273043	0.398814	-0.125772	OpenSea	3'UTR			-0.297347
cg14217758	0.589843	0.0203085	4.60133	4.25763e-05	0.0339322	1.98755	chr19	7744974	+	TRAPPC5	0.534581	0.450823	0.0837581	N_Shore	TSS1500			0.00729188
cg24285903	1.21375	0.531254	4.60101	4.26188e-05	0.0339322	1.98668	chr6	25187166	+		0.685411	0.470286	0.215125	OpenSea	IGR			0.632773
cg11938718	-1.06826	-0.0693397	-4.60006	4.27455e-05	0.0339531	1.9841	chr2	10526453	+	HPCAL1	0.412011	0.559097	-0.147086	OpenSea	5'UTR			-0.327324
cg08552988	0.756658	1.95033	4.59978	4.27836e-05	0.0339531	1.98333	chr3	154959521	+		0.827926	0.742975	0.0849507	OpenSea	IGR			-0.0982378
cg09009130	-0.721372	2.29974	-4.59954	4.28149e-05	0.0339531	1.98269	chr20	42958548	-		0.799524	0.846722	-0.0471983	S_Shelf	IGR			-0.0145838
cg24535855	0.746163	2.52232	4.59934	4.28421e-05	0.0339531	1.98214	chr11	9294965	-		0.870822	0.818365	0.0524573	OpenSea	IGR	chr11:9294937-9294937		0.159814
cg14891022	-0.897435	-0.0691899	-4.59909	4.28762e-05	0.0339531	1.98145	chr22	37625461	-	RAC2	0.419262	0.531923	-0.112661	OpenSea	Body			-0.123658
cg20690125	-1.2457	-0.733589	-4.5985	4.29548e-05	0.0339786	1.97986	chr17	74476978	+	RHBDF2	0.288445	0.474117	-0.185672	S_Shore	Body	chr17:74476907-74476907	*	-0.452907
cg00504500	-0.826464	1.77838	-4.59728	4.31181e-05	0.03406	1.97656	chr8	131017506	+	FAM49B	0.724948	0.830672	-0.105724	OpenSea	Body			-0.352137
cg10389701	-0.745946	-0.70181	-4.59687	4.31741e-05	0.03406	1.97543	chr16	85018653	-	ZDHHC7	0.310338	0.44837	-0.138032	OpenSea	Body			-0.614746
cg13098318	-0.929581	-2.69967	-4.5967	4.31969e-05	0.03406	1.97497	chr6	34663277	-	C6orf106	0.0988191	0.196452	-0.0976329	N_Shore	Body			-0.660523
cg24512027	1.01136	0.174262	4.59348	4.36333e-05	0.0343213	1.96624	chr2	178039370	+		0.613825	0.479831	0.133994	OpenSea	IGR			0.247316
cg19345921	-0.90291	-1.53197	-4.5934	4.36446e-05	0.0343213	1.96601	chr17	78263422	+	RNF213	0.212668	0.341616	-0.128948	OpenSea	Body			-0.619405
cg06693170	-1.00968	0.43836	-4.59322	4.36685e-05	0.0343213	1.96554	chr2	128528738	-	WDR33	0.496824	0.633326	-0.136503	OpenSea	5'UTR			-0.464553
cg11135967	-0.940661	1.06494	-4.59253	4.37626e-05	0.0343584	1.96367	chr15	94372739	+		0.596399	0.730108	-0.133708	OpenSea	IGR			-0.427993
cg17249938	-1.30835	-0.635647	-4.59131	4.39296e-05	0.0344527	1.96036	chr8	52801527	-	PCMTD1	0.283903	0.51085	-0.226947	OpenSea	Body			-0.531598
cg07966155	-1.09138	0.208658	-4.59017	4.40865e-05	0.0344688	1.95726	chr3	124373219	+	KALRN	0.431434	0.625766	-0.194332	OpenSea	Body			-0.566235
cg18171070	-0.712705	2.13414	-4.59014	4.40906e-05	0.0344688	1.95718	chr17	40967121	-	BECN1	0.777515	0.850605	-0.0730901	OpenSea	Body			-0.574438
cg16134741	-1.05148	-0.657935	-4.59001	4.41086e-05	0.0344688	1.95682	chr12	1950946	-	CACNA2D4	0.320998	0.523952	-0.202954	OpenSea	Body	chr12:1950922-1950922		-0.564614
cg03210018	0.917701	0.549086	4.58966	4.4157e-05	0.0344688	1.95587	chr12	47477069	+	PCED1B	0.646057	0.525305	0.120752	S_Shelf	5'UTR			0.329958
cg00062282	-0.867207	-0.710336	-4.58945	4.41849e-05	0.0344688	1.95532	chr22	50747369	-	PLXNB2	0.31746	0.445266	-0.127806	S_Shore	TSS1500			-0.509115
cg04118652	0.959428	0.461413	4.58862	4.42995e-05	0.0345216	1.95307	chr9	115984874	+	FKBP15	0.6347	0.512786	0.121914	S_Shore	TSS1500			0.273445
cg13630239	-0.719788	1.41386	-4.58728	4.4485e-05	0.0345668	1.94944	chr10	99116547	+	RRP12	0.681422	0.772039	-0.090617	OpenSea	3'UTR		*	-0.344136
cg13139135	0.439716	-0.712566	4.58722	4.44945e-05	0.0345668	1.94925	chr17	21190370	+	MAP2K3	0.41585	0.347097	0.0687524	S_Shore	TSS1500			0.546283
cg05065075	-1.00848	-0.0628721	-4.58718	4.44989e-05	0.0345668	1.94917	chr17	36476531	-	MRPL45	0.397345	0.576665	-0.17932	OpenSea	Body			-0.454527
cg08713098	-0.620699	-1.2223	-4.58605	4.46568e-05	0.0346371	1.94609	chr7	100005500	-	ZCWPW1	0.277317	0.3089	-0.0315827	OpenSea	Body			0.1508
cg24465674	-0.788147	-3.62903	-4.58586	4.46837e-05	0.0346371	1.94557	chr4	185939526	-	HELT	0.063163	0.104833	-0.04167	Island	TSS1500			-0.202046
cg07645237	1.20867	0.933147	4.58458	4.48619e-05	0.0347348	1.94211	chr2	99119127	-	INPP4A	0.71389	0.570275	0.143615	OpenSea	5'UTR	chr2:99118904-99118904		0.0993519
cg13508732	-0.922536	-1.23591	-4.58428	4.49044e-05	0.0347348	1.94128	chr7	165072	+		0.248224	0.400926	-0.152703	OpenSea	IGR			-0.587199
cg08625808	-0.834302	1.89066	-4.58339	4.50292e-05	0.0347947	1.93887	chr3	50379923	-	ZMYND10	0.741293	0.827346	-0.0860532	S_Shore	Body			-0.422119
cg05380736	-0.991111	1.27931	-4.58123	4.53336e-05	0.0349454	1.93302	chr6	112293444	+		0.649713	0.794194	-0.144482	OpenSea	IGR			-0.523496
cg12998731	-0.684331	1.14719	-4.58083	4.53896e-05	0.0349454	1.93194	chr22	47303273	-	TBC1D22A	0.634692	0.739464	-0.104772	OpenSea	Body			-0.479542
cg26344383	-0.860211	0.532185	-4.58072	4.54048e-05	0.0349454	1.93165	chr3	14208891	-	XPC	0.510857	0.657577	-0.146721	OpenSea	Body			-0.509317
cg16772533	0.661543	1.71261	4.58062	4.54204e-05	0.0349454	1.93135	chr7	76026556	+	SRCRB4D	0.79242	0.718213	0.0742063	N_Shore	Body			-0.148876
cg11404574	0.848723	0.0938764	4.58032	4.54622e-05	0.0349454	1.93055	chr1	203737558	+	LAX1	0.582279	0.427362	0.154917	OpenSea	TSS1500			0.502735
cg23439009	-0.994946	-1.19946	-4.57898	4.56526e-05	0.035055	1.92692	chr7	73530827	-	LIMK1	0.226581	0.398067	-0.171486	OpenSea	Body			-0.512862
cg10786605	-0.815211	-1.41576	-4.578	4.57926e-05	0.0350952	1.92426	chr8	102110657	-		0.215193	0.324016	-0.108822	OpenSea	IGR			-0.626798
cg16608498	-1.06676	0.417862	-4.57778	4.58244e-05	0.0350952	1.92366	chr5	158612132	-	RNF145	0.487523	0.629842	-0.142319	OpenSea	Body	chr5:158611896-158611896	*	-0.103909
cg02165680	0.782916	1.24081	4.57761	4.58484e-05	0.0350952	1.9232	chr18	60066525	-		0.744954	0.613924	0.131029	OpenSea	IGR			0.469516
cg21880882	0.836356	1.96062	4.57414	4.63473e-05	0.0354276	1.9138	chr5	413948	-	AHRR	0.829246	0.743624	0.0856221	OpenSea	Body	chr5:413817-413817		0.0995544
cg12122356	-1.17233	-1.62495	-4.57369	4.64121e-05	0.0354276	1.91258	chr21	34632557	+	IFNAR2	0.176888	0.303402	-0.126513	OpenSea	Body			-0.355378
cg13841742	1.23946	-0.779912	4.57358	4.64274e-05	0.0354276	1.9123	chr4	48909110	+	OCIAD2	0.455431	0.295532	0.159899	S_Shore	TSS1500			0.351023
cg10168457	-0.674394	-1.78782	-4.57318	4.64852e-05	0.0354349	1.91121	chr17	79882876	-	MAFG	0.181146	0.270131	-0.088985	N_Shore	TSS1500			-0.635609
cg16356224	0.637545	-2.50164	4.57263	4.65656e-05	0.0354593	1.90971	chr11	119235213	+	USP2	0.187073	0.144241	0.0428325	Island	TSS1500			0.171967
cg21073650	1.14354	-0.0457356	4.57027	4.69092e-05	0.0356839	1.90332	chr3	119315354	-	PLA1A	0.571293	0.415112	0.156182	OpenSea	TSS1500			0.299473
cg02375166	-0.995655	0.198011	-4.56911	4.70796e-05	0.0357713	1.90017	chr11	58291656	-		0.458185	0.601207	-0.143022	OpenSea	IGR		*	-0.370265
cg08036668	0.614426	0.42486	4.56882	4.71215e-05	0.0357713	1.8994	chr15	49462157	+	GALK2	0.624695	0.510589	0.114106	OpenSea	TSS1500			0.579603
cg11764535	1.23944	-0.704181	4.56802	4.72397e-05	0.035824	1.89722	chr6	46380623	+	RCAN2	0.47483	0.294405	0.180424	OpenSea	Body			0.400041
cg03318906	1.03851	0.0531573	4.56642	4.74758e-05	0.0359162	1.89289	chr8	37755254	+	RAB11FIP1	0.597877	0.406931	0.190946	N_Shore	Body		*	0.526636
cg14116294	-1.13734	0.413184	-4.56632	4.74903e-05	0.0359162	1.89262	chr9	124218386	+	GGTA1P	0.509852	0.64428	-0.134428	OpenSea	Body			0.016508
cg21373156	1.03303	2.06007	4.5662	4.75081e-05	0.0359162	1.8923	chr17	80307284	+		0.849322	0.745098	0.104224	S_Shelf	IGR			0.282054
cg04311473	1.51455	0.0927304	4.56236	4.80805e-05	0.0362905	1.88189	chr1	33686435	-		0.626817	0.425129	0.201688	OpenSea	IGR			0.172473
cg10590350	0.797829	-0.0464127	4.56206	4.81253e-05	0.0362905	1.88108	chr12	51782847	-	GALNT6	0.535992	0.437167	0.0988256	N_Shelf	5'UTR	chr12:51782774-51782774		-0.26109
cg12120406	0.639039	1.75129	4.56189	4.81515e-05	0.0362905	1.88061	chr17	25822056	-	KSR1	0.798167	0.726973	0.071194	OpenSea	5'UTR			0.0650193
cg17516825	1.32739	-0.108966	4.56006	4.84262e-05	0.0364601	1.87566	chr1	111213827	+		0.588137	0.347101	0.241036	N_Shelf	IGR			0.601884
cg02723617	0.66933	-0.149593	4.55934	4.85352e-05	0.0364666	1.87371	chr7	150755897	+	CDK5	0.528076	0.409351	0.118725	N_Shore	TSS1500			0.460908
cg13279927	0.653451	-0.523012	4.55919	4.85583e-05	0.0364666	1.8733	chr20	60939416	-	LAMA5	0.459491	0.347768	0.111723	N_Shelf	Body			0.382419
cg20754881	0.99421	-1.08675	4.55902	4.85838e-05	0.0364666	1.87284	chr10	92339566	-		0.388629	0.264999	0.123631	OpenSea	IGR			0.322463
cg12062505	0.738217	1.05485	4.55754	4.88081e-05	0.0365866	1.86884	chr7	75952374	+		0.70414	0.63328	0.0708607	OpenSea	IGR			-0.131254
cg02238715	0.735293	-0.741026	4.55727	4.88499e-05	0.0365866	1.86809	chr16	21664231	+	METTL9	0.414168	0.350554	0.0636136	OpenSea	Body			-0.375836
cg25605773	-0.92787	0.615266	-4.55698	4.88932e-05	0.0365866	1.86732	chr4	140443230	+	SETD7	0.521634	0.687869	-0.166235	OpenSea	Body			-0.551853
cg18838775	-0.871663	-3.35795	-4.55652	4.89637e-05	0.0365966	1.86607	chr17	76919140	+	TIMP2	0.0678788	0.139899	-0.07202	N_Shore	Body			-0.497569
cg08259346	-1.16072	-2.32433	-4.5555	4.91196e-05	0.0365966	1.86331	chr16	70780159	+	VAC14	0.12465	0.270539	-0.14589	OpenSea	Body	chr16:70779915-70779915		-0.542131
cg27513339	0.839028	-0.775432	4.5555	4.91202e-05	0.0365966	1.8633	chr3	9904903	-		0.414124	0.301271	0.112853	S_Shore	IGR			0.246303
cg00002776	-1.23464	-0.805781	-4.55535	4.91419e-05	0.0365966	1.86291	chr8	145264938	-	MROH1	0.308195	0.475354	-0.167159	OpenSea	Body			-0.297954
cg27025258	0.866905	1.87312	4.55526	4.91558e-05	0.0365966	1.86267	chr5	55743248	-		0.821884	0.744955	0.0769296	OpenSea	IGR			0.0833502
cg07010622	-0.838358	0.743613	-4.55476	4.9233e-05	0.0366168	1.8613	chr7	5722641	+	RNF216	0.557863	0.688978	-0.131115	OpenSea	Body			-0.52461
cg15650719	-0.968134	-0.240416	-4.55321	4.94706e-05	0.0367564	1.85712	chr16	50321812	-	ADCY7	0.377499	0.557429	-0.17993	OpenSea	TSS200			-0.629026
cg15864003	0.804133	-4.26752	4.55189	4.96757e-05	0.0368523	1.85352	chr16	8891626	-	PMM2	0.0617517	0.0416757	0.020076	Island	TSS200			0.0953008
cg26937277	0.651851	2.37769	4.55173	4.97001e-05	0.0368523	1.8531	chr12	133003394	+		0.860319	0.809494	0.0508247	S_Shelf	IGR			0.152826
cg14482448	-0.750643	1.10457	-4.55079	4.98451e-05	0.0368725	1.85057	chr6	135532804	+	MYB	0.633687	0.728995	-0.0953078	OpenSea	Body			-0.125987
cg26974880	-0.737548	-3.11599	-4.55017	4.99412e-05	0.0368725	1.84889	chr16	50308058	+		0.0900945	0.130897	-0.0408022	OpenSea	IGR			-0.0813247
cg09364595	-1.33201	-1.53636	-4.5499	4.99833e-05	0.0368725	1.84816	chr9	139457749	+		0.176534	0.318602	-0.142068	OpenSea	IGR	chr9:139457647-139457647		-0.377861
cg13638884	1.68147	-0.213366	4.54959	5.00318e-05	0.0368725	1.84732	chr10	125223731	+		0.590248	0.353576	0.236671	OpenSea	IGR			0.420296
cg22604391	0.660887	2.0805	4.54884	5.01486e-05	0.0368725	1.84529	chr20	47181244	+		0.838518	0.754689	0.0838287	OpenSea	IGR			0.413308
cg24035746	1.37101	-0.036788	4.54878	5.01585e-05	0.0368725	1.84512	chr12	31804122	+	METTL20	0.604639	0.42937	0.175269	OpenSea	5'UTR			0.31669
cg23865211	0.8635	0.888814	4.5487	5.01713e-05	0.0368725	1.8449	chr17	16275350	+		0.705426	0.588688	0.116738	OpenSea	IGR	chr17:16275124-16275124		-0.026028
cg08251860	-1.80404	0.382194	-4.54857	5.01912e-05	0.0368725	1.84455	chr16	81507391	-	CMIP	0.438308	0.706548	-0.26824	OpenSea	Body			-0.374316
cg12057242	1.12765	-0.400508	4.54848	5.02058e-05	0.0368725	1.8443	chr2	9603687	+	CPSF3	0.523778	0.3799	0.143878	OpenSea	Body			0.196779
cg09568130	1.0539	1.54641	4.54831	5.02315e-05	0.0368725	1.84385	chr19	35480440	+		0.810363	0.656889	0.153474	OpenSea	IGR			0.666498
cg09038998	-0.595821	-0.502981	-4.54784	5.03052e-05	0.0368725	1.84258	chr5	179230698	-	MGAT4B	0.372225	0.4496	-0.0773749	N_Shore	Body			-0.195665
cg11899566	-0.803456	0.784204	-4.54738	5.03784e-05	0.0368725	1.84132	chr20	36768999	-	TGM2	0.565547	0.665103	-0.0995563	OpenSea	Body			-0.105428
cg04813876	1.21404	1.0275	4.5472	5.04067e-05	0.0368725	1.84083	chr11	103964219	-	PDGFD	0.756395	0.591716	0.164679	OpenSea	Body			0.461616
cg04022300	0.736736	-0.571663	4.54704	5.04305e-05	0.0368725	1.84042	chr6	116714147	-	DSE	0.470797	0.366272	0.104526	OpenSea	5'UTR			0.340997
cg07986187	-1.3028	-1.33125	-4.5462	5.05626e-05	0.0369323	1.83814	chr10	12223613	+	NUDT5	0.231119	0.390623	-0.159504	OpenSea	Body			-0.437918
cg21828319	-1.0402	1.08719	-4.54548	5.06759e-05	0.0369782	1.8362	chr7	73645966	+	RFC2	0.587601	0.749355	-0.161755	OpenSea	3'UTR		*	-0.447235
cg19872463	-0.86267	-3.32309	-4.54478	5.07865e-05	0.0369932	1.83431	chr12	6881629	-	LAG3	0.077042	0.116584	-0.0395421	N_Shore	TSS200			-0.0298764
cg21697426	0.744313	0.488815	4.54423	5.08744e-05	0.0369932	1.8328	chr6	112311269	+		0.66428	0.506872	0.157408	OpenSea	IGR			0.711667
cg26379258	-1.61645	-0.521814	-4.54422	5.08758e-05	0.0369932	1.83278	chr6	111888446	-	TRAF3IP2	0.301456	0.518516	-0.21706	OpenSea	Body			-0.22939
cg26902985	-1.03468	1.01714	-4.54275	5.11086e-05	0.0369932	1.82881	chr13	32823109	+	FRY	0.566199	0.741609	-0.17541	OpenSea	Body			-0.474377
cg10979132	-1.18836	-2.60893	-4.54264	5.1126e-05	0.0369932	1.82851	chr22	17567287	+	IL17RA	0.0979081	0.214819	-0.116911	S_Shore	Body	chr22:17567178-17567178		-0.69445
cg23389013	0.956696	-1.25772	4.54236	5.1172e-05	0.0369932	1.82773	chr12	51422160	-	SLC11A2	0.367617	0.256484	0.111133	S_Shore	TSS200			0.33573
cg19433807	0.47886	0.601527	4.54223	5.1192e-05	0.0369932	1.82739	chr15	41058059	-	GCHFR	0.640403	0.540266	0.100137	S_Shore	Body			0.672777
cg00923306	1.11665	-0.837814	4.54206	5.12195e-05	0.0369932	1.82693	chr18	3230737	+		0.450809	0.303718	0.147091	OpenSea	IGR			0.198197
cg15569829	1.48204	-0.202673	4.54174	5.12709e-05	0.0369932	1.82605	chr10	69551089	-		0.605552	0.367989	0.237563	OpenSea	IGR			0.387584
cg25923062	-0.858335	1.41206	-4.54171	5.12755e-05	0.0369932	1.82598	chr22	40454473	-	TNRC6B	0.661469	0.770835	-0.109366	OpenSea	5'UTR			-0.469719
cg27639818	-1.04629	1.59974	-4.54167	5.12812e-05	0.0369932	1.82588	chr5	64417918	+		0.683388	0.827731	-0.144343	OpenSea	IGR			-0.502431
cg26407424	-0.839334	-0.73637	-4.54134	5.13335e-05	0.0369932	1.82499	chr9	94933318	-		0.324155	0.460525	-0.13637	OpenSea	IGR			-0.476707
cg03842822	-1.08564	-1.71825	-4.54123	5.13515e-05	0.0369932	1.82469	chr5	177740106	+	COL23A1	0.16767	0.31693	-0.14926	OpenSea	Body	chr5:177739679-177739679		-0.697488
cg09573843	-0.809168	-2.90695	-4.53968	5.15997e-05	0.0370599	1.8205	chr4	154409945	-	KIAA0922	0.0958416	0.142491	-0.0466499	OpenSea	Body		*	-0.0645129
cg16704889	0.736602	-0.100022	4.5392	5.16766e-05	0.0370599	1.8192	chr6	31696729	+	DDAH2	0.528587	0.436338	0.0922488	Island	Body			-0.0916549
cg21352719	0.809473	-4.35818	4.53919	5.16785e-05	0.0370599	1.81917	chr1	100315462	-	AGL	0.0544233	0.0351442	0.0192791	Island	TSS1500			-0.0202552
cg27571769	-1.11192	-1.03187	-4.5391	5.16926e-05	0.0370599	1.81894	chr4	185704063	-	ACSL1	0.255295	0.433888	-0.178593	OpenSea	Body		*	-0.572109
cg15675906	-0.724542	2.47712	-4.53855	5.17823e-05	0.0370599	1.81743	chr17	72344604	-	KIF19	0.812372	0.867427	-0.0550551	N_Shelf	Body			-0.160219
cg07965566	-1.15496	-0.278839	-4.538	5.18712e-05	0.0370599	1.81594	chr14	73934847	-		0.357411	0.511207	-0.153797	OpenSea	IGR			-0.339477
cg04307274	-1.33222	0.202196	-4.53799	5.18724e-05	0.0370599	1.81592	chr16	57843521	-		0.42273	0.639799	-0.217069	OpenSea	IGR		*	-0.538384
cg27631389	-1.01653	0.245368	-4.53797	5.1876e-05	0.0370599	1.81586	chr11	12263892	-	MICAL2	0.47398	0.629978	-0.155998	OpenSea	Body			-0.167004
cg00192220	-0.804699	-0.836912	-4.53713	5.2012e-05	0.0370599	1.81358	chr16	48570215	-		0.302892	0.44956	-0.146668	OpenSea	IGR			-0.483593
cg22235407	0.874322	2.39693	4.53708	5.20201e-05	0.0370599	1.81345	chr15	66209223	-	MEGF11	0.871851	0.786083	0.0857676	OpenSea	Body			0.266154
cg04373824	0.893879	1.01857	4.53699	5.20334e-05	0.0370599	1.81322	chr10	114798157	-	TCF7L2	0.723672	0.600266	0.123406	OpenSea	Body			0.290865
cg11032256	0.550726	-0.0100627	4.53689	5.205e-05	0.0370599	1.81295	chr20	34679854	+	EPB41L1	0.518212	0.463387	0.0548242	N_Shore	TSS1500			-0.177841
cg01160805	-0.926703	-2.73623	-4.53448	5.2442e-05	0.0372964	1.80643	chr14	24783270	+	LTB4R	0.0961727	0.215707	-0.119534	N_Shore	5'UTR			-0.738708
cg12516954	-0.952951	-0.0752851	-4.53402	5.25173e-05	0.0372964	1.80518	chr5	134714262	-	H2AFY	0.39669	0.563727	-0.167037	OpenSea	Body			-0.58811
cg08140459	-0.658172	-0.414018	-4.53366	5.25761e-05	0.0372964	1.80421	chr14	75086513	-		0.372087	0.478468	-0.106381	OpenSea	IGR	chr14:75086409-75086409		-0.472656
cg18342964	-0.933289	0.427773	-4.5336	5.25853e-05	0.0372964	1.80405	chr6	13471187	-	C6orf114	0.486239	0.641489	-0.155251	OpenSea	5'UTR			-0.401762
cg13605300	-0.764907	-1.56052	-4.53248	5.277e-05	0.0373912	1.80101	chr22	23029054	-		0.210517	0.30233	-0.0918135	OpenSea	IGR			-0.436297
cg07941571	-1.01709	0.614303	-4.53198	5.28511e-05	0.0374125	1.79967	chr9	101897934	+	TGFBR1	0.524603	0.674697	-0.150094	OpenSea	Body			-0.326717
cg08658892	-0.83464	-1.38051	-4.53163	5.2909e-05	0.0374175	1.79872	chr20	56256437	+	PMEPA1	0.246496	0.338841	-0.0923455	OpenSea	5'UTR	chr20:56256436-56256436		-0.0690703
cg10667794	-0.736409	0.653312	-4.53121	5.29783e-05	0.0374305	1.79758	chr12	109095809	+	CORO1C	0.551885	0.682042	-0.130157	OpenSea	5'UTR			-0.40875
cg14826493	-1.04253	-1.59473	-4.53082	5.30422e-05	0.0374395	1.79654	chr12	52589062	-		0.190515	0.289899	-0.0993842	OpenSea	IGR	chr12:52588987-52588987		-0.337756
cg02792780	-0.802545	-2.42832	-4.53032	5.31254e-05	0.0374521	1.79517	chr3	52529341	-	STAB1	0.127142	0.217296	-0.0901539	OpenSea	TSS200		*	-0.686753
cg00859858	-1.33777	-1.10442	-4.52987	5.32004e-05	0.0374521	1.79395	chr1	37944257	-	ZC3H12A	0.241834	0.389972	-0.148139	S_Shelf	Body	chr1:37944084-37944084	*	-0.223618
cg12580781	-0.859322	-0.665719	-4.52954	5.32546e-05	0.0374521	1.79306	chr22	47008907	-		0.330472	0.438508	-0.108036	OpenSea	IGR			0.0296739
cg01759870	0.951977	3.1954	4.52948	5.3264e-05	0.0374521	1.79291	chr14	105936409	+	MTA1	0.918791	0.873154	0.0456371	Island	Body			0.341908
cg08124879	-0.863073	0.952086	-4.52747	5.35981e-05	0.0376009	1.78748	chr9	4850684	+	RCL1	0.590214	0.735903	-0.145689	OpenSea	Body			-0.452907
cg21567649	-1.04364	-2.19094	-4.52747	5.35982e-05	0.0376009	1.78747	chr2	43245642	+		0.131901	0.260914	-0.129013	OpenSea	IGR	chr2:43245528-43245528		-0.754102
cg16121384	0.914537	2.37845	4.52672	5.37241e-05	0.0376009	1.78543	chr12	118490247	-	WSB2	0.863966	0.7917	0.0722652	OpenSea	Body			0.297347
cg20417351	-0.803603	1.11501	-4.52672	5.37243e-05	0.0376009	1.78543	chr17	424358	-	VPS53	0.610932	0.740057	-0.129125	OpenSea	Body		*	-0.481872
cg10757433	-0.915946	0.888286	-4.52667	5.37318e-05	0.0376009	1.78531	chr9	90220900	+	DAPK1	0.589996	0.685554	-0.0955579	OpenSea	Body			0.059044
cg07352506	-0.931721	-2.79037	-4.52595	5.38522e-05	0.0376169	1.78337	chr22	47016063	+		0.0996398	0.192525	-0.092885	N_Shore	IGR			-0.701438
cg08855203	-1.11347	1.25546	-4.52576	5.38844e-05	0.0376169	1.78285	chr7	142997929	-	CASP2	0.619598	0.780396	-0.160798	OpenSea	Body			-0.487847
cg04836423	0.554581	0.601771	4.52562	5.39084e-05	0.0376169	1.78246	chr10	12772040	+	CAMK1D	0.651322	0.571397	0.0799251	OpenSea	Body			0.248329
cg05034471	0.562073	2.081	4.52494	5.40223e-05	0.0376429	1.78062	chr16	30034801	-	C16orf92	0.844726	0.78419	0.0605364	S_Shore	Body			0.19364
cg16918236	-0.933991	-2.52264	-4.52471	5.4061e-05	0.0376429	1.78	chr14	61958747	+	PRKCH	0.115529	0.234308	-0.118779	OpenSea	Body			-0.745898
cg24072947	1.4169	-1.06693	4.52448	5.40995e-05	0.0376429	1.77938	chr3	136674783	+		0.421343	0.271746	0.149598	OpenSea	IGR			0.0597529
cg21039759	0.931616	1.63859	4.52326	5.43047e-05	0.0377499	1.77609	chr3	142623885	-		0.804983	0.694759	0.110224	OpenSea	IGR			0.083249
cg02419362	0.877282	2.24421	4.52239	5.44529e-05	0.0377646	1.77372	chr12	121203948	+	SPPL3	0.85677	0.77408	0.0826903	OpenSea	Body			-0.136621
cg09969502	-1.45984	-0.893323	-4.52199	5.45198e-05	0.0377646	1.77266	chr10	135107887	+	TUBGCP2	0.264383	0.492432	-0.228049	OpenSea	Body	chr10:135107749-135107749		-0.588718
cg13366774	1.10486	-0.81396	4.52191	5.45331e-05	0.0377646	1.77245	chr12	10336861	+	C12orf59	0.431094	0.329607	0.101487	OpenSea	Body		*	0.0525623
cg10620475	0.971589	-0.729287	4.52178	5.45556e-05	0.0377646	1.77209	chr4	94693493	-	GRID2	0.451668	0.305143	0.146525	OpenSea	Body			0.433158
cg16636756	-1.0462	-1.21467	-4.52132	5.46331e-05	0.0377646	1.77085	chr10	106088755	-	ITPRIP	0.240134	0.348447	-0.108313	OpenSea	5'UTR			-0.260989
cg12393201	-0.864704	-1.05658	-4.52131	5.46346e-05	0.0377646	1.77083	chr15	52428848	+	GNB5	0.256698	0.417729	-0.161031	OpenSea	Body			-0.632368
cg17859521	-1.29708	0.542039	-4.52074	5.47325e-05	0.0377748	1.76927	chr10	96974815	+	ACSM6	0.481072	0.671479	-0.190407	OpenSea	Body			-0.260077
cg15985905	0.593141	0.918422	4.52057	5.47603e-05	0.0377748	1.76883	chr12	128078475	+		0.712573	0.588049	0.124524	OpenSea	IGR		*	0.658092
cg25541968	0.760742	-0.969464	4.52032	5.48037e-05	0.0377748	1.76814	chr11	7848142	+	OR5P3	0.421501	0.31592	0.10558	OpenSea	TSS1500			0.455844
cg00847857	-0.983674	-1.90558	-4.51879	5.50657e-05	0.0379045	1.764	chr21	30565636	+	NCRNA00189	0.150061	0.336274	-0.186213	OpenSea	TSS200			-0.679664
cg06756436	0.800765	1.43714	4.51861	5.50959e-05	0.0379045	1.76352	chr18	615936	+	CLUL1	0.778852	0.702256	0.0765964	OpenSea	TSS1500			0.246
cg05240166	-0.857075	-2.54182	-4.51831	5.51468e-05	0.0379045	1.76272	chr16	21171239	-	TMEM159	0.111531	0.23216	-0.120629	S_Shore	5'UTR			-0.770509
cg02078230	-1.45497	-1.10108	-4.51801	5.51984e-05	0.0379045	1.76191	chr9	123200480	+	CDK5RAP2	0.254968	0.441436	-0.186467	OpenSea	Body			-0.16984
cg17052497	-1.03687	-0.834368	-4.51753	5.52809e-05	0.0379257	1.76061	chr18	68330594	+		0.298524	0.445753	-0.147229	OpenSea	IGR	chr18:68330552-68330552		-0.34282
cg05931497	-0.862496	0.211133	-4.51693	5.5384e-05	0.0379309	1.75899	chr10	867221	-	LARP4B	0.478151	0.615927	-0.137776	OpenSea	Body			-0.291068
cg26286198	1.23759	-1.33694	4.51689	5.53918e-05	0.0379309	1.75887	chr20	48812659	-		0.372291	0.233204	0.139086	S_Shelf	IGR		*	0.214604
cg01269299	-1.12927	-0.128339	-4.51588	5.55648e-05	0.0379882	1.75616	chr10	112287792	-		0.380615	0.5823	-0.201686	N_Shelf	IGR			-0.521774
cg19553910	0.835583	-0.731255	4.51541	5.56464e-05	0.0379882	1.75488	chr7	151038594	-	NUB1	0.443462	0.333429	0.110034	N_Shore	TSS1500			0.308386
cg10534310	0.905769	-5.07731	4.51534	5.56592e-05	0.0379882	1.75468	chr2	130939680	+	SMPD4	0.0346288	0.0227977	0.0118311	Island	5'UTR			0.00121531
cg26423137	-0.665638	2.02131	-4.5152	5.56825e-05	0.0379882	1.75432	chr15	88994167	+		0.766199	0.827616	-0.0614169	OpenSea	IGR			-0.0702856
cg08251386	-1.39777	-0.327888	-4.51336	5.60017e-05	0.0381389	1.74935	chr9	125795691	+	GPR21	0.341813	0.556031	-0.214217	OpenSea	TSS1500			-0.405712
cg17587990	1.11315	0.142844	4.51312	5.60447e-05	0.0381389	1.74868	chr2	111997380	+		0.617555	0.465788	0.151767	OpenSea	IGR			0.31112
cg24481182	0.987418	0.290609	4.51303	5.60592e-05	0.0381389	1.74846	chr12	97052035	+	CFAP54	0.617591	0.485923	0.131668	OpenSea	Body			0.266559
cg20669292	-1.21544	-0.586596	-4.5112	5.63791e-05	0.038301	1.74351	chr17	40823420	+	PLEKHH3	0.331077	0.500195	-0.169119	Island	Body			-0.106745
cg16176440	-1.4453	-0.524669	-4.51107	5.64019e-05	0.038301	1.74316	chr18	46399393	-		0.27093	0.515979	-0.245049	OpenSea	IGR	chr18:46399154-46399154		-0.659004
cg22080856	-0.693764	0.662247	-4.51003	5.65847e-05	0.0383896	1.74035	chr2	99158634	+	INPP4A	0.540558	0.660116	-0.119558	OpenSea	Body			-0.54203
cg22090525	-0.637933	1.0559	-4.50898	5.67701e-05	0.0384799	1.73751	chr10	12078334	-	UPF2	0.611881	0.710873	-0.0989919	OpenSea	5'UTR			-0.56269
cg06944141	-0.984902	1.37203	-4.50823	5.69029e-05	0.0385343	1.73548	chr19	11681044	-		0.649292	0.790707	-0.141416	OpenSea	IGR			-0.658092
cg00864293	-0.843838	0.904956	-4.50674	5.71673e-05	0.0386717	1.73145	chr16	81586800	-	CMIP	0.569917	0.704754	-0.134836	OpenSea	Body			-0.566336
cg24491028	-0.812937	2.29963	-4.50626	5.72514e-05	0.0386717	1.73017	chr1	109176564	-	FAM102B	0.798373	0.873414	-0.0750406	OpenSea	Body			-0.566133
cg23965049	-0.981605	-1.78865	-4.50579	5.73354e-05	0.0386717	1.72889	chr2	207993750	+	KLF7	0.181746	0.350016	-0.16827	OpenSea	Body			-0.71187
cg14280264	-1.14463	1.20871	-4.50542	5.74017e-05	0.0386717	1.72789	chr1	230322971	-	GALNT2	0.614501	0.775648	-0.161147	OpenSea	Body			-0.501924
cg19389286	0.711746	1.98984	4.50536	5.74124e-05	0.0386717	1.72773	chr13	110995800	-	COL4A2	0.839296	0.76412	0.0751755	OpenSea	Body	chr13:110995670-110995670		0.0936804
cg01209912	0.652394	2.40583	4.50518	5.74442e-05	0.0386717	1.72725	chr5	146777309	+	DPYSL3	0.868785	0.807335	0.0614498	OpenSea	Body			0.191007
cg20733303	-0.661518	0.305859	-4.50501	5.74746e-05	0.0386717	1.72679	chr8	131432024	+	ASAP1	0.503386	0.599979	-0.0965932	OpenSea	5'UTR			-0.35953
cg03820094	-0.959006	0.301756	-4.50376	5.76985e-05	0.0387868	1.72341	chr15	44663297	-	CASC4	0.458514	0.632798	-0.174284	OpenSea	Body			-0.605935
cg12632706	0.470858	1.17206	4.50313	5.78116e-05	0.0388136	1.72171	chr9	132241428	-		0.723546	0.657286	0.0662601	N_Shelf	IGR			0.136419
cg21454473	1.00595	0.712914	4.50294	5.78461e-05	0.0388136	1.72119	chr11	117095259	-	PCSK7	0.714771	0.550623	0.164147	OpenSea	Body			0.398015
cg13989165	0.928435	-0.163776	4.50265	5.7897e-05	0.0388136	1.72042	chr3	123125579	+	ADCY5	0.541135	0.427006	0.114129	OpenSea	Body	chr3:123125578-123125578		0.0670448
cg27179002	0.647057	1.22411	4.50181	5.8049e-05	0.0388381	1.71814	chr7	127747345	+		0.740629	0.66128	0.0793493	N_Shore	IGR			0.147357
cg07135303	0.648013	-0.175934	4.5015	5.81044e-05	0.0388381	1.71732	chr12	53645202	+	MFSD5	0.513702	0.424961	0.0887412	N_Shore	TSS200			0.123152
cg08401078	-1.1284	-2.68508	-4.50139	5.81251e-05	0.0388381	1.71701	chr20	23174795	-		0.0989644	0.234185	-0.135221	OpenSea	IGR	chr20:23174478-23174478		-0.742253
cg13541087	-0.706931	0.077802	-4.50118	5.81624e-05	0.0388381	1.71645	chr6	7224968	-	RREB1	0.448666	0.588833	-0.140167	OpenSea	Body			-0.66427
cg12734136	-0.762223	-1.84402	-4.50073	5.82444e-05	0.0388381	1.71522	chr14	106331073	+		0.178204	0.292742	-0.114538	N_Shelf	IGR			-0.669638
cg05788080	-0.89396	1.56639	-4.50067	5.82557e-05	0.0388381	1.71506	chr10	106081245	-	ITPRIP	0.674776	0.788503	-0.113727	OpenSea	5'UTR			-0.453514
cg09304045	0.648325	-0.315376	4.50017	5.83455e-05	0.0388381	1.71372	chr3	183005119	+	MCF2L2	0.491047	0.380122	0.110925	OpenSea	Body			0.318615
cg13289509	-1.0854	-0.532978	-4.49992	5.83912e-05	0.0388381	1.71304	chr10	105519104	-	SH3PXD2A	0.335966	0.475995	-0.140029	OpenSea	Body	chr10:105519063-105519063		-0.246405
cg19722442	-1.03039	0.598293	-4.49982	5.84097e-05	0.0388381	1.71276	chr7	165112	+		0.516505	0.701035	-0.18453	OpenSea	IGR			-0.635609
cg15825970	-0.942874	-2.76654	-4.49881	5.8593e-05	0.0388983	1.71004	chr19	18284232	+	IFI30	0.0991828	0.204341	-0.105158	N_Shore	TSS1500			-0.802411
cg27624327	0.985595	2.87112	4.49874	5.86061e-05	0.0388983	1.70984	chr5	510254	+	SLC9A3	0.892812	0.816791	0.0760203	S_Shore	Body			0.328945
cg26216197	-1.00784	-1.33294	-4.49797	5.8746e-05	0.0389558	1.70777	chr2	86071828	-	ST3GAL5	0.22066	0.395739	-0.175078	OpenSea	Body			-0.66427
cg04728131	0.984835	0.86574	4.49677	5.89645e-05	0.0390447	1.70454	chr17	42581424	+	GPATCH8	0.715078	0.58676	0.128318	S_Shore	TSS1500			0.175917
cg19100943	-0.985338	-2.30517	-4.49652	5.90116e-05	0.0390447	1.70385	chr1	40545806	-	PPT1	0.124871	0.264695	-0.139824	OpenSea	Body			-0.694855
cg21905972	0.744295	0.939859	4.49636	5.90396e-05	0.0390447	1.70344	chr15	90845254	+		0.707322	0.5761	0.131222	OpenSea	IGR			0.662042
cg07257706	0.894898	-0.269999	4.49584	5.91358e-05	0.0390731	1.70202	chr2	19911445	+		0.525762	0.392783	0.13298	OpenSea	IGR			0.506077
cg24670821	0.930391	0.100157	4.49424	5.94308e-05	0.0392328	1.6977	chr11	82745500	-	RAB30	0.577381	0.441216	0.136165	OpenSea	1stExon			0.187057
cg10092935	1.10227	0.601385	4.49391	5.94917e-05	0.0392347	1.69681	chr15	43594820	+	TGM7	0.693875	0.537	0.156875	OpenSea	TSS1500			0.415941
cg24397015	-1.24962	-2.57622	-4.49364	5.95406e-05	0.0392347	1.6961	chr9	134231982	+		0.109387	0.251568	-0.142182	OpenSea	IGR			-0.724124
cg05644480	0.886305	-1.32133	4.49206	5.98338e-05	0.0393925	1.69183	chr19	45418020	-	APOC1	0.344472	0.23949	0.104982	OpenSea	5'UTR		*	0.258558
cg00039048	-0.717507	1.11298	-4.49105	6.00211e-05	0.0394804	1.68911	chr21	16423363	-	NRIP1	0.633832	0.73794	-0.104109	OpenSea	5'UTR			-0.329856
cg18868509	-0.812497	0.366813	-4.48815	6.05649e-05	0.0398025	1.68127	chr1	36390633	+		0.473669	0.620906	-0.147237	OpenSea	IGR			-0.639255
cg02519044	-0.984999	-0.901013	-4.48558	6.1049e-05	0.0400847	1.67435	chr15	79219325	-	CTSH	0.263729	0.446011	-0.182282	OpenSea	Body			-0.626696
cg05041348	-0.882505	-1.83977	-4.48458	6.124e-05	0.0401183	1.67164	chr1	156227226	+	SMG5	0.162409	0.26493	-0.102522	OpenSea	Body			-0.64999
cg18610295	1.06661	1.00922	4.48446	6.12626e-05	0.0401183	1.67131	chr7	4705521	-		0.764301	0.623723	0.140578	OpenSea	IGR			0.404801
cg27054809	-1.01586	-2.34915	-4.48445	6.1264e-05	0.0401183	1.6713	chr17	71966312	+		0.120958	0.255712	-0.134754	OpenSea	IGR			-0.767065
cg07734357	0.880693	1.24068	4.48362	6.14224e-05	0.0401731	1.66905	chr12	94242115	-	CRADD	0.773059	0.652895	0.120163	OpenSea	Body			0.437614
cg07882806	-0.759379	2.38907	-4.48344	6.14573e-05	0.0401731	1.66856	chr9	112900266	-	AKAP2	0.80832	0.872648	-0.064328	OpenSea	Body			-0.328843
cg14850570	-0.994282	-0.364479	-4.48267	6.16035e-05	0.0402329	1.66649	chr5	153777296	-	SAP30L-AS1	0.351462	0.523816	-0.172354	OpenSea	Body			-0.517521
cg05160197	-0.729708	-0.00942502	-4.48235	6.16642e-05	0.0402367	1.66564	chr1	203135890	-	ADORA1	0.455704	0.543636	-0.087932	OpenSea	3'UTR			-0.0905408
cg02638044	-0.889519	0.386204	-4.48139	6.18487e-05	0.0403213	1.66304	chr3	184700115	-	VPS8	0.476755	0.622874	-0.14612	OpenSea	Body			-0.179461
cg01235583	0.695162	0.995984	4.4808	6.19612e-05	0.0403321	1.66146	chr11	996011	-	AP2A2	0.717581	0.613229	0.104352	S_Shelf	Body			0.474782
cg25826841	0.811167	-0.88955	4.48063	6.19943e-05	0.0403321	1.661	chr3	188666124	-	TPRG1-AS1	0.406075	0.307012	0.099063	S_Shore	TSS1500			0.205692
cg17260475	0.634577	2.34726	4.48045	6.20301e-05	0.0403321	1.66049	chr2	19378178	-		0.85605	0.791723	0.064327	OpenSea	IGR			0.345453
cg15831364	1.13629	0.285093	4.47849	6.24078e-05	0.0405418	1.65522	chr15	39447044	-		0.631722	0.460519	0.171203	OpenSea	IGR			0.413308
cg17864646	1.43592	-0.22071	4.4782	6.24646e-05	0.0405428	1.65443	chr17	80297148	-		0.568355	0.346862	0.221493	OpenSea	IGR			0.366417
cg24237115	-0.757039	1.20606	-4.47743	6.26139e-05	0.0405711	1.65235	chr1	25885648	-	LDLRAP1	0.659105	0.716617	-0.057512	OpenSea	Body			-0.18017
cg04419610	-1.08137	-2.17118	-4.4774	6.26187e-05	0.0405711	1.65229	chr19	48946564	+	GRIN2D	0.130585	0.243438	-0.112853	Island	Body			-0.327021
cg08938062	0.737933	0.462689	4.4766	6.27745e-05	0.0406361	1.65013	chr20	5589042	-	RP5-1022P6.2	0.628694	0.515783	0.112911	N_Shelf	5'UTR	chr20:5588948-5588948	*	0.359834
cg16006963	0.684442	2.71376	4.47535	6.30177e-05	0.0407576	1.64677	chr6	32135384	-	EGFL8	0.890197	0.849503	0.0406941	S_Shore	Body			0.0293701
cg13814349	0.614606	2.71729	4.47479	6.3128e-05	0.040793	1.64525	chr9	89627678	-	LOC440173	0.882173	0.84432	0.0378534	S_Shore	Body			-0.278914
cg05026650	-0.674119	-0.581648	-4.47332	6.34164e-05	0.0409002	1.64128	chr17	47288132	-	GNGT2	0.357663	0.430339	-0.0726759	OpenSea	TSS1500			0.0411181
cg14962610	-1.01613	-0.465379	-4.47303	6.34747e-05	0.0409002	1.64049	chr12	58164778	+	METTL1	0.34486	0.49699	-0.15213	N_Shore	Body			-0.610897
cg17469906	0.653469	0.901415	4.47243	6.35915e-05	0.0409002	1.63889	chr12	9480222	-		0.707818	0.59196	0.115858	OpenSea	IGR			0.652826
cg04469731	-1.24574	-0.424073	-4.47198	6.36816e-05	0.0409002	1.63766	chr11	129992359	+	APLP2	0.348448	0.541285	-0.192837	N_Shore	Body			-0.320235
cg21638110	0.970646	-1.1359	4.47179	6.37183e-05	0.0409002	1.63716	chr10	126430141	+	FAM53B	0.380539	0.228681	0.151859	N_Shore	5'UTR	chr10:126429723-126429723		0.49605
cg26965605	-0.870942	-0.436718	-4.47178	6.37194e-05	0.0409002	1.63714	chr1	27953152	+	FGR	0.339731	0.495603	-0.155873	OpenSea	TSS1500			-0.633583
cg11469779	1.23462	-0.786193	4.47126	6.38226e-05	0.0409002	1.63574	chr20	43992721	+	SYS1	0.472824	0.296564	0.17626	S_Shore	Body			0.339477
cg24768910	-0.842851	1.93905	-4.47124	6.38264e-05	0.0409002	1.63568	chr13	114828067	+	RASA3	0.75433	0.831158	-0.076828	OpenSea	Body			-0.43731
cg16098545	-0.889473	-0.201431	-4.4712	6.38358e-05	0.0409002	1.63556	chr12	26492312	-	ITPR2	0.409111	0.566603	-0.157491	OpenSea	3'UTR			-0.498076
cg19002534	-0.703932	2.27402	-4.47103	6.38689e-05	0.0409002	1.63511	chr15	92451707	-	SLCO3A1	0.793391	0.859751	-0.0663597	OpenSea	Body			-0.339275
cg23685594	0.718148	0.714356	4.47084	6.39068e-05	0.0409002	1.63459	chr20	1808953	-		0.667073	0.551977	0.115096	OpenSea	IGR			0.286915
cg14953126	-1.14769	-2.54712	-4.46977	6.41191e-05	0.0410004	1.63171	chr10	73488971	+	C10orf105	0.105754	0.252865	-0.147111	OpenSea	5'UTR			-0.671359
cg19818916	-0.996337	0.211055	-4.46896	6.42801e-05	0.0410535	1.62953	chr8	131326139	-	ASAP1	0.441873	0.602304	-0.160431	OpenSea	Body			-0.567653
cg17184593	0.750984	0.61417	4.46876	6.43202e-05	0.0410535	1.62899	chr2	74213565	+	TET3	0.671509	0.519145	0.152364	S_Shore	1stExon			0.72615
cg08570118	0.736099	2.48153	4.46851	6.437e-05	0.0410535	1.62831	chr7	155025533	+		0.859164	0.799716	0.0594482	OpenSea	IGR			0.0873
cg04375685	-0.816195	-0.960104	-4.46764	6.45446e-05	0.0411291	1.62596	chr19	56624721	-	ZNF787	0.277589	0.408769	-0.13118	OpenSea	5'UTR			-0.564513
cg08058824	-1.03326	1.00065	-4.46716	6.46394e-05	0.0411538	1.62468	chr9	134486092	+	RAPGEF1	0.583309	0.743312	-0.160003	OpenSea	Body			-0.389305
cg10369245	-0.893661	0.697473	-4.46581	6.49107e-05	0.041287	1.62104	chr9	35718903	+	TLN1	0.540448	0.700821	-0.160373	OpenSea	ExonBnd			-0.591149
cg21775649	-0.930393	-2.37361	-4.46547	6.49789e-05	0.041287	1.62013	chr19	17118301	+	CPAMD8	0.122861	0.238644	-0.115783	OpenSea	Body			-0.694855
cg11770804	-1.11119	-0.240382	-4.46528	6.50174e-05	0.041287	1.61962	chr5	138476710	-	SIL1	0.361149	0.552281	-0.191131	OpenSea	5'UTR			-0.621633
cg05395679	-1.02322	-3.74128	-4.46467	6.51413e-05	0.0413078	1.61796	chr11	61446832	-	DAGLA	0.0526014	0.106654	-0.0540527	N_Shore	TSS1500			-0.665485
cg21818891	-0.953253	1.51854	-4.46456	6.51626e-05	0.0413078	1.61768	chr11	35310917	-	SLC1A2	0.688024	0.792155	-0.104131	OpenSea	Body		*	-0.348288
cg19900501	1.36041	-0.94358	4.4642	6.52359e-05	0.0413186	1.6167	chr19	34744562	-	KIAA0355	0.455311	0.278854	0.176457	N_Shore	TSS1500			0.277699
cg11158258	-0.789228	-1.54055	-4.46316	6.5446e-05	0.0414159	1.61391	chr11	88153752	+		0.202775	0.335921	-0.133146	OpenSea	IGR			-0.783573
cg15895132	0.535708	1.31514	4.46219	6.5644e-05	0.0414768	1.61128	chr1	12688622	-		0.744896	0.651195	0.0937011	OpenSea	IGR			0.603808
cg24824295	-1.02918	0.138876	-4.46213	6.56552e-05	0.0414768	1.61113	chr6	148835054	+	SASH1	0.434982	0.577043	-0.142061	OpenSea	Body	chr6:148834877-148834877		-0.218858
cg01157600	-0.945997	-3.91114	-4.46154	6.57761e-05	0.0415175	1.60953	chr6	149568004	-	TAB2	0.0540422	0.0931918	-0.0391496	OpenSea	Body			-0.452603
cg26504229	-0.804462	-2.06327	-4.46105	6.58757e-05	0.0415446	1.60822	chr21	45149038	+	PDXK	0.153728	0.217998	-0.06427	Island	Body			-0.364391
cg06380320	-0.72409	1.66494	-4.46043	6.60026e-05	0.041579	1.60655	chr17	75399899	-	2019-09-09	0.696945	0.806083	-0.109139	S_Shore	Body			-0.51985
cg04927537	1.17886	-1.71816	4.46023	6.60436e-05	0.041579	1.60601	chr17	76976091	-	LGALS3BP	0.285418	0.17083	0.114588	OpenSea	TSS200			0.490683
cg27300045	-0.734039	-1.52391	-4.4599	6.6112e-05	0.0415865	1.60511	chr19	47610813	-	ZC3H4	0.221122	0.290537	-0.0694153	N_Shelf	Body			-0.0747418
cg15177952	1.00431	-1.0851	4.45949	6.61948e-05	0.0416029	1.60402	chr2	42353354	+		0.378629	0.301281	0.0773483	OpenSea	IGR			0.0452704
cg08853726	-0.590065	2.02602	-4.45844	6.64115e-05	0.0416794	1.60118	chr22	24032548	-	RGL4	0.773111	0.838868	-0.0657567	OpenSea	TSS1500			-0.352947
cg06104989	-0.634346	0.45304	-4.458	6.65023e-05	0.0416794	1.59999	chr6	35024898	+	ANKS1A	0.507023	0.634475	-0.127452	OpenSea	Body			-0.654851
cg09326762	0.628802	-0.607862	4.45798	6.65051e-05	0.0416794	1.59995	chr3	50292471	-	GNAI2	0.42309	0.362884	0.0602067	OpenSea	Body	chr3:50292420-50292420		-0.266964
cg24627648	-0.742976	2.20373	-4.45757	6.65899e-05	0.0416794	1.59885	chr16	25130621	-	LCMT1	0.79433	0.860536	-0.066206	OpenSea	Body			-0.355378
cg26101584	-0.745123	-1.26548	-4.45752	6.66004e-05	0.0416794	1.59871	chr1	156756665	-	PRCC	0.232067	0.340378	-0.108311	OpenSea	Body			-0.64128
cg06605044	1.3711	0.318975	4.45693	6.67226e-05	0.0417203	1.59712	chr6	12001644	-	LOC101928253	0.627318	0.45132	0.175998	OpenSea	TSS200			0.123152
cg04030580	-0.984532	-2.70169	-4.45599	6.69172e-05	0.0418063	1.59459	chr19	8568648	+	PRAM1	0.0995179	0.202939	-0.103422	N_Shore	TSS1500	chr19:8568511-8568511		-0.743569
cg06667187	-1.46886	1.20922	-4.45493	6.71378e-05	0.0419085	1.59173	chr1	38289297	+	MTF1	0.570011	0.765557	-0.195546	OpenSea	Body			-0.516812
cg22434506	-1.23567	1.62131	-4.45337	6.74624e-05	0.0420753	1.58753	chr12	6657818	+	IFFO1	0.650149	0.814611	-0.164462	Island	Body			-0.50395
cg14821428	1.09618	-0.579115	4.45203	6.7744e-05	0.0422151	1.58391	chr10	76951944	+		0.479767	0.372764	0.107003	OpenSea	IGR			-0.149889
cg05808646	-0.622769	0.762632	-4.45107	6.79456e-05	0.0422804	1.58133	chr2	89035504	+	RPIA	0.57339	0.672609	-0.0992191	OpenSea	Body			-0.478428
cg20671781	-1.2958	-0.262219	-4.45098	6.7964e-05	0.0422804	1.5811	chr10	43626471	+		0.35702	0.573436	-0.216416	OpenSea	IGR			-0.50952
cg03745984	-1.45867	-0.561877	-4.45025	6.81167e-05	0.0422906	1.57915	chr9	124023598	+		0.307752	0.486758	-0.179006	OpenSea	IGR			-0.170752
cg03935981	0.861653	0.665186	4.45023	6.81221e-05	0.0422906	1.57908	chr17	56007065	+	CUEDC1	0.692928	0.572489	0.120439	OpenSea	5'UTR			0.474377
cg14262506	0.632044	-0.108059	4.45008	6.81533e-05	0.0422906	1.57868	chr1	23859668	-		0.535536	0.423902	0.111634	S_Shore	IGR			0.302512
cg21658670	-0.71399	0.414325	-4.4492	6.83394e-05	0.0423703	1.57631	chr19	41930894	-	BCKDHA	0.503566	0.626619	-0.123054	OpenSea	3'UTR			-0.489062
cg16257341	1.01286	0.271976	4.44864	6.84591e-05	0.0424087	1.57479	chr16	2849357	+	PRSS41	0.615387	0.465935	0.149452	S_Shore	Body			0.184728
cg16015423	-1.36739	-2.84665	-4.44632	6.89509e-05	0.0426774	1.56857	chr19	15217974	+	SYDE1	0.0949881	0.231458	-0.13647	Island	TSS1500			-0.725036
cg23954890	-1.05375	-0.445304	-4.44551	6.91261e-05	0.0427248	1.56636	chr12	45809263	+	ANO6	0.330585	0.526551	-0.195966	OpenSea	Body			-0.602897
cg20879929	-1.31956	-0.642074	-4.44542	6.91439e-05	0.0427248	1.56614	chr17	78847645	-	RPTOR	0.281903	0.52722	-0.245317	N_Shore	Body	chr17:78847470-78847470		-0.694855
cg13512951	-0.906767	-0.176008	-4.44444	6.9355e-05	0.0428008	1.56349	chr9	127029180	+	NEK6	0.39114	0.531519	-0.140379	OpenSea	5'UTR			-0.306765
cg02412810	0.908071	1.41866	4.44427	6.93921e-05	0.0428008	1.56302	chr12	217788	-	IQSEC3	0.779734	0.646755	0.132979	S_Shelf	Body			0.558335
cg13969197	-1.07001	-1.41165	-4.44403	6.94418e-05	0.0428008	1.5624	chr1	27426176	-	SLC9A1	0.208349	0.363074	-0.154725	OpenSea	3'UTR			-0.566538
cg19606514	1.07349	0.123298	4.44274	6.97217e-05	0.0429197	1.55891	chr12	10367446	+	GABARAPL1	0.594589	0.44242	0.152169	S_Shore	Body			0.23729
cg11698354	0.86647	1.01197	4.4423	6.98154e-05	0.0429197	1.55774	chr11	11251903	-		0.725201	0.616443	0.108758	OpenSea	IGR			0.24681
cg19784816	0.681176	1.15829	4.4419	6.99021e-05	0.0429197	1.55666	chr3	52812520	-	ITIH1	0.732443	0.634677	0.0977663	OpenSea	TSS200		*	0.228175
cg27583010	1.03662	0.950332	4.44186	6.99115e-05	0.0429197	1.55654	chr16	30198505	-	CORO1A	0.748006	0.513749	0.234257	S_Shelf	Body		*	0.74762
cg15644700	0.571163	2.08875	4.44144	7.00026e-05	0.0429197	1.55541	chr13	99221608	-	STK24	0.833901	0.791377	0.0425236	OpenSea	Body			-0.0287624
cg20790258	1.01284	1.42434	4.4414	7.00098e-05	0.0429197	1.55532	chr1	77815818	+	AK5	0.794688	0.678379	0.116309	OpenSea	Body			0.467288
cg03997145	-1.09258	0.783699	-4.44125	7.00441e-05	0.0429197	1.5549	chr7	104619961	-		0.54305	0.70952	-0.16647	OpenSea	IGR			-0.292182
cg06321562	0.708408	0.222506	4.44074	7.01542e-05	0.0429513	1.55353	chr7	23054418	-	FAM126A	0.591123	0.499212	0.091911	S_Shore	TSS1500			0.278307
cg04837143	1.00946	0.265768	4.44033	7.02436e-05	0.0429702	1.55242	chr7	12762854	-		0.634864	0.483879	0.150985	OpenSea	IGR			0.128013
cg08653944	-1.16871	0.614281	-4.43959	7.04047e-05	0.0430329	1.55043	chr2	43329850	+		0.503976	0.679815	-0.175839	S_Shore	IGR			-0.317501
cg03789873	0.731062	0.867953	4.43836	7.06731e-05	0.043112	1.54713	chr3	193723328	+		0.693481	0.590101	0.10338	S_Shelf	IGR			0.159712
cg01452189	1.15693	0.0962559	4.43823	7.07013e-05	0.043112	1.54678	chr16	25189426	+	LCMT1	0.621788	0.456981	0.164807	OpenSea	3'UTR		*	0.453818
cg05772331	0.999421	0.016542	4.43819	7.07103e-05	0.043112	1.54667	chr8	37789035	-		0.587005	0.405343	0.181663	OpenSea	IGR			0.610695
cg05212440	1.36497	0.0258059	4.43668	7.10407e-05	0.0432775	1.54262	chr19	10973874	-	C19orf38	0.576625	0.388887	0.187738	OpenSea	ExonBnd			0.0868949
cg10598551	-0.973596	-0.887207	-4.43535	7.13336e-05	0.04342	1.53904	chr11	133680429	+		0.29976	0.410945	-0.111186	OpenSea	IGR			-0.183006
cg07193666	0.676652	-0.387036	4.43446	7.15298e-05	0.0434865	1.53665	chr16	85608224	-		0.483528	0.395432	0.0880951	OpenSea	IGR			0.00921612
cg14019523	-0.727936	-1.03273	-4.43432	7.15615e-05	0.0434865	1.53627	chr14	94407033	-	ASB2	0.271199	0.400448	-0.129249	S_Shore	Body			-0.620721
cg25752754	0.943109	1.8607	4.43297	7.18619e-05	0.0436329	1.53263	chr2	20349535	+		0.837834	0.755952	0.0818822	OpenSea	IGR			0.303018
cg02805790	-0.852939	-0.510045	-4.43218	7.20383e-05	0.0437039	1.5305	chr1	27158491	+	ZDHHC18	0.358632	0.472374	-0.113743	OpenSea	Body			-0.277294
cg01319924	-0.8397	-2.23837	-4.43131	7.22312e-05	0.0437847	1.52817	chr7	47608453	-	TNS3	0.130156	0.225535	-0.0953793	OpenSea	5'UTR			-0.621835
cg04332442	1.22612	-2.85038	4.43056	7.23998e-05	0.0438507	1.52615	chr22	46770063	+	CELSR1	0.192109	0.0810533	0.111056	N_Shore	Body			0.566235
cg09694281	-1.03298	-0.805031	-4.43	7.25259e-05	0.0438781	1.52464	chr6	157388426	+	ARID1B	0.308954	0.467687	-0.158732	OpenSea	Body			-0.46749
cg01684256	0.786177	1.84541	4.42982	7.25645e-05	0.0438781	1.52417	chr20	61977221	+	CHRNA4	0.815461	0.711264	0.104196	N_Shore	3'UTR			0.268888
cg06725421	-1.28124	-0.350798	-4.42911	7.27244e-05	0.0438917	1.52226	chr13	52367810	+	DHRS12	0.383441	0.548982	-0.165542	OpenSea	Body			-0.237189
cg09359862	-1.15318	0.138213	-4.42859	7.28428e-05	0.0438917	1.52085	chr10	80865790	+	ZMIZ1	0.41114	0.622813	-0.211673	OpenSea	5'UTR			-0.621025
cg13360526	0.634206	2.966	4.42834	7.28991e-05	0.0438917	1.52017	chr1	224444519	-	NVL	0.90268	0.861665	0.041015	OpenSea	Body			0.257748
cg22488259	0.959709	-0.455447	4.42832	7.29029e-05	0.0438917	1.52013	chr1	201708500	-	NAV1	0.488543	0.357805	0.130738	N_Shore	TSS1500			0.171157
cg12742475	0.594817	2.0883	4.42828	7.2911e-05	0.0438917	1.52003	chr15	75233485	+		0.827304	0.764942	0.062362	S_Shelf	IGR			0.195564
cg10709729	1.34377	0.337558	4.42813	7.29457e-05	0.0438917	1.51962	chr6	2962352	-	SERPINB6	0.639509	0.453762	0.185748	OpenSea	5'UTR			0.289143
cg05472536	-0.847773	0.524229	-4.42735	7.31214e-05	0.0439614	1.51753	chr17	73687477	-	SAP30BP	0.528425	0.63328	-0.104855	OpenSea	Body			-0.160523
cg06206313	-0.982535	1.54976	-4.42664	7.32821e-05	0.0439865	1.51562	chr5	66016702	-	MAST4	0.678905	0.795996	-0.117091	OpenSea	Body	chr5:66016454-66016454		-0.208325
cg09661597	0.845077	2.11697	4.42657	7.32994e-05	0.0439865	1.51542	chr10	80814156	+	ZMIZ1-AS1	0.838629	0.741193	0.0974356	OpenSea	Body			0.377557
cg02607972	-1.10554	0.0322222	-4.42637	7.33429e-05	0.0439865	1.5149	chr2	25964061	+	ASXL2	0.431761	0.597757	-0.165996	OpenSea	3'UTR			-0.387482
cg17070116	0.73154	-1.67092	4.42593	7.34445e-05	0.0440114	1.5137	chr19	49322937	-	HSD17B14	0.282345	0.203269	0.079076	OpenSea	Body			0.347681
cg24011820	0.951446	-0.680249	4.4248	7.37021e-05	0.0440851	1.51066	chr19	7723225	+		0.463878	0.311611	0.152268	OpenSea	IGR			0.468605
cg03285845	-0.851331	-2.06364	-4.4246	7.37458e-05	0.0440851	1.51014	chr12	11903053	+	ETV6	0.149736	0.265797	-0.116061	OpenSea	Body	chr12:11902953-11902953		-0.771724
cg06254604	-0.8388	0.397253	-4.42436	7.38017e-05	0.0440851	1.50948	chr16	66573734	-	TK2	0.497772	0.614048	-0.116276	OpenSea	Body			-0.205388
cg15741887	-0.947914	-0.0299643	-4.42433	7.38076e-05	0.0440851	1.50941	chr14	89818370	-	FOXN3	0.412539	0.556966	-0.144426	OpenSea	Body			-0.338161
cg19071544	-1.10774	-0.790604	-4.42371	7.3949e-05	0.044088	1.50775	chr7	30504941	-	NOD1	0.289679	0.478472	-0.188793	OpenSea	5'UTR			-0.574944
cg13596983	0.739534	2.10587	4.42371	7.3951e-05	0.044088	1.50773	chr9	137719300	-	COL5A1	0.843673	0.768131	0.0755425	Island	Body			0.245189
cg26902557	-1.00698	-1.47458	-4.42352	7.39927e-05	0.044088	1.50723	chr11	1585852	+	DUSP8	0.210171	0.338303	-0.128132	OpenSea	Body			-0.418169
cg00048458	-0.862505	1.96109	-4.42269	7.41833e-05	0.0441654	1.505	chr19	39034307	-	RYR1	0.749444	0.837801	-0.0883576	OpenSea	ExonBnd			-0.0211667
cg27040864	0.884521	0.11326	4.42243	7.4243e-05	0.0441654	1.5043	chr21	42934194	-		0.583027	0.4545	0.128527	OpenSea	IGR			0.488961
cg11155035	-0.72652	1.01842	-4.42144	7.44707e-05	0.044265	1.50164	chr8	131388450	-	ASAP1	0.610343	0.706098	-0.0957551	OpenSea	5'UTR			-0.434272
cg09305883	-0.926555	-0.599421	-4.42095	7.45828e-05	0.0442958	1.50033	chr16	51684945	-		0.344415	0.461447	-0.117032	OpenSea	IGR			-0.164877
cg21688934	-0.889567	0.99181	-4.41906	7.50202e-05	0.0445195	1.49525	chr2	27426006	+	SLC5A6	0.588821	0.732278	-0.143457	OpenSea	Body			-0.636622
cg18536118	-1.04616	0.620577	-4.41865	7.51153e-05	0.04454	1.49415	chr5	14901012	+		0.526893	0.716008	-0.189116	OpenSea	IGR			-0.574843
cg00701064	-0.784821	-0.342002	-4.41794	7.52812e-05	0.0446023	1.49223	chr4	6280414	+	WFS1	0.376288	0.507744	-0.131456	OpenSea	Body			-0.48805
cg13148045	-0.847641	1.18362	-4.41741	7.54053e-05	0.044606	1.4908	chr14	69226115	-		0.634593	0.75391	-0.119317	OpenSea	IGR			-0.53727
cg09483455	1.31479	1.18614	4.41739	7.54089e-05	0.044606	1.49076	chr19	45180808	-	CEACAM19	0.773913	0.607966	0.165947	OpenSea	Body			0.389001
cg01200812	1.21655	-0.778762	4.4169	7.55229e-05	0.0446375	1.48944	chr20	48825055	-		0.457489	0.317742	0.139746	OpenSea	IGR			0.119506
cg17547295	-0.811894	-0.101847	-4.41494	7.59838e-05	0.0448737	1.48416	chr5	157282503	+	CLINT1	0.395237	0.551516	-0.156279	N_Shelf	Body			-0.469921
cg01510688	1.29998	0.351332	4.41445	7.6098e-05	0.044905	1.48285	chr6	151389612	+	MTHFD1L	0.665231	0.482335	0.182896	OpenSea	Body			0.16508
cg21684702	-0.958148	-1.46748	-4.41352	7.63178e-05	0.0449986	1.48035	chr11	74986730	-	ARRB1	0.226842	0.321118	-0.0942768	OpenSea	Body	chr11:74986725-74986725		-0.0132672
cg14236372	0.773014	0.379947	4.41317	7.64002e-05	0.045011	1.47941	chr12	14707152	-	PLBD1	0.623088	0.503832	0.119256	OpenSea	Body			0.386368
cg09968044	-0.615748	0.686418	-4.4128	7.64874e-05	0.0450262	1.47842	chr9	127053527	-	NEK6	0.562308	0.664331	-0.102023	OpenSea	TSS1500			-0.599656
cg25490280	0.651725	-0.741733	4.41195	7.66872e-05	0.0451077	1.47615	chr2	127413128	+	GYPC	0.417129	0.335753	0.0813766	N_Shore	TSS1500			0.0915536
cg04087638	0.884433	-0.421724	4.41158	7.67753e-05	0.0451233	1.47515	chr20	5133584	+	CDS2	0.501145	0.38317	0.117974	OpenSea	Body			0.0469921
cg15032636	0.767639	-0.188602	4.41078	7.69668e-05	0.0451707	1.47299	chr4	40379787	+		0.51927	0.414285	0.104985	OpenSea	IGR			-0.158497
cg05433449	-0.833217	2.1622	-4.41073	7.69789e-05	0.0451707	1.47285	chr17	6504509	+	KIAA0753	0.778725	0.858392	-0.079667	OpenSea	Body			-0.407332
cg11962479	-0.725379	-0.170373	-4.41011	7.71267e-05	0.0452213	1.47118	chr17	76126032	+	TMC6	0.409337	0.494929	-0.0855922	N_Shore	5'UTR	chr17:76125814-76125814		0.144217
cg24300038	-0.640494	2.43384	-4.40815	7.75952e-05	0.0454447	1.46592	chr13	113819356	-	PROZ	0.803804	0.873242	-0.0694387	OpenSea	Body			-0.353555
cg00100253	0.690457	1.35327	4.40799	7.76315e-05	0.0454447	1.46551	chr4	169595811	+	PALLD	0.756719	0.655999	0.10072	OpenSea	5'UTR			0.545878
cg25515684	-0.906466	1.05005	-4.40762	7.7721e-05	0.0454608	1.46451	chr20	4068770	-		0.6208	0.734614	-0.113814	OpenSea	IGR			-0.086186
cg01205165	0.650611	1.99133	4.40722	7.78171e-05	0.0454807	1.46344	chr1	204119766	-	ETNK2	0.830571	0.735984	0.0945865	N_Shore	Body			0.382824
cg04686204	0.629273	0.722106	4.40679	7.792e-05	0.0455047	1.46229	chr16	88739359	+	MGC23284	0.651466	0.591054	0.0604127	OpenSea	Body			-0.243873
cg16055665	-1.06175	-0.805503	-4.40595	7.81227e-05	0.0455868	1.46003	chr17	79534165	-	NPLOC4	0.294621	0.469003	-0.174382	OpenSea	TSS1500			-0.508507
cg24162270	0.975748	0.272714	4.40507	7.83353e-05	0.0456745	1.45767	chr14	21024443	-	RNASE9	0.634098	0.497581	0.136517	OpenSea	3'UTR		*	0.246202
cg21988813	-0.969668	-2.65287	-4.40464	7.844e-05	0.0456993	1.45651	chr11	61730880	-	BEST1	0.11109	0.240144	-0.129055	N_Shelf	Body			-0.760077
cg18869815	0.652011	1.41861	4.40404	7.85859e-05	0.0457479	1.4549	chr13	26345330	+	ATP8A2	0.763102	0.6776	0.0855016	OpenSea	Body			0.180069
cg14184780	-0.908555	-0.188769	-4.40335	7.87523e-05	0.0458085	1.45306	chr9	95475751	+	BICD2	0.386803	0.551842	-0.165038	N_Shore	Body			-0.547093
cg26767916	1.53056	0.40091	4.40295	7.88519e-05	0.0458301	1.45196	chr7	36634249	-	AOAH	0.675485	0.463929	0.211556	OpenSea	Body			0.246709
cg19195069	-0.826548	-2.87121	-4.40234	7.89992e-05	0.0458794	1.45034	chr3	187607568	-		0.103013	0.172468	-0.0694546	OpenSea	IGR	chr3:187607399-187607399		-0.579502
cg01154505	0.866084	3.3316	4.40062	7.94193e-05	0.0460229	1.44573	chr2	112940409	+	FBLN7	0.931607	0.84505	0.0865569	S_Shore	Body			0.812133
cg22367549	-1.12876	-0.379693	-4.40055	7.9437e-05	0.0460229	1.44553	chr1	203643084	-	ATP2B4	0.371146	0.496112	-0.124966	OpenSea	5'UTR			-0.0399028
cg01164949	1.19935	0.179961	4.40048	7.94537e-05	0.0460229	1.44535	chr2	37700211	-		0.62494	0.440424	0.184516	OpenSea	IGR			0.275066
cg11016450	-0.771985	-0.462622	-4.40031	7.94971e-05	0.0460229	1.44488	chr19	19574754	+	GATAD2A	0.357079	0.482389	-0.125311	OpenSea	TSS1500	chr19:19574690-19574690		-0.58335
cg10919111	1.30553	-0.794326	4.39988	7.96011e-05	0.0460468	1.44374	chr10	74075783	+		0.452083	0.314861	0.137222	N_Shelf	IGR			0.0708933
cg17511707	0.972774	0.51134	4.39948	7.97004e-05	0.0460594	1.44266	chr1	93542483	+		0.666514	0.540454	0.12606	N_Shelf	IGR			0.196374
cg14312538	-0.653407	-3.5198	-4.39925	7.97564e-05	0.0460594	1.44205	chr18	25757710	-	CDH2	0.0680286	0.116823	-0.0487941	Island	TSS1500			-0.46506
cg25425189	-0.606852	0.972282	-4.39903	7.98111e-05	0.0460594	1.44145	chr17	37349801	+	CACNB1	0.611628	0.707126	-0.0954982	N_Shelf	Body			-0.479137
cg02921232	0.949392	2.09864	4.39818	8.00218e-05	0.0461226	1.43916	chr3	125363697	+		0.856078	0.757959	0.0981186	OpenSea	IGR			0.531497
cg20186060	-0.965529	0.338377	-4.39808	8.00463e-05	0.0461226	1.43889	chr1	185139383	-	SWT1	0.490585	0.650503	-0.159918	OpenSea	Body			-0.290055
cg15270353	0.62918	-0.335319	4.39713	8.0281e-05	0.0462216	1.43635	chr11	118792782	-		0.499232	0.366693	0.132539	N_Shelf	IGR			0.641078
cg24276069	-0.823832	-0.664815	-4.39642	8.04583e-05	0.0462669	1.43443	chr1	45243927	+	RPS8	0.329587	0.478666	-0.149079	S_Shelf	Body			-0.567956
cg23257239	-0.89278	1.49532	-4.39631	8.04858e-05	0.0462669	1.43414	chr1	182598470	-		0.668969	0.79836	-0.129391	OpenSea	IGR			-0.391736
cg24212377	-0.778976	1.00337	-4.39579	8.06131e-05	0.0463038	1.43276	chr11	73110989	-		0.612754	0.725147	-0.112393	OpenSea	IGR		*	-0.417359
cg00336164	-0.788018	-2.76478	-4.39554	8.06761e-05	0.0463038	1.43208	chr2	219906404	-	CCDC108	0.112693	0.169053	-0.0563596	S_Shore	TSS200			-0.110188
cg15008992	-0.798788	-2.7909	-4.3948	8.08605e-05	0.0463734	1.4301	chr19	17876064	-	FCHO1	0.101394	0.214467	-0.113073	N_Shore	Body			-0.74762
cg20950843	1.06266	0.205099	4.39444	8.09505e-05	0.0463887	1.42913	chr22	43044387	+	CYB5R3	0.601586	0.47361	0.127977	N_Shore	TSS1500		*	0.126595
cg26001056	-1.24145	0.518885	-4.39395	8.10724e-05	0.0464224	1.42782	chr15	85947615	-	AKAP13	0.464652	0.667197	-0.202545	OpenSea	5'UTR			-0.624063
cg18409646	-0.811275	-0.407583	-4.39211	8.15341e-05	0.0466504	1.42289	chr12	32685592	+	FGD4	0.368021	0.455064	-0.0870436	OpenSea	5'UTR			0.0357505
cg10111290	0.86252	-0.406387	4.39161	8.16606e-05	0.0466863	1.42154	chr6	33247166	-	WDR46	0.486369	0.3699	0.116469	S_Shore	Body			0.159206
cg25154055	-1.04858	0.842562	-4.39033	8.19854e-05	0.0467993	1.41809	chr17	2169989	+	SMG6	0.58282	0.685817	-0.102998	OpenSea	TSS1500			0.125684
cg05955036	-0.712041	0.919889	-4.39032	8.19857e-05	0.0467993	1.41809	chr1	150130379	+	PLEKHO1	0.609656	0.696194	-0.0865383	OpenSea	Body			-0.187766
cg00809021	0.556924	1.10528	4.38971	8.21413e-05	0.0468517	1.41644	chr3	50641523	-		0.718931	0.632143	0.0867878	OpenSea	IGR			0.416042
cg13783444	0.850143	-2.14418	4.38849	8.24524e-05	0.0469718	1.41316	chr14	75536434	-	FAM164C	0.243675	0.140971	0.102704	S_Shore	1stExon			0.507798
cg03497059	-1.15563	0.393376	-4.38835	8.2486e-05	0.0469718	1.4128	chr11	3147966	-	OSBPL5	0.462819	0.64372	-0.180901	OpenSea	Body			-0.322058
cg23130097	-1.33098	-3.92126	-4.38797	8.25849e-05	0.0469718	1.41176	chr8	120220484	-	MAL2	0.0401448	0.120679	-0.0805341	Island	TSS200			-0.467592
cg17673044	1.26081	1.00213	4.3876	8.26788e-05	0.0469718	1.41077	chr12	109259882	+		0.736652	0.589799	0.146853	OpenSea	IGR			0.101276
cg09601944	1.38842	-0.722111	4.38755	8.2691e-05	0.0469718	1.41064	chr10	74398891	-		0.496632	0.321708	0.174924	OpenSea	IGR			0.237391
cg19501902	-0.781098	0.441257	-4.38735	8.27409e-05	0.0469718	1.41012	chr3	111268051	+	CD96	0.504428	0.606569	-0.102141	OpenSea	Body		*	-0.245595
cg14943837	0.665842	0.738196	4.38712	8.27998e-05	0.0469718	1.4095	chr22	30704818	-	TBC1D10A	0.666578	0.572469	0.0941097	OpenSea	Body			0.443589
cg15635485	-0.749835	-2.24475	-4.38503	8.33372e-05	0.0472402	1.40388	chr14	106331018	+		0.14584	0.257266	-0.111427	N_Shelf	IGR			-0.676322
cg15145145	0.848054	1.32657	4.3846	8.34467e-05	0.0472501	1.40274	chr19	7611412	+	PNPLA6	0.748435	0.664134	0.0843016	N_Shelf	Body			0.154952
cg01955533	-0.806332	-2.49357	-4.38446	8.34835e-05	0.0472501	1.40236	chr6	36650733	-	CDKN1A	0.123395	0.195668	-0.072273	N_Shore	5'UTR			-0.544359
cg14463554	0.735256	1.17171	4.38276	8.39219e-05	0.0474617	1.3978	chr17	62085411	-	ICAM2	0.733155	0.650845	0.0823105	OpenSea	TSS1500			0.0378773
cg03413738	-0.959514	1.67437	-4.38166	8.42082e-05	0.0475187	1.39484	chr9	137298339	-	RXRA	0.678403	0.800407	-0.122004	N_Shore	TSS200			-0.540916
cg21639183	0.899532	0.481133	4.38165	8.42111e-05	0.0475187	1.39482	chr2	70595025	-		0.637759	0.508921	0.128838	OpenSea	IGR			0.372595
cg25701417	1.53063	0.164054	4.38162	8.4217e-05	0.0475187	1.39475	chr3	101109159	-	SENP7	0.667398	0.365832	0.301566	OpenSea	Body			0.716528
cg01010073	-0.767621	0.591024	-4.38137	8.42836e-05	0.0475198	1.39407	chr7	45065573	-	CCM2	0.537796	0.635134	-0.0973379	OpenSea	Body			-0.0441564
cg13233534	0.814458	-4.8441	4.38038	8.45418e-05	0.0475585	1.39141	chr1	162531423	-	UAP1	0.0372434	0.024786	0.0124574	Island	5'UTR			0.08254
cg01874993	-1.01319	-1.36248	-4.38028	8.45669e-05	0.0475585	1.39115	chr19	52269918	-	FPR2	0.225588	0.38467	-0.159083	OpenSea	5'UTR	chr19:52269692-52269692		-0.574438
cg04322483	0.919754	-4.28047	4.38018	8.45927e-05	0.0475585	1.39089	chr3	42544020	+	VIPR1	0.0703234	0.0383242	0.0319992	Island	TSS200			0.344035
cg24243568	1.10389	0.825184	4.37975	8.47058e-05	0.0475585	1.38972	chr5	118273631	-	DTWD2	0.705188	0.550102	0.155086	OpenSea	Body			0.185943
cg11986760	-0.957433	0.759427	-4.37974	8.47066e-05	0.0475585	1.38972	chr2	112420098	+		0.560536	0.683501	-0.122965	OpenSea	IGR			-0.241847
cg19169391	0.769522	2.01681	4.37961	8.4741e-05	0.0475585	1.38936	chr12	125255412	-		0.840839	0.751067	0.0897723	OpenSea	IGR			0.204882
cg27605623	0.840787	1.03732	4.37876	8.49652e-05	0.0476479	1.38707	chr18	40629120	+	RIT2	0.725107	0.595082	0.130024	OpenSea	Body			0.315374
cg21933091	1.01361	0.0238108	4.3785	8.50314e-05	0.0476486	1.38639	chr5	109962671	-	TMEM232	0.593042	0.452951	0.14009	OpenSea	Body			0.294815
cg24872431	-0.806157	-1.65564	-4.37769	8.5245e-05	0.0477022	1.38421	chr16	85016361	+	ZDHHC7	0.194519	0.359514	-0.164996	OpenSea	Body			-0.640774
cg02082674	-1.20808	-1.18711	-4.37742	8.53159e-05	0.0477022	1.38349	chr3	51720774	-	TEX264	0.231858	0.377279	-0.145421	OpenSea	Body	chr3:51720527-51720527		-0.301701
cg09177486	0.641491	2.17466	4.3774	8.5322e-05	0.0477022	1.38343	chr1	145451575	+	NBPF20	0.834936	0.77729	0.0576465	OpenSea	Body			0.0486125
cg23977888	0.899198	0.181224	4.3771	8.54014e-05	0.0477103	1.38262	chr5	55994653	-		0.601846	0.438259	0.163588	OpenSea	IGR			0.459287
cg24052964	-0.944673	1.88991	-4.37622	8.56316e-05	0.0477991	1.38028	chr5	142226498	+	ARHGAP26	0.716952	0.833232	-0.11628	OpenSea	Body			-0.467389
cg24842086	-0.643116	-2.88639	-4.37583	8.57356e-05	0.0477991	1.37922	chr1	119531857	-	TBX15	0.103912	0.148394	-0.0444818	N_Shore	5'UTR			0.0563095
cg07702916	0.570127	-0.080164	4.37558	8.58029e-05	0.0477991	1.37854	chr1	156931687	+	ARHGEF11	0.538924	0.438239	0.100686	OpenSea	Body			0.417663
cg06330132	0.940068	2.29696	4.37551	8.5821e-05	0.0477991	1.37836	chr22	41699701	-	ZC3H7B	0.861413	0.770549	0.090864	S_Shore	5'UTR			0.253292
cg23463494	0.675784	0.80394	4.37518	8.59068e-05	0.0478107	1.37749	chr16	29832769	-	PAGR1	0.696107	0.556299	0.139808	OpenSea	3'UTR			0.723213
cg20374917	-0.817698	-1.98697	-4.37491	8.59791e-05	0.0478147	1.37676	chr11	128603874	+	FLI1	0.169645	0.238283	-0.068638	OpenSea	Body			-0.0722099
cg21301638	-0.856402	0.72255	-4.37464	8.60522e-05	0.0478191	1.37602	chr17	40668386	-	ATP6V0A1	0.549448	0.692618	-0.14317	OpenSea	Body			-0.473061
cg08099315	0.718926	0.660397	4.37369	8.63032e-05	0.0479223	1.37349	chr18	55709178	-		0.653249	0.542216	0.111033	N_Shore	IGR			0.222402
cg11895044	-0.717723	0.979162	-4.37259	8.65975e-05	0.0480494	1.37053	chr10	135093367	-	TUBGCP2	0.614022	0.726452	-0.11243	S_Shelf	Body			-0.455945
cg27286120	0.954679	1.02346	4.37049	8.71594e-05	0.0483246	1.36491	chr13	67802706	-	PCDH9	0.72933	0.61332	0.11601	N_Shore	5'UTR			-0.0725137
cg17281677	-0.830502	-0.434909	-4.3698	8.73439e-05	0.0483903	1.36307	chr12	6658557	+	IFFO1	0.36103	0.521773	-0.160743	S_Shore	Body			-0.623456
cg10622019	0.56865	3.86138	4.3694	8.74528e-05	0.0484142	1.36199	chr1	4221485	-		0.940064	0.917559	0.0225048	Island	IGR			0.24367
cg11702866	0.733262	-0.062765	4.36829	8.77521e-05	0.0485413	1.35902	chr3	11267098	+	HRH1	0.542944	0.435737	0.107206	OpenSea	5'UTR			0.153332
cg02045981	0.562458	1.5165	4.36806	8.78148e-05	0.0485413	1.3584	chr21	45882643	-		0.774411	0.677561	0.0968491	N_Shore	IGR			0.522078
cg23582284	0.591984	0.592193	4.3672	8.80472e-05	0.0486332	1.3561	chr5	133842146	-	LOC101927934	0.643059	0.547601	0.0954585	OpenSea	TSS200			0.263217
cg02750723	0.929651	1.3865	4.36643	8.82582e-05	0.0487131	1.35402	chr2	151352974	+		0.761894	0.626918	0.134976	OpenSea	IGR			0.343934
cg09040752	0.877362	-0.980155	4.36603	8.83649e-05	0.0487229	1.35297	chr17	41003155	-	AOC3	0.392085	0.295256	0.096829	OpenSea	TSS200		*	0.0805145
cg10324909	0.753365	0.942249	4.36587	8.84087e-05	0.0487229	1.35254	chrX	53124236	-	KANTR	0.693577	0.599872	0.0937048	S_Shore	Body			0.291574
cg04498679	0.457116	-0.0343343	4.3652	8.85932e-05	0.0487879	1.35073	chr6	31895598	+	C2	0.536064	0.455091	0.0809724	OpenSea	Body			0.278509
cg21465612	-0.92637	1.4125	-4.36436	8.88226e-05	0.0488776	1.34848	chr1	112033851	-	TMIGD3	0.636362	0.775588	-0.139226	OpenSea	Body			-0.606137
cg18440230	-0.90309	1.77221	-4.36394	8.89372e-05	0.048904	1.34736	chr5	172305889	+	ERGIC1	0.71304	0.818291	-0.105251	OpenSea	Body			-0.30717
cg11383720	-1.12609	-2.99549	-4.36324	8.9129e-05	0.0489728	1.34549	chr2	65087369	+	LOC101927438	0.0847609	0.214611	-0.12985	S_Shore	Body			-0.666903
cg15413738	-0.951409	1.24408	-4.36254	8.93218e-05	0.0489836	1.34361	chr10	6000894	-	IL15RA	0.61397	0.76382	-0.14985	OpenSea	Body			-0.487341
cg16468350	-0.949671	-0.353592	-4.3625	8.93329e-05	0.0489836	1.34351	chr22	40525251	+	TNRC6B	0.369341	0.495506	-0.126166	OpenSea	Body			-0.155054
cg26180867	1.32288	-0.426247	4.36244	8.93488e-05	0.0489836	1.34335	chr4	114598560	-	CAMK2D	0.525842	0.319723	0.206119	OpenSea	Body			0.394369
cg25583591	-0.853772	0.46865	-4.36137	8.96444e-05	0.0490992	1.34048	chr15	90590483	+	ZNF710	0.501179	0.64451	-0.143331	OpenSea	5'UTR			-0.405408
cg03250398	0.927094	-0.656562	4.36119	8.96936e-05	0.0490992	1.34	chr2	228753144	+	DAW1	0.444493	0.324836	0.119656	OpenSea	Body			0.211161
cg08128245	-1.00679	1.36251	-4.36091	8.97724e-05	0.0491058	1.33924	chr4	2916196	+	ADD1	0.632481	0.774772	-0.142291	OpenSea	Body			-0.522078
cg13087903	-0.91279	0.333467	-4.36055	8.98713e-05	0.0491187	1.33828	chr20	4861717	+	SLC23A2	0.470089	0.618009	-0.14792	OpenSea	Body			-0.438526
cg06475513	0.92973	1.63117	4.36034	8.99299e-05	0.0491187	1.33772	chr16	85593560	+		0.788617	0.678892	0.109724	S_Shelf	IGR			-0.00557019
cg11273394	0.648772	2.34458	4.35909	9.02746e-05	0.0492642	1.33439	chr5	154010001	+		0.862682	0.810971	0.0517109	N_Shore	IGR			0.241138
cg14108285	0.953463	1.64419	4.35877	9.03651e-05	0.0492642	1.33352	chr2	200787960	-	C2orf69	0.797173	0.715605	0.0815682	OpenSea	Body			-0.0469921
cg05587758	-0.711794	0.613913	-4.35865	9.03976e-05	0.0492642	1.33321	chr9	92057785	-	SEMA4D	0.543036	0.650545	-0.107508	OpenSea	5'UTR	chr9:92057683-92057683		-0.446121
cg14310198	-1.18324	0.767954	-4.35793	9.05993e-05	0.049294	1.33127	chr9	134536436	+	RAPGEF1	0.526945	0.726897	-0.199951	OpenSea	Body			-0.521774
cg10862018	0.617772	1.10191	4.3578	9.06353e-05	0.049294	1.33093	chr15	73077046	-	ADPGK	0.722354	0.641486	0.0808676	S_Shore	TSS1500		*	0.314462
cg01332683	-0.982503	0.49311	-4.35773	9.06537e-05	0.049294	1.33075	chr16	16190393	-	ABCC1	0.48921	0.655508	-0.166298	OpenSea	Body			-0.487341
cg22460443	0.878001	2.18444	4.35652	9.09931e-05	0.0494032	1.32751	chr15	90610983	+	ZNF710	0.850302	0.74204	0.108262	Island	Body			0.0372696
cg01516505	0.6794	0.561629	4.35645	9.10135e-05	0.0494032	1.32731	chr5	149284026	-	PDE6A	0.647045	0.549514	0.0975312	OpenSea	Body			0.252076
cg16485048	-1.27199	-1.07519	-4.35626	9.10667e-05	0.0494032	1.3268	chr10	13749193	+	FRMD4A	0.25027	0.393376	-0.143107	OpenSea	Body			-0.143711
cg24187216	-0.888695	-0.22383	-4.35606	9.11238e-05	0.0494032	1.32626	chr18	322565	-	COLEC12	0.382734	0.497978	-0.115244	OpenSea	Body			-0.31507
cg14187466	0.73492	0.394465	4.35537	9.13172e-05	0.0494716	1.32441	chr15	75919788	+	SNUPN	0.627995	0.540719	0.0872757	S_Shore	TSS1500			-0.0787928
cg25285631	-1.16593	-1.87466	-4.35508	9.13993e-05	0.0494795	1.32363	chr15	92640852	-	SLCO3A1	0.164418	0.280858	-0.116441	OpenSea	Body			-0.213693
cg07639489	-0.811416	-2.62065	-4.35288	9.20196e-05	0.0497311	1.31776	chr4	174459743	-	NBLA00301	0.118719	0.209177	-0.0904585	Island	Body			-0.632571
cg02039867	-0.801212	0.989961	-4.35282	9.20352e-05	0.0497311	1.31761	chr10	97518677	+	ENTPD1	0.623934	0.708615	-0.084681	OpenSea	Body	chr10:97518502-97518502		-0.0071906
cg19526041	-1.03152	0.571966	-4.35271	9.20673e-05	0.0497311	1.31731	chr15	79615669	-	TMED3	0.49975	0.681232	-0.181482	OpenSea	Body			-0.624874
cg17172507	0.659787	1.86528	4.3522	9.22124e-05	0.0497729	1.31594	chr19	52229273	-		0.817195	0.750204	0.0669904	OpenSea	IGR			0.402775
cg11603796	-1.08308	-2.48868	-4.35155	9.23963e-05	0.0498355	1.31421	chr12	49502696	+	LMBR1L	0.112504	0.243932	-0.131428	N_Shore	5'UTR			-0.681183
cg08710757	0.988319	-0.375035	4.35129	9.247e-05	0.0498386	1.31351	chr1	22962506	+	C1QA	0.513698	0.382383	0.131315	OpenSea	TSS1500			0.179461
cg12070987	-0.89409	-1.85771	-4.35049	9.26984e-05	0.0498805	1.31137	chr11	67804055	-	NDUFS8	0.166648	0.293813	-0.127165	N_Shelf	Body			-0.75076
cg13984928	-1.37687	-1.436	-4.35048	9.27031e-05	0.0498805	1.31133	chr17	3704574	+	ITGAE	0.181767	0.387716	-0.205949	OpenSea	TSS200			-0.580515
cg23098068	-0.984355	0.351474	-4.35028	9.27596e-05	0.0498805	1.3108	chr2	172650722	-	SLC25A12	0.483766	0.656223	-0.172457	OpenSea	Body			-0.529573
cg16963392	-1.36788	-2.02198	-4.34985	9.2882e-05	0.0498805	1.30965	chr11	64620640	-	EHD1	0.15254	0.282396	-0.129856	N_Shore	3'UTR			-0.44521
cg15381475	-1.35954	-3.87809	-4.34983	9.28875e-05	0.0498805	1.3096	chr7	6436101	+	RAC1	0.0499308	0.126236	-0.0763051	OpenSea	Body		*	-0.748734
cg08320670	0.87851	1.07672	4.34886	9.31652e-05	0.0499412	1.30701	chr14	77543192	-	LOC102724190	0.735746	0.615246	0.1205	OpenSea	TSS1500			0.500101
cg08232510	-1.43017	-2.79671	-4.34865	9.32263e-05	0.0499412	1.30644	chr20	52527051	+		0.102446	0.256759	-0.154313	OpenSea	IGR	chr20:52527037-52527037		-0.670245
cg09625398	-0.633452	2.03872	-4.34839	9.33008e-05	0.0499412	1.30574	chr8	104270315	+		0.764995	0.830647	-0.0656523	OpenSea	IGR			-0.0836541
cg14897425	0.976471	0.349974	4.34836	9.33105e-05	0.0499412	1.30565	chr8	6721778	+		0.626754	0.460195	0.166558	OpenSea	IGR			0.403281
cg14218885	-0.78078	-1.1928	-4.34814	9.33733e-05	0.0499412	1.30507	chr6	6713220	-		0.247875	0.383273	-0.135398	OpenSea	IGR	chr6:6713207-6713207		-0.63176
cg07458272	1.25262	-0.442872	4.34801	9.34087e-05	0.0499412	1.30474	chr19	34744396	-	KIAA0355	0.5201	0.390045	0.130055	N_Shore	TSS1500			-0.0103302
cg05769344	-1.22631	-2.63822	-4.34757	9.35353e-05	0.0499725	1.30356	chr16	28996358	-	LAT	0.106765	0.19603	-0.0892654	OpenSea	Body			-0.168523
cg21811284	-0.889313	0.935384	-4.34709	9.36735e-05	0.0499866	1.30228	chr17	75208450	+	SEC14L1	0.566085	0.704201	-0.138116	N_Shore	Body			-0.567045
cg17923093	0.781215	0.583188	4.34701	9.36979e-05	0.0499866	1.30205	chr5	72970295	+	ARHGEF28	0.657886	0.538711	0.119176	OpenSea	5'UTR			0.345453
cg13628814	1.05842	-0.699187	4.34569	9.40782e-05	0.050122	1.29853	chr6	2919612	+		0.463315	0.307128	0.156187	OpenSea	IGR			0.510026
cg10498921	-1.1614	-1.68478	-4.34555	9.41202e-05	0.050122	1.29814	chr5	139625058	-	PFDN1	0.182203	0.342113	-0.159909	OpenSea	3'UTR			-0.526028
cg10925265	-1.70883	-1.28074	-4.34542	9.41566e-05	0.050122	1.29781	chr7	127681482	-	SND1	0.216437	0.426137	-0.2097	OpenSea	Body			-0.577172
cg11335317	-0.671478	0.291766	-4.34487	9.43184e-05	0.0501365	1.29632	chr1	150131407	+	PLEKHO1	0.494074	0.614013	-0.119939	OpenSea	Body			-0.499899
cg16695253	-1.48814	0.273947	-4.34482	9.43312e-05	0.0501365	1.2962	chr16	88079762	-	BANP	0.430621	0.682859	-0.252238	OpenSea	Body			-0.542131
cg02150344	0.656755	2.07273	4.34462	9.43886e-05	0.0501365	1.29567	chr1	222987721	-		0.833786	0.761668	0.0721178	N_Shore	IGR			0.429208
cg00476608	-0.920044	-0.79347	-4.34406	9.45518e-05	0.0501869	1.29417	chr12	7044787	+	ATN1	0.305671	0.444359	-0.138688	N_Shore	Body			-0.475187
cg01699600	-0.783589	0.844407	-4.34369	9.46606e-05	0.0501911	1.29317	chr16	88844726	-	FAM38A	0.578857	0.691014	-0.112157	N_Shore	Body			-0.478428
cg09179691	-0.723679	1.43373	-4.34357	9.46966e-05	0.0501911	1.29284	chr20	35094251	-	DLGAP4	0.672606	0.770651	-0.0980447	OpenSea	Body			-0.537371
cg01081219	-1.21513	-2.82718	-4.34289	9.4894e-05	0.0502595	1.29103	chr8	41402691	-	LOC102723729	0.0952573	0.206212	-0.110954	OpenSea	Body			-0.537776
cg14959260	1.24201	-0.792499	4.3422	9.50959e-05	0.0503006	1.28918	chr4	9917839	+	SLC2A9	0.479597	0.272585	0.207012	OpenSea	Body			0.509419
cg11521470	-0.977228	-2.50513	-4.34215	9.51087e-05	0.0503006	1.28907	chr6	170531259	+		0.116129	0.224048	-0.10792	S_Shore	IGR			-0.37776
cg25284688	-0.73533	1.71748	-4.34184	9.52014e-05	0.0503134	1.28822	chr1	27944777	-	FGR	0.74599	0.823573	-0.077583	S_Shelf	Body			-0.175005
cg12083893	1.05552	0.908578	4.34155	9.52869e-05	0.0503223	1.28744	chr10	91111929	-		0.734459	0.545686	0.188774	OpenSea	IGR			0.650395
cg23729763	-0.860644	1.37599	-4.34087	9.54859e-05	0.0503912	1.28562	chr11	129991544	+	APLP2	0.66153	0.771335	-0.109805	N_Shore	Body			-0.387989
cg19271615	-1.18149	1.01422	-4.34025	9.56676e-05	0.0504141	1.28397	chr14	99868209	-	SETD3	0.553132	0.751528	-0.198395	OpenSea	Body			-0.510432
cg19822229	-0.86599	-2.46883	-4.34018	9.56899e-05	0.0504141	1.28377	chr1	36616030	-	TRAPPC3	0.112378	0.219793	-0.107415	S_Shore	TSS1500			-0.690906
cg21362410	-1.0178	-2.79808	-4.33998	9.57461e-05	0.0504141	1.28326	chr11	63650618	-	MARK2	0.100818	0.223171	-0.122353	OpenSea	Body			-0.752785
cg08174206	1.34997	-0.616401	4.33979	9.58041e-05	0.0504141	1.28273	chr12	109021209	-	SELPLG	0.50641	0.334296	0.172114	OpenSea	Body			0.101074
cg08042364	-1.2411	-1.03205	-4.33917	9.59865e-05	0.0504739	1.28108	chr5	75842382	-	IQGAP2	0.25131	0.443489	-0.192178	OpenSea	TSS1500			-0.574843
cg03806483	-0.794994	-2.26538	-4.33877	9.61046e-05	0.0504998	1.28001	chr16	66619877	+	CMTM2	0.129046	0.236952	-0.107906	OpenSea	Body	chr16:66619876-66619876		-0.75238
cg11146034	-0.814129	0.482505	-4.33817	9.62812e-05	0.0505565	1.27842	chr12	96590670	+	ELK3	0.537453	0.591692	-0.054239	S_Shore	5'UTR		*	0.215313
cg09180634	0.530659	1.2189	4.33776	9.64046e-05	0.0505851	1.2773	chr2	1095477	+	SNTG2	0.737417	0.639431	0.0979852	OpenSea	Body			0.56826
cg27431446	-0.995177	-1.08111	-4.33692	9.66542e-05	0.0506798	1.27506	chr10	7299393	+	SFMBT2	0.258754	0.438267	-0.179513	OpenSea	Body			-0.229593
cg03178798	-0.527808	-3.19212	-4.33666	9.67294e-05	0.050683	1.27438	chr18	10032699	+		0.0870813	0.130301	-0.0432196	Island	IGR		*	-0.61667
cg20132375	-0.817125	-1.80219	-4.33534	9.71248e-05	0.0508539	1.27084	chr5	1564472	-		0.181327	0.318225	-0.136898	OpenSea	IGR	chr5:1564127-1564127		-0.764533
cg14792781	-1.03283	-1.06697	-4.33462	9.73396e-05	0.05093	1.26892	chr2	10116243	+	GRHL1	0.238739	0.348877	-0.110139	OpenSea	Body			-0.359631
cg25202503	0.569558	2.41554	4.33419	9.74669e-05	0.0509409	1.26778	chr13	111468250	+		0.860814	0.812734	0.04808	S_Shelf	IGR			0.210148
cg11287061	0.625865	1.46492	4.33409	9.74992e-05	0.0509409	1.26749	chr20	1450886	+		0.777109	0.700118	0.0769905	S_Shelf	IGR			0.383533
cg18942519	-1.22631	-3.11452	-4.33306	9.78083e-05	0.0510412	1.26474	chr3	32004642	-	OSBPL10	0.078309	0.182195	-0.103886	OpenSea	Body			-0.646749
cg17647823	-0.941294	-0.362774	-4.33299	9.78301e-05	0.0510412	1.26455	chr2	47290974	-	TTC7A	0.402246	0.559252	-0.157005	OpenSea	Body			-0.461515
cg13329054	-0.953852	0.105946	-4.33259	9.79503e-05	0.0510676	1.26348	chr9	134505355	+	RAPGEF1	0.433958	0.580243	-0.146285	OpenSea	Body			-0.422119
cg17168514	0.929063	2.123	4.33214	9.80856e-05	0.0510692	1.26228	chr2	11488768	-		0.854687	0.722366	0.132321	S_Shelf	IGR			0.417764
cg13447933	0.726831	1.52594	4.33212	9.80925e-05	0.0510692	1.26222	chr7	47694695	+	C7orf65	0.772717	0.687346	0.0853717	OpenSea	TSS200			0.0611708
cg14300089	-0.861789	0.878246	-4.33175	9.82015e-05	0.0510746	1.26126	chr17	74044446	-	SRP68	0.587881	0.733866	-0.145986	OpenSea	Body			-0.592364
cg03171478	-0.958174	-2.68856	-4.33138	9.83158e-05	0.0510746	1.26025	chr22	37572916	-		0.105673	0.213048	-0.107375	OpenSea	IGR			-0.622443
cg18077304	0.811239	-1.17061	4.33118	9.83763e-05	0.0510746	1.25971	chr12	51818049	+	SLC4A8	0.364543	0.275441	0.0891022	N_Shore	TSS1500			0.203768
cg27074041	-0.783364	-0.182727	-4.33116	9.83812e-05	0.0510746	1.25967	chr2	157184614	+	NR4A2	0.413127	0.537891	-0.124763	Island	Body			-0.390014
cg22985172	1.29097	-0.410501	4.33025	9.86554e-05	0.0511727	1.25725	chr6	151258337	+	MTHFD1L	0.529023	0.331702	0.197321	OpenSea	Body			0.445716
cg05355306	-0.807453	-1.81415	-4.33008	9.87097e-05	0.0511727	1.25677	chr11	47415173	-		0.174655	0.292062	-0.117408	N_Shore	IGR	chr11:47414965-47414965		-0.688475
cg00339331	-0.803982	0.431735	-4.32972	9.88182e-05	0.0511929	1.25582	chr19	33764550	+		0.502374	0.631244	-0.12887	Island	IGR			-0.484201
cg21123686	0.74336	1.49884	4.32935	9.89295e-05	0.0512143	1.25484	chr5	64399755	-		0.766765	0.689671	0.0770935	S_Shore	IGR			0.105226
cg21022830	-0.782335	-1.60893	-4.32856	9.91723e-05	0.0513039	1.25271	chr17	8802383	+	PIK3R5	0.212433	0.291458	-0.0790256	OpenSea	Body	chr17:8802326-8802326		-0.149484
cg17929859	0.79476	1.20227	4.328	9.9342e-05	0.0513555	1.25122	chr17	76587699	-		0.740987	0.632496	0.108491	OpenSea	IGR			0.219263
cg19640166	-1.40878	-0.401351	-4.32732	9.95485e-05	0.0514139	1.24942	chr10	106088711	-	ITPRIP	0.328987	0.507031	-0.178043	OpenSea	5'UTR			-0.275572
cg27362010	0.845924	-0.377882	4.32692	9.96725e-05	0.0514139	1.24834	chr16	279746	+	LUC7L	0.525166	0.356716	0.16845	N_Shore	TSS1500			0.457667
cg02948205	1.11135	-0.207228	4.32674	9.97279e-05	0.0514139	1.24786	chr17	8268633	-		0.544441	0.419505	0.124937	OpenSea	IGR	chr17:8268468-8268468		0.0820336
cg04579254	0.830642	1.17808	4.32671	9.97352e-05	0.0514139	1.24779	chr2	231090745	+	SP140	0.739586	0.5894	0.150185	OpenSea	Body		*	0.678854
cg17509462	-0.678588	-0.4558	-4.32616	9.99047e-05	0.0514651	1.24632	chr2	127819238	+	BIN1	0.351989	0.453499	-0.10151	S_Shore	Body	chr2:127819018-127819018		-0.351327
cg13793782	0.587185	2.1685	4.32552	0.000100102	0.0514843	1.2446	chr9	135995093	+	RALGDS	0.833397	0.780092	0.053305	N_Shore	Body	chr9:135995063-135995063		0.299473
cg03961112	-1.07461	0.758532	-4.32552	0.000100104	0.0514843	1.24459	chr11	57559256	-	CTNND1	0.565802	0.731931	-0.166129	OpenSea	Body			-0.548511
cg21537187	1.18235	0.0660623	4.32536	0.000100152	0.0514843	1.24417	chr7	135662562	-	MTPN	0.583888	0.400338	0.18355	S_Shore	TSS1500			0.163865
cg27154217	-1.26108	-0.157748	-4.32498	0.000100269	0.0515084	1.24315	chr5	50023127	-	PARP8	0.400693	0.584869	-0.184176	OpenSea	Body			-0.326312
cg24286428	0.736784	0.258984	4.32475	0.000100341	0.0515091	1.24253	chr5	16593192	+	FAM134B	0.58966	0.503395	0.0862644	OpenSea	Body			-0.0773749
cg18940157	-1.15847	0.324406	-4.32436	0.00010046	0.0515343	1.2415	chr14	105807576	-	PACS2	0.45397	0.634827	-0.180857	OpenSea	Body			-0.367531
cg25514677	-0.719474	-1.51249	-4.32305	0.000100866	0.0516031	1.238	chr2	28583388	+		0.211945	0.325567	-0.113622	OpenSea	IGR	chr2:28583371-28583371		-0.668625
cg05904364	1.03729	1.42519	4.32295	0.000100895	0.0516031	1.23774	chr2	20650792	-		0.738406	0.622502	0.115904	S_Shelf	IGR			-0.179968
cg02345399	0.639427	-0.444266	4.32289	0.000100915	0.0516031	1.23757	chr11	65195039	+		0.464868	0.338383	0.126485	S_Shelf	IGR		*	0.355277
cg00562933	-0.545283	2.37987	-4.32265	0.000100988	0.0516031	1.23695	chr1	55711435	-		0.809737	0.860496	-0.0507586	OpenSea	IGR			-0.348592
cg27642528	-0.866009	-2.85917	-4.3226	0.000101004	0.0516031	1.23681	chr10	88814651	+	GLUD1	0.0991379	0.185067	-0.0859288	OpenSea	Body			-0.600061
cg04655481	-0.909231	0.777987	-4.32256	0.000101016	0.0516031	1.2367	chr9	125796809	+	GPR21	0.548662	0.708314	-0.159652	OpenSea	TSS200			-0.533928
cg03641016	0.514233	0.199767	4.32216	0.000101141	0.0516042	1.23563	chr2	74213557	+	TET3	0.594389	0.484032	0.110357	S_Shore	1stExon			0.73172
cg08847476	0.799982	-0.18274	4.3221	0.000101159	0.0516042	1.23548	chr3	14467397	+	SLC6A6	0.534612	0.383631	0.150982	OpenSea	5'UTR			0.428499
cg05058758	-0.815577	-0.183216	-4.32091	0.000101531	0.0517579	1.23229	chr2	143784246	-	KYNU	0.401834	0.529348	-0.127515	OpenSea	Body			-0.409358
cg11876952	-0.971412	-1.87191	-4.32062	0.000101621	0.0517608	1.23152	chr12	89727665	-		0.163104	0.337211	-0.174107	OpenSea	IGR			-0.618493
cg13319042	-0.808431	0.677604	-4.32026	0.000101734	0.0517608	1.23055	chr5	151067848	+	SPARC	0.559174	0.660442	-0.101268	OpenSea	TSS1500			-0.134191
cg17951921	-1.18248	-1.27946	-4.32008	0.000101791	0.0517608	1.23007	chr10	24912016	-	ARHGAP21	0.241276	0.378197	-0.13692	OpenSea	Body			-0.149484
cg23130131	-1.02574	-3.56733	-4.31995	0.000101831	0.0517608	1.22972	chr4	111544299	-	PITX2	0.0663022	0.126357	-0.0600545	Island	Body			-0.454122
cg09212257	0.928806	1.17453	4.31976	0.000101889	0.0517608	1.22923	chr3	193551278	-		0.730932	0.602443	0.128489	OpenSea	IGR			0.2619
cg13804478	-0.648365	0.222241	-4.3183	0.000102349	0.0519584	1.22532	chr1	155158319	+	MUC1	0.501256	0.587905	-0.086649	OpenSea	3'UTR		*	-0.244075
cg13657083	0.997095	0.987811	4.31783	0.000102498	0.05199	1.22405	chr14	69676294	+	EXD2	0.733531	0.583166	0.150365	OpenSea	TSS200			0.470427
cg14973900	0.964648	0.65949	4.31765	0.000102552	0.05199	1.22359	chr7	133981195	+	SLC35B4	0.682809	0.566721	0.116088	OpenSea	Body			0.233138
cg21121843	-0.875843	-0.303087	-4.31707	0.000102737	0.0520129	1.22202	chr4	3203982	-	HTT	0.400915	0.513929	-0.113014	OpenSea	Body	chr4:3203733-3203733	*	-0.172676
cg24237439	0.909391	-2.02532	4.31706	0.000102739	0.0520129	1.22201	chr5	36302094	+	RANBP3L	0.264418	0.146248	0.11817	OpenSea	TSS200		*	0.45949
cg11684902	-1.04516	-3.01308	-4.31595	0.00010309	0.0521547	1.21904	chr10	98416848	+	PIK3AP1	0.0868026	0.198649	-0.111846	OpenSea	Body			-0.687057
cg16441238	-0.741506	-0.586747	-4.31487	0.000103432	0.0522915	1.21617	chr14	100545421	+	EVL	0.354596	0.441068	-0.0864713	OpenSea	Body			-0.135102
cg14624207	-1.00612	-1.7477	-4.31448	0.000103556	0.052318	1.21513	chr11	68142198	+	LRP5	0.178812	0.322817	-0.144004	OpenSea	Body		*	-0.708831
cg07990556	-0.921621	1.23097	-4.31364	0.000103825	0.0524181	1.21287	chr4	159792176	+	FNIP2	0.623485	0.767654	-0.144169	OpenSea	Body		*	-0.50557
cg00380916	0.779146	-1.07113	4.31328	0.00010394	0.0524284	1.21191	chr4	185727000	-	ACSL1	0.366654	0.284923	0.0817305	S_Shelf	TSS200			-0.321653
cg25350421	0.796524	2.21765	4.31313	0.000103989	0.0524284	1.2115	chr5	149989851	+	SYNPO	0.844972	0.774837	0.0701345	OpenSea	5'UTR			-0.0666397
cg19027611	-0.841489	1.26554	-4.31253	0.000104181	0.0524458	1.2099	chr4	48597094	+	FRYL	0.633634	0.763261	-0.129627	OpenSea	Body			-0.40875
cg15813443	0.690779	1.20218	4.31242	0.000104213	0.0524458	1.20963	chr22	30209704	-	ASCC2	0.73721	0.651211	0.085998	OpenSea	Body			0.202957
cg02241145	0.673042	0.177961	4.31235	0.000104237	0.0524458	1.20943	chr22	29706754	+	GAS2L1	0.569507	0.480191	0.0893162	N_Shore	Body			-0.0346364
cg09111831	1.10571	-0.240157	4.31196	0.000104361	0.0524719	1.2084	chr12	261982	+	IQSEC3	0.549	0.359473	0.189528	OpenSea	Body			0.449362
cg14708360	-1.27	-0.754113	-4.3116	0.000104476	0.0524938	1.20744	chr2	129396420	-		0.291014	0.513415	-0.222402	OpenSea	IGR			-0.607859
cg26511507	0.861391	2.85594	4.31101	0.000104666	0.0525304	1.20586	chr10	556548	+	DIP2C	0.900295	0.844331	0.0559642	OpenSea	Body			-0.145027
cg20458338	1.00486	0.341833	4.31093	0.000104692	0.0525304	1.20565	chr13	32502384	-	EEF1DP3	0.626101	0.461539	0.164561	OpenSea	Body			0.491392
cg16548457	0.736126	0.961158	4.30983	0.000105046	0.0526723	1.20271	chr8	128412966	-	CCAT2	0.727017	0.601667	0.125351	OpenSea	Body	chr8:128412842-128412842		0.516204
cg06738047	-0.796112	-2.84953	-4.3088	0.00010538	0.0528035	1.19995	chr5	135356442	-		0.0858858	0.171857	-0.0859717	OpenSea	IGR	chr5:135356057-135356057		-0.660421
cg10369662	-0.839598	-0.0278836	-4.30847	0.000105486	0.0528105	1.19908	chr11	93451736	-	CEP295	0.418168	0.589936	-0.171768	OpenSea	Body			-0.566538
cg19683073	1.16079	-1.34853	4.30831	0.000105538	0.0528105	1.19865	chr5	79553267	+	SERINC5	0.371702	0.255157	0.116545	S_Shore	TSS1500		*	0.101985
cg05958900	0.765688	-0.455572	4.30794	0.000105657	0.052834	1.19768	chr9	132251896	+	LINC00963	0.468786	0.351436	0.11735	S_Shore	Body			0.100668
cg20869226	-1.11485	-1.68785	-4.30767	0.000105744	0.0528419	1.19696	chr20	52367758	+		0.185463	0.286363	-0.1009	OpenSea	IGR	chr20:52367753-52367753		-0.125684
cg08161742	-0.840742	-0.430603	-4.30714	0.000105919	0.0528932	1.19552	chr12	112787474	+	HECTD4	0.358792	0.518327	-0.159535	OpenSea	5'UTR			-0.628621
cg10937494	-0.562028	0.755543	-4.30677	0.000106037	0.0529162	1.19455	chr17	80195101	+	SLC16A3	0.576456	0.667207	-0.0907504	Island	Body			-0.486227
cg12033822	-0.502312	-0.536148	-4.30584	0.000106343	0.0530252	1.19205	chr20	44990591	-	SLC35C2	0.362425	0.419297	-0.0568721	N_Shelf	5'UTR			-0.0226858
cg02857726	0.911583	-0.130614	4.30566	0.0001064	0.0530252	1.19158	chr3	149088388	-	TM4SF1	0.560549	0.423261	0.137288	OpenSea	Body			0.303626
cg23945334	0.860329	-2.2507	4.30502	0.000106609	0.0530929	1.18988	chr1	15738831	-	EFHD2	0.214756	0.132282	0.0824732	S_Shore	Body	chr1:15738661-15738661		0.44997
cg18771737	-1.02592	0.215158	-4.30454	0.000106768	0.0531361	1.18859	chr3	43448041	-	ANO10	0.448754	0.629042	-0.180289	OpenSea	Body			-0.616265
cg14158827	0.8052	1.23222	4.30407	0.00010692	0.0531702	1.18735	chr5	131310924	+	ACSL6	0.765853	0.597423	0.168431	OpenSea	Body			0.787928
cg07805542	-1.66498	0.183467	-4.30389	0.000106981	0.0531702	1.18685	chr1	9779309	-	PIK3CD	0.38424	0.634068	-0.249828	S_Shelf	Body		*	-0.394369
cg23668184	-1.5001	-3.27899	-4.30282	0.000107333	0.0533092	1.184	chr2	5836713	+	SOX11	0.0558746	0.156847	-0.100973	Island	3'UTR			-0.621126
cg12125117	-0.852302	-2.2968	-4.302	0.000107603	0.0533821	1.18182	chr16	57701461	-	GPR97	0.125098	0.231471	-0.106373	OpenSea	TSS1500	chr16:57701111-57701111		-0.686956
cg10951657	0.765031	1.55619	4.30193	0.000107626	0.0533821	1.18164	chr5	31367286	+		0.786475	0.684646	0.101829	OpenSea	IGR			0.505368
cg23249922	-1.17574	-3.04335	-4.3011	0.0001079	0.0534822	1.17942	chr10	134231549	-		0.0765033	0.181344	-0.10484	OpenSea	IGR			-0.749747
cg19792261	0.643599	0.691917	4.30012	0.000108227	0.053608	1.17679	chr16	23518163	-	GGA2	0.654361	0.560501	0.0938603	N_Shelf	Body			0.108771
cg08360207	0.73021	0.496798	4.29972	0.00010836	0.0536195	1.17572	chr2	85069230	-	TRABD2A	0.636662	0.539414	0.0972485	OpenSea	Body			0.204476
cg13606889	-0.87392	0.257606	-4.29961	0.000108396	0.0536195	1.17543	chr11	121335457	-	SORL1	0.476113	0.572298	-0.0961847	OpenSea	Body	chr11:121335104-121335104		0.12062
cg18389827	-0.755955	1.70545	-4.29851	0.000108764	0.0537314	1.1725	chr14	93419447	-	ITPK1	0.715348	0.812545	-0.0971972	OpenSea	Body			-0.502228
cg04673032	-0.628592	0.116373	-4.29849	0.000108769	0.0537314	1.17245	chr7	30510720	-	NOD1	0.473072	0.556627	-0.0835553	OpenSea	5'UTR			-0.128519
cg22741912	-0.697559	-4.4372	-4.298	0.000108931	0.0537481	1.17116	chr22	50248495	+	ZBED4	0.0357211	0.060353	-0.0246319	N_Shore	5'UTR	chr22:50248429-50248429		-0.379684
cg08909156	-0.736378	-2.79554	-4.29795	0.000108949	0.0537481	1.17101	chr1	36616028	-	TRAPPC3	0.0969987	0.176483	-0.0794841	S_Shore	TSS1500			-0.720579
cg00926889	-1.0044	0.703633	-4.29716	0.000109213	0.0538422	1.16891	chr13	115026485	+	CDC16	0.523051	0.702123	-0.179072	OpenSea	Body			-0.586186
cg11435691	-0.942381	-0.688507	-4.29594	0.000109622	0.0539113	1.16567	chr1	229206273	-		0.302188	0.464888	-0.162701	OpenSea	IGR			-0.691614
cg27488807	0.764543	1.02468	4.29587	0.000109646	0.0539113	1.16548	chr5	147691898	-	SPINK7	0.722559	0.609138	0.113421	OpenSea	TSS200			0.323273
cg18712809	-0.699781	0.0202471	-4.29587	0.000109648	0.0539113	1.16546	chr10	80938672	+	ZMIZ1	0.442079	0.566214	-0.124135	OpenSea	5'UTR			-0.516204
cg03348845	0.598238	-0.20666	4.29581	0.000109667	0.0539113	1.16531	chr1	26402313	-		0.508815	0.408249	0.100567	OpenSea	IGR			0.32378
cg03038413	-0.64832	0.621065	-4.29565	0.000109721	0.0539113	1.16488	chr3	46967742	+	CCDC12	0.548203	0.656025	-0.107822	OpenSea	Body	chr3:46967558-46967558		-0.496759
cg22858630	-0.787288	-2.131	-4.29422	0.000110203	0.0541122	1.16107	chr1	47060645	+	MKNK1	0.147882	0.284694	-0.136812	OpenSea	Body			-0.762508
cg02324676	-0.879673	0.0417746	-4.29279	0.000110687	0.0543133	1.15727	chr7	151304655	-	PRKAG2	0.440788	0.557798	-0.117011	S_Shelf	Body			-0.271521
cg07623233	-1.07663	-2.4737	-4.2923	0.000110856	0.054323	1.15594	chr8	11415543	-	BLK	0.122737	0.221174	-0.098437	OpenSea	ExonBnd			-0.630545
cg10344666	0.890845	1.40064	4.2922	0.000110888	0.054323	1.15569	chr19	2634269	-	GNG7	0.780339	0.679126	0.101213	OpenSea	5'UTR			0.222504
cg05313656	0.683127	1.22197	4.29208	0.000110929	0.054323	1.15537	chr20	44889113	-	CDH22	0.729104	0.647523	0.0815814	OpenSea	5'UTR			0.31588
cg17074014	-1.55165	-1.78659	-4.29174	0.000111045	0.0543439	1.15446	chr17	3704494	-	ITGAE	0.160779	0.362855	-0.202075	OpenSea	1stExon			-0.537776
cg04851848	0.96139	0.587872	4.29138	0.000111167	0.0543674	1.1535	chr5	16616019	+	LOC101929524	0.661249	0.520366	0.140883	N_Shore	TSS200			0.224225
cg06979374	-0.57464	0.123535	-4.29077	0.000111375	0.0544326	1.15188	chr11	123456094	+	GRAMD1B	0.479987	0.554067	-0.0740806	OpenSea	Body			-0.0847681
cg09868035	-0.894951	-2.55622	-4.2899	0.000111674	0.0545324	1.14955	chr20	62492074	+	C20orf135	0.110394	0.21189	-0.101496	N_Shore	TSS1500			-0.757444
cg11998020	0.842531	0.313457	4.28974	0.000111728	0.0545324	1.14914	chr10	60766443	-		0.619688	0.470382	0.149307	OpenSea	IGR			0.420195
cg20722801	0.584401	-0.560954	4.28921	0.000111909	0.0545849	1.14772	chr6	41351320	+		0.461171	0.347678	0.113494	OpenSea	IGR			0.570691
cg22310960	0.563791	0.415323	4.28767	0.000112439	0.0547898	1.14362	chr1	89412817	-	CCBL2	0.6086	0.542084	0.0665163	OpenSea	Body			0.0895281
cg02894527	0.878799	0.937767	4.28742	0.000112527	0.0547898	1.14294	chr12	51422500	-	SLC11A2	0.716166	0.591901	0.124265	S_Shelf	TSS1500			0.288839
cg21190228	-1.11196	0.490617	-4.28734	0.000112553	0.0547898	1.14274	chr2	240132342	-	HDAC4	0.483582	0.677218	-0.193636	OpenSea	Body			-0.62143
cg19468528	-1.33213	-1.34235	-4.28686	0.000112721	0.0548351	1.14144	chr17	73642404	+	LOC100130933	0.211413	0.3502	-0.138787	OpenSea	TSS1500		*	-0.361859
cg24617445	-0.802165	1.32512	-4.28663	0.000112799	0.0548366	1.14084	chr8	131156242	-	ASAP1	0.657937	0.777988	-0.120052	OpenSea	Body			-0.580717
cg09887532	-0.900029	-2.56147	-4.28627	0.000112922	0.0548603	1.13989	chr1	226896306	+	ITPKB	0.10711	0.174236	-0.0671259	OpenSea	Body	chr1:226896121-226896121		-0.507697
cg19589005	-0.765925	0.254773	-4.28587	0.000113064	0.0548926	1.13881	chr8	19983115	+		0.468926	0.599929	-0.131003	OpenSea	IGR	chr8:19982799-19982799		-0.472554
cg18918417	0.627629	-3.82457	4.28553	0.000113182	0.0549137	1.1379	chr6	32942205	-	BRD2	0.0825261	0.054755	0.0277711	S_Shore	Body			0.268382
cg05798125	-1.21038	-3.20114	-4.28472	0.000113461	0.0550126	1.13576	chr16	28996362	-	LAT	0.0728242	0.135774	-0.0629501	OpenSea	Body			-0.30474
cg27135218	-0.86649	1.27483	-4.28445	0.000113555	0.0550218	1.13504	chr10	73000505	+	UNC5B	0.648718	0.757393	-0.108676	OpenSea	Body			-0.410877
cg02907837	1.21833	0.457295	4.28373	0.000113808	0.0551082	1.13311	chr11	60163525	+	MS4A14	0.676776	0.484088	0.192688	OpenSea	1stExon			0.385052
cg25407587	0.589591	1.93631	4.2832	0.000113991	0.0551362	1.13171	chr9	130445343	-	STXBP1	0.82216	0.742521	0.0796393	OpenSea	Body			0.457059
cg26097157	-0.587645	2.73192	-4.28313	0.000114016	0.0551362	1.13152	chr10	121102165	-	GRK5	0.843566	0.885629	-0.0420634	OpenSea	Body			-0.186044
cg01667636	-0.8131	1.58293	-4.28265	0.000114186	0.0551818	1.13023	chr10	104572092	+	WBP1L	0.695578	0.792813	-0.0972355	OpenSea	Body			-0.398319
cg16688617	0.596966	2.06527	4.28191	0.000114444	0.0552704	1.12826	chr14	90987859	-		0.83155	0.755577	0.0759735	N_Shelf	IGR			0.533016
cg23448874	-0.936395	-0.442584	-4.28163	0.000114543	0.055272	1.12751	chr12	48170772	+	SLC48A1	0.332933	0.510535	-0.177602	S_Shelf	Body			-0.661941
cg14076050	1.11804	-0.0441871	4.28144	0.000114609	0.055272	1.12701	chr5	32084310	+	PDZD2	0.580984	0.43672	0.144264	OpenSea	Body			0.195969
cg12065228	-0.894105	1.47129	-4.28105	0.000114746	0.055272	1.12597	chr1	19652788	-	PQLC2	0.675184	0.796834	-0.12165	OpenSea	Body		*	-0.483998
cg23903708	-1.04511	-1.20157	-4.28104	0.000114749	0.055272	1.12595	chr2	25527266	-	DNMT3A	0.235655	0.410659	-0.175004	OpenSea	Body			-0.521268
cg19750657	-0.700558	0.767736	-4.27982	0.000115178	0.0554212	1.12271	chr13	38935967	+	UFM1	0.570962	0.700842	-0.12988	OpenSea	3'UTR			-0.514381
cg09077362	-0.817194	1.78835	-4.27973	0.000115209	0.0554212	1.12247	chr19	42702481	+		0.739176	0.834261	-0.0950846	N_Shore	IGR			-0.423435
cg00062151	-0.873634	-0.539656	-4.27873	0.000115563	0.0555549	1.11981	chr7	126336750	+	GRM8	0.332827	0.51065	-0.177823	OpenSea	Body			-0.567349
cg03197939	0.702749	1.45842	4.27828	0.000115724	0.055596	1.1186	chr11	58956717	+	DTX4	0.761627	0.673487	0.0881403	OpenSea	Body			0.370164
cg10004897	-1.03173	-1.03101	-4.27794	0.000115846	0.055618	1.11769	chr4	7054700	-	TADA2B	0.252479	0.398949	-0.14647	N_Shore	Body		*	-0.572007
cg03299224	-0.913053	-1.88024	-4.27743	0.000116026	0.0556682	1.11634	chr21	46348657	-	ITGB2-AS1	0.167656	0.255516	-0.0878602	N_Shelf	Body			-0.300486
cg25571095	-0.69197	-0.103707	-4.2772	0.000116109	0.0556717	1.11571	chr6	35378846	-	PPARD	0.424732	0.554157	-0.129425	OpenSea	5'UTR			-0.488353
cg03443360	-0.923982	1.00502	-4.27661	0.000116318	0.0557354	1.11415	chr20	2902387	+	PTPRA	0.587641	0.738332	-0.150691	OpenSea	TSS1500		*	-0.586287
cg21317441	-0.787397	-0.339894	-4.27605	0.000116519	0.0557627	1.11266	chr13	99984973	-	UBAC2	0.362734	0.538942	-0.176208	OpenSea	Body			-0.639255
cg27437304	-1.2479	0.651851	-4.27587	0.000116584	0.0557627	1.11217	chr11	129992368	+	APLP2	0.513855	0.685649	-0.171794	N_Shore	Body			-0.374418
cg22656126	-0.641284	3.20372	-4.27561	0.000116674	0.0557627	1.1115	chr17	1637206	-	WDR81	0.875301	0.918342	-0.0430414	Island	Body			-0.425967
cg05692532	0.860724	-1.38192	4.2756	0.000116679	0.0557627	1.11146	chr19	49136928	-	DBP	0.333823	0.254614	0.0792088	N_Shore	ExonBnd			0.0127608
cg06698971	-1.25584	0.655723	-4.27472	0.000116993	0.0558766	1.10912	chr2	65605258	-	SPRED2	0.503944	0.696698	-0.192753	OpenSea	Body			-0.437715
cg15335334	-1.29519	-1.91708	-4.27415	0.000117198	0.0559239	1.10761	chr17	73642547	+	RECQL5	0.140501	0.266285	-0.125784	OpenSea	Body		*	-0.543042
cg12786065	-0.735424	-2.01269	-4.27388	0.000117296	0.0559239	1.10688	chr2	85284766	-	KCMF1	0.161101	0.300107	-0.139006	OpenSea	3'UTR			-0.621329
cg06080169	0.827619	1.20071	4.27381	0.000117321	0.0559239	1.10669	chr3	38991907	+	SCN11A	0.754147	0.613784	0.140362	OpenSea	5'UTR			0.58254
cg24096902	-1.29983	-0.898255	-4.27345	0.00011745	0.0559492	1.10574	chr1	27754893	-	WASF2	0.240868	0.430365	-0.189498	OpenSea	Body			-0.572615
cg16176675	-0.746076	1.65474	-4.27321	0.000117536	0.0559537	1.1051	chr5	134786942	+	TIFAB	0.716297	0.809792	-0.093495	OpenSea	5'UTR			-0.36267
cg17910564	0.743871	1.86231	4.2726	0.000117755	0.0560215	1.10349	chr8	42248702	+	VDAC3	0.813791	0.689023	0.124768	N_Shore	TSS1500		*	0.513166
cg23445301	-1.27015	-0.607185	-4.27205	0.000117954	0.0560586	1.10202	chr1	160537944	+	CD84	0.3083	0.449605	-0.141305	OpenSea	Body	chr1:160537909-160537909		-0.170853
cg09685250	0.574756	1.79566	4.27197	0.000117986	0.0560586	1.10179	chr13	114305121	+	ATP4B	0.811017	0.733226	0.077791	S_Shelf	Body			0.343022
cg14335901	0.82363	1.72981	4.27143	0.000118179	0.0560694	1.10036	chr8	101443345	-		0.824116	0.681684	0.142432	OpenSea	IGR			0.654244
cg04912712	-0.984073	-0.490981	-4.27133	0.000118215	0.0560694	1.1001	chr14	89817982	+	FOXN3	0.350642	0.451754	-0.101112	OpenSea	Body			-0.270812
cg14976190	0.801433	3.85038	4.27127	0.000118237	0.0560694	1.09993	chr1	1615736	-	CDK11B	0.942687	0.919265	0.0234222	OpenSea	Body			-0.146648
cg11642324	-1.1482	-0.528527	-4.27071	0.000118441	0.0561296	1.09844	chr12	133348293	+	GOLGA3	0.354254	0.483009	-0.128755	N_Shore	3'UTR			0.0234961
cg16049751	0.681631	2.01251	4.26978	0.00011878	0.0562539	1.09596	chr16	85146142	+	FAM92B	0.827248	0.763608	0.0636403	OpenSea	TSS200			0.0643103
cg02960654	0.851059	-0.221224	4.26874	0.000119157	0.0563964	1.0932	chr2	148421642	-		0.542627	0.373457	0.16917	OpenSea	IGR			0.519648
cg19080481	0.736357	-4.67842	4.26752	0.000119605	0.0565095	1.08995	chr5	78531912	+	JMY	0.0455072	0.0298855	0.0156217	Island	TSS200			-0.154345
cg22999830	-0.965951	-0.80435	-4.26747	0.00011962	0.0565095	1.08983	chr14	93532632	-	ITPK1	0.315086	0.420073	-0.104987	OpenSea	Body			0.0464857
cg10150421	0.694345	1.92175	4.26745	0.000119627	0.0565095	1.08978	chr4	48909039	+	OCIAD2	0.821347	0.728415	0.0929315	S_Shore	TSS200			0.522888
cg21030559	-1.20217	2.0963	-4.26686	0.000119845	0.0565759	1.0882	chrX	3522732	+	PRKX	0.757672	0.860724	-0.103052	OpenSea	3'UTR			-0.188779
cg10831212	-0.815017	-2.60645	-4.26554	0.000120332	0.0567694	1.08468	chr11	57529419	+	CTNND1	0.11569	0.224727	-0.109036	OpenSea	5'UTR			-0.788333
cg23192776	-0.874571	-0.595142	-4.2649	0.000120567	0.0568437	1.08298	chr21	32505289	-	TIAM1	0.342359	0.431652	-0.0892925	OpenSea	Body			-0.0880089
cg14030575	0.87848	1.35242	4.26437	0.000120761	0.0568619	1.08159	chr16	74031140	-		0.769901	0.660092	0.109809	OpenSea	IGR			0.409459
cg00319692	-0.988891	-1.13498	-4.26383	0.000120961	0.0568619	1.08015	chr8	87111119	-	ATP6V0D2	0.253794	0.428687	-0.174893	OpenSea	TSS200			-0.745392
cg12122241	-1.0053	0.318284	-4.26383	0.000120963	0.0568619	1.08014	chr20	1920407	+	SIRPA	0.466556	0.646308	-0.179752	S_Shelf	3'UTR		*	-0.478124
cg25840538	-0.826983	-2.68789	-4.26381	0.000120969	0.0568619	1.08009	chr13	114146138	-	TMCO3	0.0984719	0.201459	-0.102987	Island	5'UTR			-0.715516
cg19890119	-0.917488	-1.6812	-4.26375	0.000120993	0.0568619	1.07992	chr2	113589723	-	IL1B	0.179287	0.320516	-0.14123	OpenSea	Body			-0.590541
cg22651243	-0.882055	0.402436	-4.26323	0.000121184	0.056882	1.07855	chr1	167641524	-	RCSD1	0.496346	0.645988	-0.149642	OpenSea	Body			-0.366113
cg07384001	-1.06913	-2.98485	-4.26319	0.000121199	0.056882	1.07844	chr14	52779847	-	PTGER2	0.0860328	0.209029	-0.122996	N_Shore	TSS1500	chr14:52779505-52779505		-0.724327
cg18825427	-0.960995	-0.807893	-4.26301	0.000121268	0.056882	1.07795	chr7	155079356	+		0.31079	0.48486	-0.174069	OpenSea	IGR		*	-0.570184
cg04711454	-1.06607	-1.61741	-4.26206	0.000121621	0.0569756	1.07542	chr9	124045187	-	GSN	0.181563	0.314979	-0.133416	OpenSea	5'UTR			-0.631659
cg05590755	0.643445	-1.4897	4.26205	0.000121623	0.0569756	1.07541	chr1	23855149	+	E2F2	0.308539	0.206829	0.10171	N_Shore	Body			0.59844
cg06100161	1.00282	1.68227	4.26157	0.000121802	0.057002	1.07413	chr15	60987894	-	RORA	0.814035	0.63531	0.178725	OpenSea	Body		*	0.742961
cg20481604	-0.962332	-3.27092	-4.26148	0.000121835	0.057002	1.0739	chr7	93807606	+		0.0799799	0.127515	-0.0475346	OpenSea	IGR			0.00293701
cg06383405	-0.927731	0.786898	-4.26109	0.000121982	0.0570304	1.07285	chr2	47293385	-	TTC7A	0.540197	0.713924	-0.173727	OpenSea	Body			-0.605023
cg05047713	1.00667	0.962861	4.2609	0.000122051	0.0570304	1.07236	chr15	90704022	+		0.720978	0.568368	0.15261	OpenSea	IGR			0.488252
cg14430286	-0.784706	3.38487	-4.2604	0.00012224	0.0570823	1.07101	chr7	36330872	-	EEPD1	0.890411	0.930268	-0.039857	OpenSea	Body			-0.10158
cg19329549	-1.379	-0.192043	-4.25972	0.000122496	0.0571655	1.0692	chr10	7235227	+	SFMBT2	0.389584	0.566846	-0.177262	OpenSea	Body	chr10:7235109-7235109		-0.0770711
cg02307074	-0.672241	2.9936	-4.25856	0.000122929	0.0573312	1.06613	chr22	48915173	-	FAM19A5	0.856327	0.905111	-0.0487838	OpenSea	Body			-0.169131
cg08713777	0.764942	0.966637	4.25791	0.000123174	0.0573743	1.0644	chr15	43801412	+	TP53BP1	0.698737	0.615824	0.0829126	N_Shore	5'UTR	chr15:43801380-43801380		-0.273243
cg23992130	0.843282	-0.098082	4.25779	0.000123219	0.0573743	1.06408	chrX	118113800	+	LONRF3	0.574697	0.403327	0.17137	S_Shelf	Body			0.457565
cg11480134	0.787766	1.23543	4.25754	0.000123314	0.0573743	1.06341	chr18	21013523	+	TMEM241	0.724383	0.625469	0.0989143	OpenSea	Body			-0.012457
cg10042327	-0.925027	-3.23642	-4.25739	0.000123373	0.0573743	1.063	chr19	54876646	+	LAIR1	0.0728951	0.163406	-0.0905105	OpenSea	1stExon			-0.516002
cg13247124	0.740184	0.389774	4.25728	0.000123412	0.0573743	1.06272	chr16	51214978	-		0.618329	0.511769	0.10656	OpenSea	IGR			0.112619
cg18062064	-0.611367	-0.0131608	-4.25692	0.00012355	0.0574012	1.06175	chr20	35504553	-	C20orf118	0.454483	0.541898	-0.0874153	OpenSea	TSS200			-0.235568
cg08042027	-0.906109	1.09428	-4.25672	0.000123626	0.0574012	1.06122	chr2	240040089	-	HDAC4	0.613439	0.763687	-0.150248	OpenSea	Body			-0.561576
cg10380312	0.886378	0.431796	4.25632	0.000123777	0.0574349	1.06016	chr13	111869129	+	ARHGEF7	0.64618	0.533136	0.113044	OpenSea	Body			0.388394
cg23327334	-0.963964	-0.168073	-4.25607	0.000123871	0.0574423	1.05949	chr5	176855304	-	GRK6	0.397661	0.530723	-0.133062	S_Shore	Body			-0.315374
cg00362567	0.923462	-0.80516	4.2558	0.000123973	0.0574532	1.05878	chr6	135410330	+		0.424694	0.277435	0.147259	OpenSea	IGR			0.437209
cg02076776	0.826806	-0.15527	4.2555	0.000124088	0.0574702	1.05798	chr2	86387881	-	IMMT	0.540331	0.436894	0.103437	OpenSea	Body			0.150901
cg06252798	0.849846	-0.40807	4.25518	0.00012421	0.0574904	1.05712	chr1	32471072	+		0.479624	0.392592	0.0870316	OpenSea	IGR			-0.228681
cg15579485	-0.777474	1.79082	-4.25385	0.000124716	0.0575947	1.05359	chr9	134488167	+	RAPGEF1	0.72295	0.821994	-0.0990439	OpenSea	Body			-0.558234
cg09425369	1.13483	1.38822	4.25366	0.000124788	0.0575947	1.05309	chr7	2719263	-	AMZ1	0.771806	0.619712	0.152094	S_Shore	1stExon			0.115151
cg19185146	0.525886	1.11462	4.25348	0.000124858	0.0575947	1.0526	chr2	134880302	+		0.720993	0.646395	0.0745976	S_Shore	IGR			0.505469
cg21082678	-0.734955	2.76993	-4.2534	0.000124887	0.0575947	1.0524	chr2	238274445	+	COL6A3	0.84164	0.891925	-0.0502848	OpenSea	Body			-0.112619
cg00704780	-0.630131	1.81503	-4.2532	0.000124963	0.0575947	1.05187	chr2	242207920	-	HDLBP	0.73383	0.804103	-0.0702729	N_Shelf	5'UTR			-0.398015
cg23768418	-0.97788	-2.39343	-4.25317	0.000124973	0.0575947	1.0518	chr17	10075968	+	GAS7	0.120845	0.262417	-0.141572	OpenSea	Body	chr17:10075775-10075775		-0.640976
cg12278770	0.8382	1.66148	4.25314	0.000124985	0.0575947	1.05172	chr1	32712780	+	FAM167B	0.807307	0.717696	0.0896114	N_Shore	TSS200			0.0735264
cg25889249	-0.626617	-3.81617	-4.25284	0.000125103	0.0576084	1.0509	chr5	95998582	-	CAST	0.056046	0.0777634	-0.0217174	Island	5'UTR			0.108568
cg20030711	-0.686509	-0.923702	-4.25252	0.000125222	0.0576084	1.05007	chr17	75471308	+	2019-09-09	0.297057	0.368156	-0.0710994	OpenSea	Body			-0.129026
cg16846069	-1.33319	-2.61215	-4.25226	0.000125322	0.0576084	1.04938	chr12	6462681	-	SCNN1A	0.117565	0.280426	-0.162861	OpenSea	Body			-0.70154
cg17836251	-0.926556	-0.994024	-4.25221	0.000125341	0.0576084	1.04925	chr19	17232982	+	MYO9B	0.267085	0.388375	-0.121289	OpenSea	Body			-0.417359
cg26455970	-1.28406	-0.109122	-4.25204	0.000125407	0.0576084	1.04879	chr11	10626089	-	MRVI1	0.429656	0.565771	-0.136115	OpenSea	ExonBnd			0.0875025
cg14064442	0.92571	0.937518	4.2516	0.000125578	0.0576513	1.0476	chr12	105379623	+	C12orf45	0.739497	0.575495	0.164002	N_Shore	TSS1500			0.656067
cg09422301	-0.830817	-0.64381	-4.25052	0.000125993	0.0578053	1.04474	chr6	24494043	+	ALDH5A1	0.332824	0.461731	-0.128907	N_Shore	TSS1500			-0.60796
cg22511710	-0.907867	-3.54729	-4.25024	0.000126101	0.057819	1.04399	chr8	141161132	-	TRAPPC9	0.0689928	0.136468	-0.0674756	OpenSea	Body			-0.68969
cg09644712	-1.0417	-2.20997	-4.24916	0.000126519	0.0579537	1.04112	chr2	43516024	-	THADA	0.13743	0.289712	-0.152281	OpenSea	Body	chr2:43515918-43515918		-0.720681
cg03179867	1.06451	-0.772185	4.24907	0.000126553	0.0579537	1.04089	chr11	34645372	-	EHF	0.460737	0.33125	0.129487	OpenSea	5'UTR			0.269597
cg08098128	-0.791423	-0.11657	-4.2488	0.000126658	0.0579654	1.04017	chr2	220112465	-	STK16	0.420482	0.508867	-0.0883843	S_Shore	Body			0.00739316
cg21730012	-0.994312	1.65845	-4.24842	0.000126805	0.057971	1.03916	chr10	134479884	+	INPP5A	0.664097	0.817461	-0.153364	S_Shelf	Body			-0.74043
cg02377053	0.599302	0.466589	4.24836	0.000126828	0.057971	1.039	chr2	113885838	+	IL1RN	0.613046	0.544207	0.0688393	OpenSea	Body			-0.0469921
cg15481493	-0.679745	-0.033488	-4.24787	0.000127019	0.0580225	1.03769	chr11	35133274	-		0.41839	0.56018	-0.14179	OpenSea	IGR			-0.668625
cg02910031	-0.755371	-1.30894	-4.24682	0.000127425	0.0581716	1.03492	chr3	149672627	-	RNF13	0.248085	0.343003	-0.0949185	OpenSea	Body			-0.303727
cg12575096	0.697276	0.482323	4.24656	0.000127527	0.0581817	1.03423	chr12	112143593	+	ACAD10	0.653682	0.553006	0.100676	OpenSea	Body			-0.0452704
cg11124262	0.761524	2.40882	4.24461	0.000128291	0.0582817	1.02904	chr20	25013364	+	ACSS1	0.874681	0.783216	0.0914652	OpenSea	TSS200			0.616569
cg09132868	-0.729569	0.950252	-4.24416	0.000128468	0.0582817	1.02784	chr15	70022989	+		0.585927	0.718281	-0.132354	OpenSea	IGR	chr15:70022912-70022912		-0.603099
cg16834726	-0.939758	1.41599	-4.24412	0.000128484	0.0582817	1.02774	chr12	57937408	+	DCTN2	0.645302	0.787886	-0.142584	N_Shelf	Body		*	-0.339883
cg25281052	1.00588	1.34275	4.24411	0.000128486	0.0582817	1.02772	chr3	33045067	+	GLB1	0.77781	0.646213	0.131597	OpenSea	Body			0.278611
cg19476622	1.04742	-1.57365	4.24397	0.000128543	0.0582817	1.02734	chr18	20714485	-	CABLES1	0.353311	0.189287	0.164024	N_Shore	TSS1500			0.460401
cg05363534	-1.02982	-1.07629	-4.24396	0.000128544	0.0582817	1.02733	chr11	65210645	-	MIR612	0.257368	0.430884	-0.173515	OpenSea	TSS1500			-0.597732
cg12671033	0.630308	1.9232	4.2438	0.000128608	0.0582817	1.02689	chr1	208413119	+	PLXNA2	0.832269	0.729247	0.103022	N_Shelf	5'UTR			0.64918
cg02248833	-1.16392	0.869167	-4.24364	0.000128672	0.0582817	1.02646	chr19	50425434	+	IL4I1	0.546649	0.725766	-0.179117	OpenSea	Body	chr19:50425284-50425284		-0.464452
cg05008975	-0.472582	0.511618	-4.24356	0.000128703	0.0582817	1.02625	chr11	118022317	-	SCN4B	0.54269	0.62607	-0.0833799	N_Shore	Body		*	-0.585477
cg08515380	-1.14545	-1.48437	-4.24339	0.000128771	0.0582817	1.0258	chr22	39662795	-		0.211281	0.358223	-0.146942	OpenSea	IGR			-0.441361
cg23936766	-1.0787	-0.34039	-4.24324	0.000128831	0.0582817	1.02539	chr1	230406371	-	GALNT2	0.38275	0.547008	-0.164258	OpenSea	Body			-0.283371
cg09126203	-0.801525	-1.57049	-4.24318	0.000128851	0.0582817	1.02525	chr1	12661455	-	DHRS3	0.211979	0.288662	-0.0766828	OpenSea	Body			-0.181385
cg11068273	0.695232	1.06044	4.24301	0.000128921	0.0582817	1.02478	chr2	119000137	-		0.718587	0.575338	0.143248	OpenSea	IGR			0.680778
cg10864794	-1.0595	0.808217	-4.24297	0.000128935	0.0582817	1.02469	chr5	78203170	-	ARSB	0.53892	0.705145	-0.166225	OpenSea	Body			-0.4286
cg16328299	-0.662015	1.25726	-4.24289	0.000128969	0.0582817	1.02446	chr4	154544292	+	KIAA0922	0.633618	0.743933	-0.110315	OpenSea	Body			-0.671157
cg18009123	-0.757987	-1.45346	-4.24275	0.000129021	0.0582817	1.02411	chr5	59948127	+	DEPDC1B	0.220338	0.366541	-0.146203	OpenSea	Body			-0.673891
cg10942476	-1.04724	-0.0927504	-4.24257	0.000129095	0.0582817	1.02361	chr13	49084280	-	RCBTB2	0.396111	0.580656	-0.184545	OpenSea	Body			-0.494126
cg12568634	0.627256	-4.64253	4.24102	0.000129706	0.0585106	1.01951	chr16	67515132	-	ATP6V0D1	0.0454873	0.0323411	0.0131462	Island	TSS200			-0.0613733
cg01551356	-1.15772	-2.36849	-4.24088	0.000129762	0.0585106	1.01914	chr12	54822034	+	LOC102724050	0.124761	0.271715	-0.146953	OpenSea	Body			-0.756836
cg20911462	-0.622887	0.0191075	-4.2404	0.000129952	0.0585346	1.01787	chr11	64561356	-	MAP4K2	0.454255	0.553498	-0.0992429	OpenSea	Body			-0.269091
cg07148145	1.25409	0.115328	4.24035	0.000129975	0.0585346	1.01771	chr7	99437259	+	CYP3A43	0.593322	0.429702	0.16362	OpenSea	Body			0.324489
cg00406392	-1.2706	-3.20278	-4.23958	0.000130279	0.0585802	1.01568	chr10	13749405	-	FRMD4A	0.0756561	0.131465	-0.0558088	OpenSea	Body			-0.200729
cg12486537	0.82217	-4.1502	4.23948	0.00013032	0.0585802	1.01541	chr10	93393030	-	PPP1R3C	0.065209	0.0444977	0.0207114	Island	TSS200			0.0121531
cg17041038	0.812777	0.546943	4.2394	0.000130351	0.0585802	1.0152	chr8	144661519	+	NAPRT	0.641506	0.529965	0.11154	S_Shore	TSS1500			0.206299
cg12686631	-1.1372	0.114645	-4.23929	0.000130395	0.0585802	1.01491	chr2	216661321	-	LINC00607	0.428825	0.620119	-0.191294	OpenSea	Body			-0.527446
cg08958747	0.640818	0.909295	4.239	0.000130511	0.0585906	1.01414	chr16	2203176	-	RAB26	0.718072	0.58572	0.132352	N_Shelf	Body		*	0.743468
cg03296940	0.644718	2.14429	4.23871	0.000130627	0.0585906	1.01337	chr11	116664463	-	APOA5	0.844653	0.797816	0.0468366	S_Shelf	TSS1500			-0.143812
cg04869466	-0.825437	0.140166	-4.23863	0.000130657	0.0585906	1.01316	chr10	73517463	+	C10orf54	0.463687	0.558408	-0.0947206	OpenSea	Body			-0.073729
cg03564172	-0.74193	-0.0721622	-4.23787	0.00013096	0.0586667	1.01115	chr13	52295725	-	WDFY2	0.427168	0.542619	-0.115451	OpenSea	Body			-0.397813
cg02735557	-1.11526	0.592429	-4.23781	0.000130987	0.0586667	1.01097	chr17	49119267	+	SPAG9	0.503793	0.683502	-0.179708	OpenSea	Body			-0.483492
cg01118348	0.408634	0.612372	4.23752	0.000131102	0.0586823	1.01021	chr14	103992856	-		0.634441	0.570606	0.0638359	N_Shelf	IGR		*	0.228884
cg16311027	-0.803589	-2.37182	-4.23706	0.000131287	0.0586834	1.00898	chr2	430953	-		0.128263	0.255093	-0.126831	S_Shelf	IGR			-0.703261
cg15777760	0.509161	-0.785586	4.23696	0.000131327	0.0586834	1.00872	chr16	29832180	-	C16orf53	0.415358	0.306851	0.108506	S_Shelf	3'UTR		*	0.553271
cg18386304	0.646166	1.28178	4.23692	0.000131344	0.0586834	1.00861	chr21	44741771	-		0.758966	0.633226	0.12574	OpenSea	IGR			0.730504
cg11577097	0.932679	-1.44953	4.23618	0.000131639	0.0587424	1.00666	chr15	58430682	-	AQP9	0.33154	0.2014	0.130141	OpenSea	5'UTR			0.364493
cg24559261	-0.980087	0.945507	-4.236	0.000131712	0.0587424	1.00618	chr11	126177731	+	DCPS	0.562767	0.724529	-0.161762	S_Shelf	Body		*	-0.443893
cg07306452	-0.808886	0.00445039	-4.23599	0.000131716	0.0587424	1.00615	chr5	139708162	-		0.415906	0.566573	-0.150667	OpenSea	IGR			-0.520458
cg08277521	0.6359	1.56086	4.23575	0.000131815	0.0587507	1.0055	chr7	44662793	-	OGDH	0.786674	0.663207	0.123467	OpenSea	5'UTR			0.655965
cg00201025	1.00181	0.350604	4.23543	0.000131944	0.0587726	1.00465	chr3	137832372	+	DZIP1L	0.645933	0.481641	0.164292	N_Shore	5'UTR			0.520053
cg20077773	1.09381	0.849707	4.23467	0.00013225	0.0588027	1.00264	chr12	46851689	-		0.709333	0.579073	0.13026	OpenSea	IGR			0.219263
cg15757838	0.839307	-0.185126	4.23448	0.000132326	0.0588027	1.00214	chr5	143569897	-	KCTD16	0.527734	0.38029	0.147444	OpenSea	5'UTR	chr5:143569314-143569314		0.507089
cg02052536	1.14404	-0.0350877	4.23423	0.000132425	0.0588027	1.00149	chr7	107587365	+	LAMB1	0.587209	0.426515	0.160694	OpenSea	Body			0.268179
cg13254361	-0.912743	-2.64179	-4.23421	0.000132435	0.0588027	1.00142	chr1	202806396	-		0.100901	0.201675	-0.100774	OpenSea	IGR			-0.626291
cg21139587	-1.0361	-1.23527	-4.23404	0.000132504	0.0588027	1.00097	chr1	201455370	+	CSRP1	0.223543	0.380086	-0.156543	OpenSea	Body			-0.549119
cg08793239	-0.743672	1.1268	-4.2339	0.000132561	0.0588027	1.0006	chr11	65210665	-	MIR612	0.615036	0.74313	-0.128094	OpenSea	TSS1500			-0.507495
cg02023193	-0.677784	-0.610112	-4.23387	0.000132572	0.0588027	1.00052	chr3	138445330	-	PIK3CB	0.343078	0.48219	-0.139112	OpenSea	Body			-0.504659
cg12124912	-0.835584	-1.90912	-4.23356	0.0001327	0.0588219	0.999686	chrX	65259910	-	VSIG4	0.163436	0.293824	-0.130389	OpenSea	1stExon			-0.705591
cg04604835	-1.19024	0.33729	-4.23337	0.000132776	0.0588219	0.99919	chr11	75786020	-	UVRAG	0.456844	0.656866	-0.200022	OpenSea	Body			-0.525927
cg20803585	-0.725576	1.89104	-4.23287	0.00013298	0.0588768	0.997855	chr5	71762018	+	ZNF366	0.760894	0.818817	-0.0579239	OpenSea	5'UTR	chr5:71761986-71761986		-0.124367
cg11643848	0.536702	-3.78791	4.2321	0.000133293	0.0589403	0.995817	chr6	36561834	-	SFRS3	0.0775734	0.0563855	0.0211879	N_Shore	TSS1500			0.406927
cg02512647	-0.839883	-2.2738	-4.23195	0.000133352	0.0589403	0.995427	chr17	46520283	-		0.133184	0.242474	-0.10929	OpenSea	IGR			-0.724124
cg16043669	-1.07569	0.753226	-4.23178	0.000133421	0.0589403	0.994983	chr15	99819674	+	LRRC28	0.56787	0.685509	-0.117639	OpenSea	Body			0.0243063
cg10935665	1.05097	0.0496244	4.23158	0.000133506	0.0589403	0.99443	chr15	41446784	-		0.610713	0.461129	0.149584	OpenSea	IGR			0.278205
cg05807813	1.06604	-1.36784	4.23153	0.000133525	0.0589403	0.994304	chr12	51818101	-	SLC4A8	0.340911	0.221206	0.119705	N_Shore	TSS1500			0.146749
cg09609629	-0.693223	-0.838934	-4.2313	0.000133618	0.0589459	0.993698	chr9	131661812	-	LRRC8A	0.314726	0.428373	-0.113647	OpenSea	5'UTR			-0.577983
cg17013151	-0.80245	0.607306	-4.22952	0.000134348	0.0592322	0.988967	chr2	28548060	-	BRE	0.543339	0.675993	-0.132654	OpenSea	3'UTR			-0.483695
cg18102474	0.66532	-0.0570081	4.22879	0.000134647	0.0592435	0.987032	chr7	150267004	+	GIMAP4	0.551358	0.430477	0.12088	OpenSea	Body			0.419891
cg26422266	-1.24718	0.294296	-4.22871	0.00013468	0.0592435	0.986823	chr1	117459944	-	PTGFRN	0.45571	0.644233	-0.188523	OpenSea	Body			-0.460908
cg19402130	1.02048	0.713491	4.22862	0.000134717	0.0592435	0.986582	chr14	21569157	+	ZNF219	0.683866	0.547227	0.136639	N_Shelf	5'UTR			0.0211667
cg01450842	1.39454	1.19711	4.22856	0.000134742	0.0592435	0.986422	chr2	48796213	-	STON1-GTF2A1L	0.772829	0.628062	0.144768	OpenSea	5'UTR			0.204882
cg10896924	0.824643	-3.18643	4.22847	0.000134777	0.0592435	0.986197	chr1	92495387	+	EPHX4	0.118933	0.0861185	0.0328149	Island	TSS200			-0.0983391
cg23583523	-0.846866	-0.929709	-4.22816	0.000134904	0.059264	0.985378	chr11	118087893	-	AMICA1	0.285969	0.386854	-0.100885	OpenSea	5'UTR			-0.0740328
cg11455174	-0.902114	-2.5579	-4.22782	0.000135047	0.0592807	0.98446	chr1	24242814	+		0.115049	0.231069	-0.11602	OpenSea	IGR			-0.681183
cg09491911	0.926812	0.225637	4.22768	0.000135104	0.0592807	0.984093	chr20	48873434	-		0.623454	0.494016	0.129438	OpenSea	IGR			0.428803
cg18749404	1.04986	-1.68496	4.22728	0.00013527	0.0593184	0.983023	chr17	76975944	+	LGALS3BP	0.280658	0.200238	0.0804198	OpenSea	1stExon			-0.0468908
cg18438515	-0.949907	-0.548088	-4.22698	0.000135393	0.0593367	0.982236	chr7	37325516	+	ELMO1	0.351363	0.474467	-0.123104	OpenSea	Body			-0.0497266
cg19605672	-0.974301	0.543468	-4.22643	0.000135622	0.0594014	0.98077	chr12	26894783	+	ITPR2	0.504478	0.677681	-0.173203	OpenSea	Body			-0.519749
cg25065430	-1.00553	-0.308678	-4.226	0.000135801	0.0594444	0.979623	chr18	9758225	-	RAB31	0.353057	0.559501	-0.206443	OpenSea	Body	chr18:9758210-9758210		-0.733138
cg09376577	0.52072	-0.872013	4.22539	0.000136051	0.0594806	0.978023	chr16	66961056	-		0.3875	0.311298	0.0762024	S_Shore	IGR	chr16:66960903-66960903		0.390419
cg12085119	0.618186	-0.273792	4.22535	0.000136067	0.0594806	0.977923	chr13	110431691	-	IRS2	0.527201	0.405613	0.121588	N_Shelf	Body			0.716326
cg10500219	0.936517	-0.186707	4.22521	0.000136126	0.0594806	0.977543	chr1	43854136	-	MED8	0.548114	0.403302	0.144811	N_Shore	Body			0.458274
cg10463541	-0.909624	1.21344	-4.2249	0.000136255	0.0595013	0.976723	chr5	149432771	-		0.605965	0.761845	-0.15588	OpenSea	IGR			-0.705388
cg07433723	-0.941052	-0.835264	-4.22403	0.000136617	0.059613	0.974416	chr17	64941151	-		0.289404	0.407555	-0.118151	OpenSea	IGR			-0.315171
cg02016405	-0.496998	-1.21612	-4.2239	0.000136673	0.059613	0.974062	chr2	65297792	+	CEP68	0.259289	0.336436	-0.0771467	OpenSea	Body			-0.45078
cg10786329	-0.915352	-2.40741	-4.22335	0.000136904	0.0596783	0.972594	chrX	119125722	-		0.124591	0.193772	-0.069181	S_Shore	IGR			-0.00263318
cg06073417	0.81125	0.644556	4.22222	0.000137375	0.0598482	0.96961	chr3	119316673	+	PLA1A	0.681519	0.534008	0.147511	OpenSea	TSS200			0.618493
cg07790066	-0.807253	1.59268	-4.22135	0.00013774	0.0599482	0.967309	chr5	142249731	-	ARHGAP26-AS1	0.695247	0.806342	-0.111095	OpenSea	TSS1500			-0.41108
cg15467116	-0.626244	-0.370436	-4.22119	0.000137809	0.0599482	0.966874	chr1	153332972	-	S100A9	0.365239	0.488567	-0.123328	OpenSea	Body			-0.749544
cg15389869	-0.758012	-0.564775	-4.22095	0.000137909	0.0599482	0.966243	chr8	144611701	-	ZC3H3	0.346307	0.46695	-0.120642	OpenSea	Body	chr8:144611629-144611629		-0.479441
cg24621042	0.548493	-0.803143	4.2209	0.000137931	0.0599482	0.9661	chr14	94857275	-	SERPINA1	0.413983	0.327045	0.0869379	OpenSea	TSS1500			0.450071
cg25486883	-0.988312	-2.03927	-4.22043	0.00013813	0.0599932	0.964849	chr6	6841462	-		0.161145	0.313278	-0.152133	OpenSea	IGR			-0.661839
cg22796265	1.07433	0.591929	4.22026	0.000138199	0.0599932	0.96442	chr7	24963055	+	OSBPL3	0.675912	0.541439	0.134473	OpenSea	5'UTR			0.31426
cg17075888	0.706273	-1.00194	4.21986	0.000138369	0.0600021	0.963351	chr7	95225339	+	PDK4	0.369191	0.284331	0.08486	N_Shore	Body			-0.00293701
cg07924081	-0.637085	-1.70126	-4.21983	0.000138383	0.0600021	0.963264	chr19	45898892	+	PPP1R13L	0.199151	0.276544	-0.0773925	Island	Body		*	-0.556917
cg15408734	0.668946	-3.3653	4.21946	0.000138537	0.0600301	0.962294	chr2	70369140	-		0.110004	0.07345	0.0365542	Island	IGR		*	0.334718
cg17810473	0.723974	1.94112	4.21911	0.000138685	0.0600301	0.961368	chr5	169523211	+		0.827162	0.749632	0.07753	OpenSea	IGR			0.466174
cg24200260	-0.780284	0.791898	-4.21904	0.000138717	0.0600301	0.96117	chr20	52323191	+		0.616461	0.671536	-0.0550755	OpenSea	IGR	chr20:52323078-52323078		0.223111
cg26369798	-0.83297	0.744174	-4.2189	0.000138774	0.0600301	0.96081	chr10	103910532	+	NOLC1	0.551976	0.682285	-0.13031	N_Shore	TSS1500			-0.405509
cg16537765	1.33367	-0.0280713	4.21821	0.000139068	0.0601219	0.958971	chr3	167381144	+		0.587292	0.381307	0.205985	OpenSea	IGR			0.394268
cg24416652	1.15439	-2.24075	4.21718	0.000139506	0.0602337	0.956238	chr15	73075104	+	ADPGK-AS1	0.248809	0.124091	0.124717	N_Shore	TSS200			0.595503
cg04107536	0.497124	0.634797	4.2169	0.000139626	0.0602337	0.955496	chr17	37354518	-	CACNB1	0.649064	0.589546	0.0595181	N_Shore	TSS1500			0.0919587
cg00856737	0.771734	0.046224	4.21669	0.000139714	0.0602337	0.954944	chr3	39117480	+	WDR48	0.584721	0.466459	0.118262	OpenSea	Body			0.433867
cg26153664	-0.435086	-0.204973	-4.21667	0.000139723	0.0602337	0.954888	chr15	68125054	+	SKOR1	0.440905	0.510887	-0.0699815	N_Shore	Body			-0.422017
cg18639220	-0.930523	-2.0224	-4.21664	0.000139737	0.0602337	0.954803	chr7	80400346	+	SEMA3C	0.15243	0.292251	-0.139821	OpenSea	Body			-0.68412
cg25006435	-1.02131	0.680808	-4.21629	0.000139884	0.0602475	0.953892	chr1	154898438	+	PMVK	0.542145	0.672946	-0.130802	OpenSea	Body			-0.295119
cg02767093	-0.66892	-0.480634	-4.21618	0.000139933	0.0602475	0.953584	chr13	99130655	-	STK24	0.371859	0.45633	-0.084471	S_Shelf	Body	chr13:99130571-99130571		-0.0562082
cg00749580	0.988627	0.639952	4.21522	0.000140344	0.0603611	0.951042	chr1	48505128	-		0.665991	0.514195	0.151796	OpenSea	IGR			0.424144
cg00218914	-0.810689	-2.26239	-4.21518	0.000140362	0.0603611	0.950929	chr3	129146731	-	C3orf25	0.134721	0.246761	-0.11204	N_Shore	Body		*	-0.752178
cg07041323	-1.02196	-2.09276	-4.21411	0.000140821	0.0605232	0.948092	chr16	28996044	-	LAT	0.15603	0.242364	-0.0863335	OpenSea	TSS200			-0.144926
cg22207139	0.977788	-1.97273	4.21378	0.00014096	0.0605473	0.947237	chr15	59467736	+	MYO1E	0.262836	0.152998	0.109839	OpenSea	Body			0.341098
cg25025609	0.831925	-4.15948	4.21327	0.000141179	0.0606061	0.945887	chr16	8768395	-	ABAT	0.0616158	0.0393479	0.022268	Island	TSS200			-0.09206
cg04159302	-0.923718	0.705815	-4.21286	0.000141356	0.0606247	0.944798	chr5	150162068	+	C5orf62	0.531539	0.686596	-0.155057	S_Shelf	Body		*	-0.558335
cg12955084	-1.1173	-0.983701	-4.21279	0.000141387	0.0606247	0.944605	chr19	41886265	-	TMEM91	0.255707	0.443386	-0.187678	S_Shelf	Body		*	-0.611606
cg15357894	0.776006	0.189217	4.21213	0.000141673	0.0607116	0.942854	chr11	72060992	+	CLPB	0.576287	0.483387	0.0928991	OpenSea	Body			0.0599554
cg20495843	-1.15403	-0.600184	-4.21166	0.000141875	0.0607628	0.941614	chr6	106973166	+	AIM1	0.336853	0.447541	-0.110688	OpenSea	Body			0.0636014
cg06801857	1.21952	-0.935586	4.21094	0.000142188	0.0608614	0.939699	chr1	230367682	-	GALNT2	0.460292	0.276588	0.183704	OpenSea	Body		*	0.422321
cg17869647	0.957695	2.01001	4.21053	0.000142365	0.0608718	0.93862	chr3	109115491	+		0.83972	0.745567	0.0941529	OpenSea	IGR			0.179664
cg00667287	0.66469	0.0467376	4.2105	0.000142378	0.0608718	0.938538	chr12	98316424	+		0.590075	0.439595	0.15048	OpenSea	IGR			0.732125
cg01583915	0.447208	0.63618	4.2103	0.000142465	0.0608732	0.938013	chr20	1165065	-	C20orf46	0.644065	0.581385	0.0626808	N_Shore	1stExon			0.213186
cg09915396	-0.86047	-2.82743	-4.21006	0.000142569	0.0608823	0.937377	chr17	2907895	+	RAP1GAP2	0.0978009	0.177987	-0.0801864	OpenSea	Body			-0.577172
cg13973666	-0.968079	-1.06059	-4.20878	0.00014313	0.0610548	0.933966	chr16	67097046	+	CBFB	0.296048	0.407188	-0.11114	OpenSea	Body			-0.156168
cg07687354	0.86253	2.30301	4.20862	0.000143197	0.0610548	0.933559	chr16	1217857	-	CACNA1H	0.864952	0.779147	0.0858052	N_Shore	Body			0.354365
cg04883210	-0.91377	-1.66753	-4.20856	0.000143222	0.0610548	0.933405	chr17	43539588	-	PLEKHM1	0.188348	0.30483	-0.116483	OpenSea	Body			-0.545068
cg26378518	0.950061	0.825844	4.20832	0.000143329	0.0610649	0.932758	chr12	47472317	+	AMIGO2	0.689072	0.559194	0.129878	N_Shore	Body			0.376139
cg22822837	0.927238	0.0253791	4.20812	0.000143415	0.0610662	0.932235	chr6	105876405	-		0.564457	0.44732	0.117137	OpenSea	IGR			0.179461
cg12773030	1.11148	-2.28121	4.2063	0.000144216	0.0613714	0.927402	chr7	30543611	-	GGCT	0.232511	0.132384	0.100127	N_Shore	Body			0.188779
cg17744227	1.18617	0.699698	4.20576	0.000144451	0.061436	0.925984	chr2	118985340	-		0.703444	0.524284	0.17916	S_Shelf	IGR			0.581932
cg23467385	1.04771	-0.296027	4.20449	0.000145014	0.0615961	0.922605	chr18	32400815	-	DTNA	0.545303	0.396287	0.149015	OpenSea	5'UTR			0.453616
cg01126481	-0.907132	-0.295223	-4.20429	0.000145102	0.0615961	0.922083	chr6	45508422	+	RUNX2	0.353899	0.545914	-0.192015	OpenSea	Body			-0.5952
cg21935981	-0.952617	-1.47797	-4.20396	0.000145249	0.0615961	0.921199	chr22	45608465	+	C22orf9	0.201921	0.367496	-0.165575	OpenSea	Body			-0.64442
cg25487819	-0.861886	1.78617	-4.20394	0.000145256	0.0615961	0.92116	chr2	240077990	+	HDAC4	0.72757	0.827122	-0.0995517	OpenSea	Body			-0.413105
cg21544931	-0.853914	0.235549	-4.20388	0.000145283	0.0615961	0.921	chr11	36474744	+	PRR5L	0.47725	0.571512	-0.0942615	OpenSea	Body			0.0222807
cg02622874	-1.05196	-0.138356	-4.20377	0.000145331	0.0615961	0.920709	chr4	71836756	-	MOB1B	0.377994	0.55447	-0.176475	OpenSea	Body			-0.532408
cg12590902	-0.85688	1.12646	-4.20344	0.000145479	0.0616232	0.919826	chr1	44771985	-	ERI3	0.617203	0.731567	-0.114364	OpenSea	Body		*	-0.256735
cg04316051	0.488063	-0.762647	4.20325	0.000145564	0.0616238	0.919317	chr12	57872145	-	ARHGAP9	0.418003	0.324259	0.0937441	S_Shore	TSS1500			0.631862
cg08535779	0.547539	0.702226	4.2026	0.000145853	0.061705	0.917598	chr1	2475961	+		0.657716	0.582901	0.0748152	N_Shore	IGR			0.220276
cg10281002	-0.730213	-2.37238	-4.20228	0.000145996	0.061705	0.916747	chr12	114846399	-	TBX5	0.149542	0.220342	-0.0707993	Island	TSS200			-0.191108
cg03237699	-1.04943	-2.74968	-4.20225	0.000146008	0.061705	0.916671	chr20	48838080	+		0.0949058	0.207769	-0.112863	OpenSea	IGR	chr20:48838079-48838079		-0.741544
cg18482883	-0.451995	0.340806	-4.20201	0.000146113	0.0617138	0.916048	chr20	1888335	+	SIRPA	0.517299	0.604808	-0.0875089	OpenSea	Body			-0.527547
cg07279440	-0.794965	-1.93579	-4.2017	0.000146253	0.0617308	0.915218	chr16	57275004	+		0.165696	0.303872	-0.138176	N_Shelf	IGR			-0.765951
cg14514175	-0.696393	2.23597	-4.20154	0.000146322	0.0617308	0.914809	chr3	100449659	+	TFG	0.785838	0.847194	-0.0613567	OpenSea	Body			-0.509621
cg23930083	-0.935935	-2.75683	-4.20101	0.000146562	0.0617967	0.913384	chr7	100816912	+	C7orf52	0.105214	0.158824	-0.0536105	Island	Body			-0.0145838
cg23528763	1.3668	-1.0054	4.20058	0.000146751	0.0618024	0.912266	chr17	4691107	+	VMO1	0.42516	0.263931	0.161229	N_Shore	TSS1500			0.175815
cg14610217	1.01475	-0.195527	4.20042	0.000146825	0.0618024	0.911825	chr1	27334888	-	FAM46B	0.541607	0.396412	0.145195	S_Shore	Body			0.0315981
cg01587597	-0.832951	-0.690574	-4.20041	0.000146828	0.0618024	0.911809	chrX	9253666	-		0.332989	0.41735	-0.0843605	OpenSea	IGR			-0.0836541
cg04413036	-1.79323	-3.15842	-4.20011	0.000146961	0.061823	0.911021	chr22	38572456	+	PLA2G6	0.0740231	0.220528	-0.146505	OpenSea	5'UTR	chr22:38572177-38572177		-0.219364
cg24437600	0.55034	2.21395	4.19913	0.000147403	0.0619644	0.908416	chr12	72361228	-	TPH2	0.845184	0.802673	0.0425111	OpenSea	Body			0.0870974
cg10599892	1.00726	0.273657	4.19899	0.000147466	0.0619644	0.908042	chr1	236134781	-		0.622713	0.495616	0.127096	OpenSea	IGR			0.138444
cg02366189	-0.945086	-2.72651	-4.19808	0.000147877	0.0621016	0.905624	chr17	17336738	-		0.103781	0.217388	-0.113607	OpenSea	IGR			-0.718554
cg09219038	0.685796	0.990544	4.19786	0.000147974	0.0621066	0.905058	chr9	34651962	-	IL11RA	0.697536	0.631362	0.0661737	OpenSea	TSS1500			-0.0128621
cg06794913	0.684305	-0.842971	4.19685	0.000148433	0.0622387	0.902368	chr20	56949432	-		0.404279	0.327007	0.077272	OpenSea	IGR			0.108771
cg26464796	-0.713326	0.116834	-4.19679	0.000148458	0.0622387	0.902219	chr5	54601060	+	DHX29	0.470882	0.604254	-0.133372	N_Shelf	Body			-0.448045
cg26966828	-0.796189	-2.96392	-4.19627	0.000148692	0.0622484	0.900851	chr8	10208257	+	MSRA	0.0909038	0.165733	-0.0748289	OpenSea	Body			-0.622443
cg04128065	-1.1713	-0.796601	-4.19626	0.000148698	0.0622484	0.900816	chr1	229733305	+	TAF5L	0.282995	0.501639	-0.218644	S_Shelf	Body			-0.619303
cg03701870	-0.920064	-2.24058	-4.19618	0.000148736	0.0622484	0.900598	chr17	75094652	-	SEC14L1	0.141405	0.275913	-0.134507	OpenSea	5'UTR	chr17:75094541-75094541		-0.726757
cg24267275	0.956502	0.171286	4.19555	0.000149019	0.0623089	0.898944	chr2	88958370	+		0.605361	0.453986	0.151376	OpenSea	IGR			0.280636
cg16726239	-1.28634	-1.41717	-4.19538	0.000149099	0.0623089	0.89848	chr10	61577775	+	CCDC6	0.189801	0.365399	-0.175598	OpenSea	Body			-0.645027
cg18856300	-0.79248	-2.90157	-4.1953	0.000149135	0.0623089	0.89827	chr6	46096367	+	ENPP4	0.0954276	0.190177	-0.0947496	N_Shore	TSS1500			-0.8016
cg07510224	0.548453	-0.319324	4.19487	0.000149331	0.062341	0.897127	chr2	31962079	+		0.503385	0.403347	0.100038	OpenSea	IGR			0.599554
cg21655403	0.504517	-0.240277	4.19464	0.000149434	0.062341	0.896527	chr7	99971587	-	PILRA	0.498784	0.433813	0.0649701	OpenSea	Body			0.135102
cg11874319	-0.703127	-2.15128	-4.19455	0.000149477	0.062341	0.89628	chr9	130680123	-	ST6GALNAC4	0.144572	0.258838	-0.114266	S_Shore	TSS1500			-0.717339
cg16388674	-0.660232	4.14885	-4.19438	0.000149552	0.062341	0.895847	chr1	1910431	-	KIAA1751	0.934673	0.957952	-0.0232787	Island	Body			-0.0161029
cg21329264	-0.758244	-1.64654	-4.19413	0.000149667	0.0623426	0.895178	chr20	58680386	-		0.200877	0.313118	-0.112241	OpenSea	IGR	chr20:58680257-58680257		-0.73415
cg01774027	-0.914568	-2.20156	-4.194	0.000149725	0.0623426	0.894839	chr19	947712	+	ARID3A	0.134931	0.217776	-0.082845	Island	Body	chr19:947564-947564		-0.502532
cg14120703	-0.76235	-2.78906	-4.19305	0.000150161	0.0624269	0.892316	chr9	139416102	+	NOTCH1	0.102801	0.19024	-0.087439	N_Shore	Body		*	-0.750152
cg13948857	-0.793307	-2.7196	-4.19301	0.000150178	0.0624269	0.892218	chr5	131763756	+	C5orf56	0.110584	0.188387	-0.0778026	OpenSea	Body	chr5:131763542-131763542		-0.645027
cg19480704	0.763367	1.50831	4.193	0.000150183	0.0624269	0.892189	chr10	97321680	-	SORBS1	0.800861	0.707345	0.0935163	S_Shore	TSS1500			0.265242
cg19325738	0.899572	1.50237	4.19273	0.000150304	0.0624421	0.891485	chr7	141607539	-		0.782322	0.637797	0.144525	OpenSea	IGR			0.577578
cg22453039	-0.688869	1.62777	-4.19231	0.000150497	0.0624434	0.890372	chr17	54893255	+	C17orf67	0.718039	0.789422	-0.0713834	OpenSea	TSS200			-0.371785
cg25756434	-0.911259	0.859606	-4.19221	0.000150544	0.0624434	0.890103	chr1	207105818	+	PIGR	0.569298	0.701973	-0.132675	OpenSea	ExonBnd			-0.526838
cg02650512	0.752883	1.67964	4.19217	0.000150563	0.0624434	0.889994	chr17	27048975	-	RPL23A	0.806915	0.689203	0.117712	S_Shore	Body			0.695058
cg20456243	0.502549	0.76291	4.1915	0.000150872	0.0625082	0.888211	chr2	220352476	-	SPEG	0.673287	0.571501	0.101786	S_Shelf	Body		*	0.707515
cg00851361	-0.995109	-0.122437	-4.19146	0.000150889	0.0625082	0.888113	chr1	234835623	+		0.389881	0.583433	-0.193551	OpenSea	IGR			-0.423132
cg27262415	-0.587988	-0.686525	-4.19118	0.000151016	0.0625256	0.887382	chr11	67205166	-	PTPRCAP	0.3329	0.408286	-0.0753861	S_Shore	TSS200			-0.314158
cg01549576	-0.630914	-1.19532	-4.19068	0.000151246	0.0625852	0.886063	chr6	157204552	-	ARID1B	0.261264	0.387052	-0.125788	OpenSea	Body			-0.617278
cg20710519	-0.831379	-1.41471	-4.18993	0.000151595	0.062672	0.88406	chr5	6775909	-		0.227688	0.337668	-0.10998	OpenSea	IGR			-0.382621
cg27028233	0.802221	0.656	4.18986	0.000151626	0.062672	0.883881	chr1	117111989	+	CD58	0.649963	0.543264	0.106699	N_Shore	Body	chr1:117111804-117111804		0.141787
cg19483147	1.56354	0.358101	4.18888	0.000152082	0.0628248	0.881277	chr15	58404210	+		0.663834	0.453476	0.210358	OpenSea	IGR			0.458072
cg24898863	-0.912954	-2.75308	-4.18786	0.000152555	0.0629658	0.87858	chr1	153363580	+	S100A8	0.102528	0.215148	-0.11262	OpenSea	TSS200			-0.70002
cg01211396	-0.974794	-1.68354	-4.18765	0.000152652	0.0629658	0.878026	chr6	30624478	+	DHX16	0.191238	0.36694	-0.175703	OpenSea	Body			-0.6825
cg16179594	-1.01223	0.856892	-4.18746	0.00015274	0.0629658	0.877526	chr21	32553852	+	TIAM1	0.577433	0.663606	-0.0861729	OpenSea	Body	chr21:32553780-32553780		0.0638039
cg07183830	-1.12323	-0.82289	-4.18728	0.000152823	0.0629658	0.877055	chr12	121660838	-	P2RX4	0.290857	0.464874	-0.174017	OpenSea	ExonBnd			-0.476504
cg23799246	-0.855135	0.375925	-4.18705	0.000152928	0.0629658	0.876459	chr2	99085310	+	INPP4A	0.525234	0.615952	-0.0907185	OpenSea	5'UTR	chr2:99085276-99085276		0.0683614
cg14717659	0.960103	-1.65748	4.18703	0.000152937	0.0629658	0.876403	chr3	172234776	-	TNFSF10	0.32173	0.172917	0.148814	OpenSea	Body			0.552967
cg15744692	-0.724175	-0.340986	-4.1863	0.00015328	0.0630246	0.874459	chr15	45671195	+	LOC145663	0.39087	0.494504	-0.103634	S_Shore	Body			0.0691716
cg23994191	-0.556345	0.309033	-4.18627	0.000153293	0.0630246	0.874384	chr5	176310098	+	HK3	0.516494	0.593484	-0.07699	OpenSea	Body			-0.123658
cg22927613	-0.918584	-1.71141	-4.18618	0.000153338	0.0630246	0.874133	chr12	108699627	+	CMKLR1	0.198039	0.33739	-0.13935	OpenSea	5'UTR			-0.643407
cg10095305	-0.650444	1.41279	-4.18588	0.000153478	0.0630467	0.873341	chr5	36158217	-	SKP2	0.679921	0.761389	-0.0814683	OpenSea	5'UTR			-0.266052
cg16866268	-0.957434	-2.42453	-4.18535	0.000153722	0.0631117	0.871961	chr2	137011396	-		0.123429	0.268057	-0.144628	OpenSea	IGR	chr2:137011065-137011065		-0.705287
cg11191555	-0.940066	-0.910041	-4.18459	0.000154079	0.0632229	0.869946	chr5	177895442	+	COL23A1	0.274102	0.434497	-0.160395	OpenSea	Body			-0.74519
cg16576167	0.911688	0.300297	4.18345	0.000154615	0.0634077	0.866927	chr2	22083963	+		0.620231	0.474778	0.145453	OpenSea	IGR			0.465262
cg12236406	1.37494	0.785322	4.18285	0.0001549	0.0634891	0.865327	chr4	86717940	+	ARHGAP24	0.695919	0.526021	0.169897	OpenSea	Body			0.187867
cg21221712	0.947608	0.477068	4.18254	0.000155044	0.0635127	0.86452	chr15	86132153	+	AKAP13	0.64393	0.536724	0.107206	OpenSea	Body			0.215009
cg17437503	0.716168	1.73585	4.18213	0.000155238	0.0635563	0.863439	chr11	117010359	-		0.806828	0.702312	0.104516	OpenSea	IGR			0.425663
cg01874562	0.724933	2.44572	4.18187	0.000155361	0.0635602	0.862748	chr19	18873037	+	CRTC1	0.871408	0.795114	0.0762933	Island	Body			0.41108
cg07865573	1.21399	0.822042	4.18175	0.00015542	0.0635602	0.862418	chr4	108744875	+	SGMS2	0.705086	0.54292	0.162167	N_Shore	TSS1500			0.131659
cg08098264	-0.794278	0.94211	-4.1815	0.000155536	0.0635723	0.861768	chr6	129822795	+	LAMA2	0.608443	0.69836	-0.089917	OpenSea	Body			-0.0587401
cg16648827	-0.850077	-0.427125	-4.18108	0.000155737	0.0636146	0.86065	chr18	60398081	+	PHLPP1	0.366925	0.515058	-0.148133	OpenSea	Body			-0.510938
cg05116792	-1.06857	-2.16505	-4.18092	0.000155813	0.0636146	0.860224	chr5	98277378	+		0.134148	0.298704	-0.164556	OpenSea	IGR			-0.695868
cg11501059	0.63524	-2.3664	4.18025	0.000156129	0.0637081	0.858466	chr17	38473789	+	RARA	0.192692	0.128945	0.0637464	S_Shore	TSS1500			0.381507
cg00301370	0.65129	1.36221	4.17977	0.000156358	0.0637659	0.857196	chr12	10902496	+	LOC101928162	0.767971	0.690601	0.0773696	OpenSea	TSS1500			0.285599
cg01504420	0.801371	-0.146489	4.17938	0.000156543	0.0637755	0.856168	chr22	45880094	-		0.553601	0.39999	0.153611	OpenSea	IGR	chr22:45879926-45879926		0.4762
cg12258344	0.616205	-0.597426	4.17936	0.000156555	0.0637755	0.856101	chr2	47550528	-		0.439025	0.352058	0.0869668	OpenSea	IGR			0.0845655
cg12912323	1.13215	1.56375	4.17878	0.00015683	0.063852	0.854577	chr16	66583044	-	TK2	0.80478	0.64756	0.15722	N_Shore	5'UTR			0.645534
cg09163259	-1.25723	0.717032	-4.17816	0.000157125	0.0639368	0.852944	chr3	126340069	-	TXNRD3	0.486803	0.707162	-0.220358	OpenSea	Body			-0.646749
cg13553745	-0.690035	1.35325	-4.17786	0.00015727	0.0639605	0.852141	chr14	82536491	+		0.684323	0.751767	-0.067444	OpenSea	IGR			0.24367
cg22629626	-1.1473	-0.495407	-4.17755	0.000157416	0.0639805	0.851335	chr5	180234984	-	MGAT1	0.339286	0.495715	-0.156428	N_Shelf	5'UTR			-0.22615
cg21941495	-1.38993	-2.33237	-4.17739	0.000157494	0.0639805	0.850907	chr9	37693397	-	FRMPD1	0.128297	0.24184	-0.113543	OpenSea	Body			-0.00131659
cg03194831	-0.933137	-0.768272	-4.17693	0.000157715	0.0640203	0.849691	chr17	2096102	-	SMG6	0.313911	0.425611	-0.1117	OpenSea	Body			-0.0763622
cg22478500	0.572525	2.65438	4.17682	0.000157766	0.0640203	0.849406	chr21	43142410	-		0.874807	0.836049	0.0387576	OpenSea	IGR			-0.0067855
cg24214333	0.529037	1.5075	4.17647	0.000157938	0.0640222	0.848464	chr16	79598724	+		0.78026	0.71172	0.0685398	OpenSea	IGR			0.291979
cg10996486	0.687178	-0.990029	4.17645	0.000157945	0.0640222	0.848421	chr19	7742597	-	MCEMP1	0.386868	0.302836	0.0840321	N_Shelf	Body			0.228479
cg02251567	-0.508975	-2.0066	-4.1753	0.000158501	0.0642119	0.845372	chr3	49459940	+	AMT	0.16798	0.244169	-0.0761894	OpenSea	Body			-0.738404
cg25927524	-0.732546	-0.158178	-4.17508	0.000158604	0.0642184	0.844805	chr1	26446760	+	PDIK1L	0.40993	0.537436	-0.127505	OpenSea	Body			-0.615252
cg12366772	0.798461	-0.721936	4.17478	0.000158752	0.0642427	0.843998	chr2	122041891	-	TFCP2L1	0.416033	0.324605	0.091428	N_Shore	Body			-0.0181284
cg14184400	-0.660663	-1.60907	-4.17413	0.000159064	0.0643334	0.842295	chr3	49460057	+	AMT	0.207092	0.317515	-0.110423	OpenSea	Body			-0.704375
cg14470337	0.958863	0.766092	4.17351	0.000159366	0.0644201	0.840647	chr8	37851401	+		0.693461	0.563304	0.130158	OpenSea	IGR			0.221491
cg16025200	-1.04341	-0.421542	-4.17322	0.000159505	0.0644411	0.839885	chr18	71806847	-	FBXO15	0.366968	0.514829	-0.147861	OpenSea	Body			-0.42141
cg03688799	-0.951379	-0.180493	-4.17221	0.000159997	0.0645714	0.837211	chr11	46378773	-	DGKZ	0.399863	0.562054	-0.162191	OpenSea	Body			-0.61586
cg05359443	-0.886513	1.1925	-4.17204	0.000160081	0.0645714	0.83676	chr13	52337409	-		0.618944	0.7418	-0.122856	OpenSea	IGR			-0.263824
cg00992042	-1.17681	-0.550143	-4.17202	0.000160092	0.0645714	0.836699	chr17	27465579	+	MYO18A	0.315673	0.459567	-0.143895	OpenSea	Body			-0.135406
cg02305853	0.527069	-2.16659	4.17108	0.000160547	0.0646493	0.834232	chr20	1165435	-	C20orf46	0.196129	0.164972	0.0311568	Island	TSS1500			-0.459287
cg13241751	-0.870124	1.35033	-4.17103	0.000160574	0.0646493	0.834085	chr17	49009658	+		0.660451	0.779811	-0.11936	S_Shore	IGR			-0.37543
cg03360719	0.668856	2.13933	4.17068	0.000160743	0.0646493	0.833172	chr1	161208180	+	NR1I3	0.852842	0.783613	0.0692287	OpenSea	TSS200			0.352745
cg13226160	-0.860855	0.590242	-4.17068	0.000160746	0.0646493	0.833156	chr18	32626304	+	MAPRE2	0.53213	0.663754	-0.131624	OpenSea	5'UTR			-0.434272
cg19368911	0.749747	1.63028	4.17064	0.000160761	0.0646493	0.833075	chr1	245541456	-	KIF26B	0.807105	0.679521	0.127584	OpenSea	Body			0.640571
cg10113908	0.748888	-1.45998	4.17054	0.000160814	0.0646493	0.832793	chr3	69249718	-	FRMD4B	0.330711	0.205386	0.125325	OpenSea	Body			0.484606
cg00922210	-0.580191	-1.58732	-4.16947	0.000161337	0.0647776	0.829972	chr5	133880083	+	JADE2	0.214474	0.270746	-0.056272	OpenSea	Body			-0.206299
cg10167303	-0.952744	0.302734	-4.16931	0.000161416	0.0647776	0.829546	chr3	47000909	-	CCDC12	0.482739	0.586141	-0.103402	OpenSea	Body	chr3:47000781-47000781		0
cg10646193	0.767791	1.63369	4.16922	0.000161461	0.0647776	0.829305	chr2	180137570	+		0.798813	0.700662	0.0981512	OpenSea	IGR			0.292182
cg04468741	-0.751057	-2.0736	-4.16904	0.000161547	0.0647776	0.828841	chr11	12181467	-	MICAL2	0.147095	0.276764	-0.12967	OpenSea	5'UTR			-0.766255
cg26876834	0.616834	2.09023	4.16899	0.000161574	0.0647776	0.828696	chr16	2013573	+	SNHG9	0.833715	0.754936	0.0787796	N_Shore	TSS1500			0.619708
cg02983903	-1.32454	-0.933735	-4.16855	0.000161789	0.0648194	0.827543	chr11	4415387	+	TRIM21	0.269129	0.486917	-0.217788	OpenSea	TSS1500			-0.544258
cg06652484	-1.05688	1.34834	-4.16823	0.000161947	0.0648194	0.826691	chr9	129242893	+	MVB12B	0.626343	0.783879	-0.157536	N_Shore	Body			-0.580717
cg08241494	-0.993461	0.00906323	-4.16817	0.000161975	0.0648194	0.826541	chr9	92056925	+	SEMA4D	0.418814	0.581569	-0.162755	OpenSea	5'UTR			-0.526838
cg07900163	-0.977437	1.24148	-4.16782	0.00016215	0.0648194	0.825605	chr7	165114	+		0.635787	0.782087	-0.1463	OpenSea	IGR			-0.549018
cg03576748	0.604938	-0.53048	4.16726	0.000162424	0.0648194	0.824139	chr16	452547	-	DECR2	0.454429	0.37425	0.0801791	S_Shore	Body			0.338465
cg11351115	-0.601863	-0.133629	-4.16724	0.000162433	0.0648194	0.824092	chr11	75491404	+	DGAT2	0.429052	0.517093	-0.0880406	OpenSea	Body	chr11:75491254-75491254		-0.325198
cg24143656	-0.984817	-0.113004	-4.16719	0.000162459	0.0648194	0.823953	chr5	148172399	+		0.37631	0.562711	-0.186401	OpenSea	IGR	chr5:148172345-148172345		-0.557019
cg18809483	-0.673033	2.65653	-4.16718	0.000162465	0.0648194	0.82392	chr11	17952351	-	SERGEF	0.824845	0.87898	-0.0541349	OpenSea	Body			-0.225035
cg14346202	-0.722753	0.313172	-4.16716	0.000162473	0.0648194	0.823878	chr15	73809957	+	C15orf60	0.495098	0.609348	-0.114251	OpenSea	Body		*	-0.422321
cg00098559	-0.918928	0.268087	-4.16681	0.000162646	0.0648534	0.822951	chr20	30125434	+	HM13	0.460324	0.636767	-0.176443	OpenSea	Body			-0.667916
cg17414057	1.00836	-0.14126	4.16614	0.000162978	0.0649435	0.821184	chr5	33229692	+		0.550345	0.44412	0.106225	OpenSea	IGR			0.152319
cg15756420	-1.0204	-1.40604	-4.166	0.000163049	0.0649435	0.820802	chr5	82044645	+		0.227596	0.341037	-0.113441	OpenSea	IGR			-0.216731
cg25436965	-0.812642	-2.06666	-4.16534	0.000163374	0.0650376	0.819074	chr10	45441888	-	TMEM72-AS1	0.162175	0.290315	-0.12814	OpenSea	Body			-0.622645
cg24385670	0.817246	0.904438	4.16457	0.000163759	0.0650677	0.817029	chr11	121714857	+		0.718605	0.598449	0.120156	OpenSea	IGR			0.424144
cg00685976	-0.792255	-2.87934	-4.16442	0.000163836	0.0650677	0.816624	chr1	153363727	+	S100A8	0.095363	0.183094	-0.0877313	OpenSea	TSS200			-0.744278
cg12451731	0.89396	0.330735	4.1642	0.000163945	0.0650677	0.816044	chr3	178806305	+		0.631034	0.480291	0.150743	OpenSea	IGR			0.477719
cg04998435	-0.789198	-3.23347	-4.16413	0.000163977	0.0650677	0.815875	chr12	123258736	-	CCDC62	0.0799276	0.153124	-0.0731959	OpenSea	TSS1500			-0.558234
cg03505273	-0.909692	-1.61991	-4.16383	0.000164126	0.0650677	0.815085	chr11	23826623	-		0.21862	0.307725	-0.0891048	OpenSea	IGR			-0.135609
cg22311669	-0.896262	1.87192	-4.16379	0.000164147	0.0650677	0.814975	chr16	30466567	+		0.725101	0.837577	-0.112476	OpenSea	IGR			-0.604416
cg09541248	0.456915	1.93788	4.16356	0.000164265	0.0650677	0.814354	chr12	57443622	+	MYO1A	0.805441	0.75836	0.0470811	OpenSea	5'UTR			0.163156
cg13176393	-1.06826	-0.558469	-4.16352	0.000164283	0.0650677	0.814256	chr1	156497842	+	IQGAP3	0.33455	0.510826	-0.176276	OpenSea	ExonBnd			-0.402876
cg13194638	0.762018	1.74562	4.16346	0.000164314	0.0650677	0.814091	chr17	37725898	-		0.809292	0.735832	0.0734604	N_Shelf	IGR			0.114645
cg04232816	-0.610355	2.14593	-4.16341	0.000164336	0.0650677	0.813976	chr2	96905390	-	LOC285033	0.795979	0.842241	-0.0462618	OpenSea	TSS1500			-0.104314
cg01004503	0.626501	2.17853	4.16274	0.000164674	0.0651662	0.812194	chr1	37324451	+	GRIK3	0.835953	0.767326	0.0686272	OpenSea	Body			0.213186
cg17273100	0.825214	0.11205	4.16187	0.000165111	0.0652702	0.809894	chr2	162652846	-	SLC4A10	0.587354	0.470778	0.116576	OpenSea	Body			0.259267
cg24277456	-0.905538	-2.14912	-4.16184	0.000165127	0.0652702	0.809807	chr1	204430947	+	PIK3C2B	0.150294	0.228582	-0.0782878	OpenSea	Body	chr1:204430759-204430759		-0.307069
cg13553147	-0.825196	-2.14053	-4.1616	0.000165245	0.0652702	0.809185	chr1	45243960	+	SNORD38B	0.153889	0.252956	-0.0990672	S_Shelf	TSS200			-0.679259
cg14671683	-0.889754	-2.57134	-4.16151	0.000165292	0.0652702	0.808939	chr22	47016124	+		0.114004	0.212266	-0.0982618	N_Shore	IGR			-0.728378
cg06166583	-0.873624	-2.81989	-4.161	0.000165547	0.0652763	0.8076	chr10	80577448	+		0.095595	0.200132	-0.104537	OpenSea	IGR			-0.667409
cg06145903	-0.628095	0.0650272	-4.16088	0.000165605	0.0652763	0.807294	chr19	19110245	-	SUGP2	0.445054	0.563667	-0.118613	OpenSea	Body			-0.575755
ch.3.72737075R	0.882791	-2.38393	4.16085	0.000165625	0.0652763	0.807193	chr3	72654385	+		0.216237	0.124757	0.0914807	OpenSea	IGR			0.718351
cg15026474	0.599132	0.918896	4.1606	0.000165746	0.0652763	0.806555	chr3	170891516	-	TNIK	0.68754	0.618776	0.0687645	OpenSea	Body			-0.0534738
cg16940826	0.634141	1.6559	4.16059	0.000165752	0.0652763	0.806525	chr1	225083887	+		0.805364	0.700577	0.104787	OpenSea	IGR			0.669232
cg12709746	-1.16827	-1.27944	-4.16041	0.000165846	0.0652773	0.806035	chr6	109625445	-	CCDC162P	0.225565	0.389173	-0.163608	OpenSea	Body			-0.508406
cg23258615	-0.948133	-2.86898	-4.16023	0.000165933	0.0652773	0.805581	chr10	81961468	-	ANXA11	0.0900199	0.192084	-0.102064	N_Shelf	5'UTR	chr10:81960969-81960969		-0.73091
cg16033864	0.735525	-0.333859	4.15908	0.000166515	0.0654504	0.802538	chr21	16494077	+		0.498988	0.358189	0.140799	OpenSea	IGR			0.513976
cg15538767	-1.14048	0.93792	-4.15901	0.000166551	0.0654504	0.802351	chr5	149870395	+		0.564157	0.72548	-0.161323	OpenSea	IGR			-0.300284
cg15678817	-1.466	-1.30785	-4.1579	0.000167116	0.065602	0.799409	chr11	64621386	+	EHD1	0.217587	0.377156	-0.159569	Island	3'UTR			-0.266559
cg24246165	1.14635	0.398635	4.15775	0.000167188	0.065602	0.799033	chr2	54435033	+	ACYP2	0.657764	0.506828	0.150935	OpenSea	Body			0.225542
cg07037766	-1.16421	0.326095	-4.15764	0.000167246	0.065602	0.798734	chr12	109221439	+	SSH1	0.463074	0.653965	-0.19089	OpenSea	TSS200			-0.589224
cg08133848	0.458011	1.95601	4.15755	0.000167294	0.065602	0.798485	chr1	84719678	+		0.816282	0.766582	0.0497002	OpenSea	IGR			0.218655
cg27372422	-0.904793	-1.94882	-4.15689	0.000167628	0.0656648	0.796752	chr19	41086247	-	SHKBP1	0.152187	0.290154	-0.137967	S_Shelf	Body			-0.708426
cg15304233	-0.85024	-3.07969	-4.15677	0.000167689	0.0656648	0.796435	chr16	85028515	-	ZDHHC7	0.0863604	0.195968	-0.109607	OpenSea	5'UTR	chr16:85028506-85028506		-0.741949
cg13309012	-0.760971	-0.465956	-4.15659	0.000167779	0.0656648	0.79597	chr21	26946167	-	MIR155HG	0.37061	0.44734	-0.0767299	OpenSea	Body			0.0732226
cg02930866	-1.1039	-2.76902	-4.15653	0.000167812	0.0656648	0.7958	chr3	15482580	+	EAF1	0.105855	0.217873	-0.112019	OpenSea	3'UTR			-0.598137
cg22249254	-0.993608	-2.27972	-4.15611	0.000168026	0.0657064	0.794696	chr4	40556152	-	RBM47	0.117539	0.268522	-0.150983	OpenSea	5'UTR	chr4:40556143-40556143		-0.704679
cg03585950	-0.484569	1.65718	-4.15594	0.000168114	0.0657064	0.794242	chr16	57809110	-	KIFC3	0.73206	0.780727	-0.0486679	OpenSea	5'UTR			-0.122949
cg07554563	0.736805	0.773293	4.15572	0.000168223	0.0657064	0.793677	chr8	49648519	+	EFCAB1	0.688316	0.591662	0.0966533	S_Shore	TSS1500			0.341604
cg18308510	0.536829	1.27097	4.15562	0.000168277	0.0657064	0.7934	chr3	53285628	+	TKT	0.743939	0.68122	0.062719	N_Shelf	Body			0.157181
cg00710343	0.590709	2.42534	4.15493	0.000168631	0.06581	0.791571	chr18	74239137	+	LOC284276	0.863757	0.792007	0.0717499	OpenSea	TSS1500			0.582439
cg21908302	-0.646709	2.01663	-4.15389	0.000169165	0.0659368	0.788825	chr1	224383053	-		0.777785	0.841223	-0.063438	OpenSea	IGR			-0.382419
cg11839857	-0.889885	-0.379914	-4.15386	0.000169178	0.0659368	0.788763	chr2	201344628	+	SPATS2L	0.367575	0.485266	-0.117692	OpenSea	3'UTR			-0.210148
cg24035898	0.529063	3.40057	4.15358	0.000169321	0.0659368	0.788026	chr1	159825595	-	VSIG8	0.92099	0.897271	0.0237194	S_Shore	Body			-0.125886
cg11665114	-1.25726	-2.08499	-4.15342	0.000169407	0.0659368	0.787585	chr7	141644748	+	CLEC5A	0.140567	0.324467	-0.183901	OpenSea	Body	chr7:141644604-141644604		-0.570488
cg09852209	0.621534	0.119333	4.15305	0.000169595	0.0659368	0.786624	chr14	93580037	-	ITPK1	0.561234	0.477208	0.0840259	N_Shore	Body		*	-0.0101276
cg01605075	-0.833072	-3.24041	-4.153	0.000169622	0.0659368	0.786486	chr10	45871700	-	ALOX5	0.0703306	0.151568	-0.0812375	S_Shore	Body	chr10:45871674-45871674		-0.691513
cg12562927	1.06878	-0.0430322	4.15273	0.000169762	0.0659368	0.785769	chr6	25884280	+		0.55487	0.424022	0.130848	S_Shore	IGR			0.212984
cg24956391	-1.07959	1.52161	-4.15268	0.000169786	0.0659368	0.785646	chr20	36011999	+	SRC	0.654191	0.803639	-0.149448	N_Shore	5'UTR			-0.594187
cg11917067	-0.999099	-2.50373	-4.15268	0.000169787	0.0659368	0.785643	chr20	43951781	-		0.117407	0.258172	-0.140764	OpenSea	IGR			-0.708831
cg02456062	0.522936	1.43571	4.15255	0.000169855	0.0659368	0.785295	chr17	37912327	+		0.771357	0.665759	0.105598	S_Shore	IGR	chr17:37912171-37912171		0.765242
cg15978017	0.550364	0.916555	4.15228	0.000169991	0.0659548	0.784599	chr13	29042758	+	FLT1	0.702687	0.597638	0.105048	OpenSea	Body			0.510229
cg17866022	-1.18942	-0.264473	-4.15165	0.000170319	0.0660449	0.782924	chr17	19209889	+	EPN2-AS1	0.402636	0.529477	-0.126841	OpenSea	TSS1500			0.203869
cg05434837	-1.00772	-2.31516	-4.15138	0.000170457	0.0660449	0.782222	chr11	12063890	+		0.126576	0.296301	-0.169725	OpenSea	IGR	chr11:12063877-12063877		-0.7381
cg19327252	-0.628395	-2.0619	-4.15097	0.000170673	0.0660449	0.781122	chr3	50267735	+	GNAI2	0.152596	0.24597	-0.0933743	S_Shelf	TSS1500			-0.778813
cg21872327	-1.04471	-0.721503	-4.15049	0.000170918	0.0660449	0.779876	chr2	15451590	-	NBAS	0.293644	0.439582	-0.145938	OpenSea	Body			-0.379684
cg09885325	1.09412	-0.313247	4.15021	0.000171063	0.0660449	0.779139	chr19	47814494	-	C5AR1	0.524134	0.391028	0.133106	OpenSea	Body	chr19:47814150-47814150		0.0775775
cg06466940	-0.654784	-0.432313	-4.15015	0.000171099	0.0660449	0.778959	chr11	75050099	+	ARRB1	0.377388	0.489468	-0.11208	OpenSea	Body			-0.545676
cg23847237	0.771064	0.711109	4.15009	0.000171126	0.0660449	0.778822	chr7	47258013	-		0.686467	0.577357	0.109111	OpenSea	IGR			0.455641
cg21048615	-0.960148	-2.565	-4.14996	0.000171194	0.0660449	0.778473	chr14	21483551	-		0.117347	0.245448	-0.1281	OpenSea	IGR			-0.706806
cg15110041	1.21926	-0.207024	4.14973	0.000171317	0.0660449	0.777849	chr3	141152832	-	ZBTB38	0.550694	0.419487	0.131207	OpenSea	5'UTR			0.216933
cg13665420	-1.01391	0.206413	-4.14961	0.000171378	0.0660449	0.777539	chr20	4866586	+	SLC23A2	0.449935	0.617435	-0.1675	OpenSea	Body			-0.480758
cg20600009	-0.922849	0.684416	-4.14957	0.000171397	0.0660449	0.777444	chr1	207029786	+		0.553088	0.708945	-0.155857	OpenSea	IGR			-0.493113
cg01042469	-0.78251	1.52798	-4.14933	0.000171522	0.0660449	0.776811	chr1	229161726	-		0.690632	0.776978	-0.0863467	OpenSea	IGR			-0.293296
cg02481498	0.955301	-0.551571	4.14923	0.000171577	0.0660449	0.776536	chr2	101956421	+		0.464759	0.365854	0.0989054	OpenSea	IGR			-0.00638039
cg16904859	-0.752382	-0.216955	-4.1492	0.000171589	0.0660449	0.776474	chr1	206849995	+		0.394352	0.530886	-0.136534	OpenSea	IGR			-0.454628
cg23668631	-0.599901	-2.75805	-4.1491	0.000171641	0.0660449	0.776212	chr17	3796936	-	CAMKK1	0.101758	0.156218	-0.0544592	S_Shore	TSS1500			-0.698197
cg00122218	-1.09222	-1.96972	-4.14891	0.000171744	0.0660449	0.775688	chr5	176855135	-	GRK6	0.150854	0.262952	-0.112098	S_Shore	Body	chr5:176855088-176855088		-0.440146
cg02064459	-1.02565	-1.61293	-4.14878	0.00017181	0.0660449	0.775358	chr5	88119740	-	MEF2C	0.194444	0.337142	-0.142699	OpenSea	1stExon			-0.54446
cg08579019	0.487858	1.51429	4.14872	0.000171843	0.0660449	0.775191	chr18	20046899	+		0.780222	0.699022	0.0811999	OpenSea	IGR	chr18:20046739-20046739		0.661029
cg07493834	1.40684	0.285346	4.14827	0.000172075	0.0660696	0.774018	chr2	22114272	-		0.662797	0.446874	0.215923	OpenSea	IGR			0.305044
cg20748386	1.0048	-0.140844	4.14813	0.000172151	0.0660696	0.773635	chr6	74247558	+		0.561475	0.368854	0.192622	OpenSea	IGR			0.568969
cg04803180	1.23402	-1.79244	4.14808	0.000172177	0.0660696	0.773505	chr11	11265347	-		0.311582	0.157566	0.154016	OpenSea	IGR			0.4841
cg16429759	0.920587	-0.546504	4.14761	0.000172423	0.0661295	0.772264	chr1	201435663	-	PHLDA3	0.470098	0.35756	0.112537	N_Shore	3'UTR			0.128013
cg22728178	1.02822	0.237707	4.14736	0.000172554	0.0661377	0.771603	chr5	16616011	+	LOC101929524	0.613895	0.450189	0.163706	N_Shore	TSS200			0.361657
cg26879333	-0.989176	-2.75652	-4.14722	0.000172624	0.0661377	0.77125	chr4	40260467	+		0.093788	0.236376	-0.142588	OpenSea	IGR			-0.767774
cg19311375	0.845645	-0.237247	4.14626	0.000173129	0.0662963	0.768717	chr2	46542361	-	EPAS1	0.503847	0.380311	0.123536	OpenSea	Body			0.178347
cg06221746	0.633813	-2.10042	4.14547	0.000173547	0.0664218	0.766622	chr16	29832601	+	PAGR1	0.224052	0.146848	0.0772044	OpenSea	3'UTR			0.611404
cg09966430	0.645632	1.93795	4.14499	0.000173801	0.0664256	0.765352	chr6	32310527	+	C6orf10	0.809233	0.746275	0.0629584	OpenSea	Body			0.307879
cg18544696	-1.31866	0.103906	-4.14478	0.000173908	0.0664256	0.764815	chr11	121350035	-	SORL1	0.412689	0.634363	-0.221673	OpenSea	Body			-0.503545
cg16833817	-0.753814	0.373767	-4.14478	0.000173909	0.0664256	0.764813	chr11	64123242	-	CCDC88B	0.49139	0.612907	-0.121517	N_Shelf	Body			-0.326413
cg10643916	-1.24212	-1.83183	-4.14448	0.000174066	0.0664256	0.764027	chr15	69754609	-		0.162048	0.346051	-0.184003	OpenSea	IGR			-0.587604
cg15776783	-1.33024	-0.632309	-4.14448	0.000174069	0.0664256	0.764013	chr10	96974685	+	ACSM6	0.298828	0.51034	-0.211512	OpenSea	Body			-0.362062
cg26236214	1.47762	-0.71627	4.14442	0.0001741	0.0664256	0.763859	chr13	111867078	-	ARHGEF7	0.495241	0.331223	0.164018	OpenSea	5'UTR			0.251975
cg10647829	-0.981837	-1.04811	-4.14406	0.000174291	0.0664641	0.762905	chr20	48406735	-		0.255181	0.42366	-0.168479	OpenSea	IGR	chr20:48406651-48406651		-0.679056
cg26299194	-0.556993	-2.58831	-4.14363	0.000174521	0.0664659	0.761764	chr15	84048206	+		0.130438	0.17899	-0.0485513	S_Shore	IGR			-0.064209
cg04682193	-1.23471	-1.05415	-4.14357	0.000174549	0.0664659	0.761624	chr12	121867725	-	KDM2B	0.24344	0.459727	-0.216287	OpenSea	3'UTR		*	-0.641685
cg20245024	-0.771897	0.137181	-4.14354	0.000174568	0.0664659	0.76153	chr6	149897427	-	GINM1	0.45312	0.60799	-0.15487	OpenSea	Body			-0.536156
cg15312908	0.747836	1.20847	4.14309	0.000174803	0.0665209	0.760361	chr16	14451316	+		0.739252	0.639462	0.0997903	OpenSea	IGR			0.506482
cg07475177	0.876882	-0.729498	4.14283	0.000174943	0.0665397	0.759667	chr11	64178090	+		0.442885	0.321319	0.121566	OpenSea	IGR			-0.0508406
cg06993955	1.26319	-0.519111	4.14227	0.000175242	0.0665844	0.758183	chr15	86301167	-		0.509712	0.362916	0.146797	N_Shore	IGR			0.153636
cg06811300	-1.16044	-0.383701	-4.14225	0.000175251	0.0665844	0.758138	chr6	16504474	-	ATXN1	0.372756	0.519293	-0.146537	OpenSea	5'UTR			-0.0594491
cg00401032	1.44012	0.74931	4.1421	0.000175332	0.0665844	0.757734	chr19	7615600	+	PNPLA6	0.715752	0.517193	0.198559	Island	Body			0.378165
cg24152685	-0.547928	1.81132	-4.14143	0.000175686	0.0666649	0.755986	chr12	121967483	-	KDM2B	0.755951	0.792648	-0.036697	OpenSea	Body			0.293498
cg16752925	-0.525065	4.67307	-4.14113	0.000175846	0.0666649	0.755192	chr8	145235335	-	HEATR7A	0.956386	0.966977	-0.0105908	Island	Body			-0.0237999
cg13854193	-1.07211	-1.05305	-4.14088	0.000175981	0.0666649	0.754529	chr11	116723395	+	APOA1-AS	0.275367	0.375377	-0.10001	OpenSea	Body	chr11:116723326-116723326		0.138951
cg17055704	0.740991	-1.27322	4.14063	0.000176118	0.0666649	0.753854	chr6	33282879	-	ZBTB22	0.351619	0.282471	0.0691476	Island	Body			-0.200628
cg09574793	0.960387	-1.41734	4.14053	0.000176166	0.0666649	0.753615	chr22	22222497	+	MAPK1	0.355461	0.205262	0.150199	S_Shore	TSS1500			0.497975
cg00475973	-0.724858	3.20396	-4.14048	0.000176195	0.0666649	0.753474	chr6	37448776	-	FTSJD2	0.872173	0.915617	-0.0434438	OpenSea	3'UTR			-0.337452
cg26712739	-0.751918	1.02713	-4.14031	0.000176284	0.0666649	0.753034	chr2	55333375	-		0.587556	0.722666	-0.13511	OpenSea	IGR			-0.555803
cg07711899	0.476846	1.71009	4.1402	0.000176346	0.0666649	0.752731	chr22	43043757	+	CYB5R3	0.78565	0.739558	0.0460917	N_Shore	TSS1500			0.178651
cg08144943	0.500706	-0.338608	4.14017	0.000176362	0.0666649	0.752652	chr3	52280702	+	PPM1M	0.486142	0.390837	0.095305	S_Shore	5'UTR		*	0.675106
cg23449659	0.476629	1.61303	4.13977	0.000176577	0.066712	0.751592	chr7	142583404	+	TRPV6	0.779747	0.697181	0.0825659	OpenSea	1stExon			0.752785
cg00284713	0.631708	1.53667	4.13949	0.000176727	0.0667344	0.750853	chr14	55129544	+	SAMD4A	0.795008	0.693728	0.10128	OpenSea	Body			0.581426
cg26589669	0.879295	-1.23896	4.13873	0.000177135	0.0668538	0.748854	chr10	106028206	-	GSTO2	0.385624	0.240021	0.145603	N_Shore	TSS1500		*	0.71987
cg16270995	-1.06155	1.01828	-4.13831	0.000177359	0.0669041	0.747755	chr14	77425779	-		0.573632	0.739924	-0.166292	S_Shelf	IGR			-0.555499
cg27192708	0.701217	1.16863	4.13796	0.000177546	0.0669404	0.746839	chr4	74854148	-	PPBP	0.721391	0.617382	0.104009	OpenSea	TSS1500			-0.0517521
cg04725035	-0.781194	1.14876	-4.13777	0.00017765	0.0669432	0.746334	chr1	200974813	-	KIF21B	0.628408	0.721152	-0.0927444	OpenSea	ExonBnd			-0.158598
cg05422344	-0.859595	0.230262	-4.13744	0.00017783	0.0669432	0.745454	chr11	114033783	-	ZBTB16	0.453657	0.582781	-0.129124	OpenSea	Body	chr11:114033536-114033536		-0.476605
cg11726288	-0.939629	0.554225	-4.13733	0.000177889	0.0669432	0.745165	chr1	11902283	+	CLCN6	0.513389	0.657159	-0.143769	S_Shelf	3'UTR		*	-0.52218
cg12567582	-0.846222	-0.136254	-4.13717	0.000177973	0.0669432	0.744753	chr9	108463232	+	TMEM38B	0.431137	0.560944	-0.129807	OpenSea	Body			-0.4127
cg12197380	0.964695	-1.54136	4.13706	0.000178036	0.0669432	0.744446	chr2	118984205	+		0.313025	0.22096	0.0920645	S_Shore	IGR	chr2:118984054-118984054		0.0922625
cg02847140	-0.691448	-4.00168	-4.13682	0.000178163	0.0669432	0.74383	chr1	95007331	-	F3	0.0474122	0.0706263	-0.0232141	Island	1stExon			-0.051347
cg23913069	-0.80138	1.69974	-4.13677	0.000178192	0.0669432	0.743686	chr10	129860557	-	PTPRE	0.697051	0.816902	-0.11985	OpenSea	Body			-0.542637
cg16471167	-1.05003	-0.401737	-4.13634	0.000178423	0.0669915	0.742562	chr16	88079739	+	BANP	0.359873	0.532263	-0.172391	OpenSea	Body		*	-0.546891
cg13513622	1.08608	1.97947	4.13619	0.000178503	0.0669915	0.742172	chr12	1702208	+	FBXL14	0.851707	0.712034	0.139674	N_Shore	1stExon			0.759571
cg05978306	-0.992633	2.06659	-4.1352	0.000179042	0.0671318	0.739556	chr17	1373774	+	MYO1C	0.738681	0.850097	-0.111416	N_Shore	Body		*	-0.384444
cg24010099	-1.04443	-0.587708	-4.13517	0.00017906	0.0671318	0.739468	chr2	28124326	-	BRE	0.344613	0.526113	-0.1815	OpenSea	Body	chr2:28124092-28124092		-0.471845
cg00200916	-0.86173	-3.16598	-4.13388	0.000179758	0.0673273	0.736092	chr9	98823593	+		0.075289	0.148364	-0.0730755	OpenSea	IGR			-0.638141
cg06339338	-1.27183	0.517561	-4.13387	0.000179765	0.0673273	0.736056	chr21	34620140	-	IFNAR2	0.511587	0.699687	-0.188101	OpenSea	Body			-0.426676
cg09757595	0.995661	0.226182	4.13338	0.000180035	0.0673611	0.734755	chr2	151504597	-		0.616681	0.46169	0.154991	OpenSea	IGR			0.503646
cg05057515	-0.714716	-3.48502	-4.13337	0.000180039	0.0673611	0.734736	chr16	89024657	+	CBFA2T3	0.0717521	0.116146	-0.0443938	OpenSea	Body		*	-0.468605
cg12276118	0.852887	1.37113	4.1327	0.000180406	0.0674642	0.732965	chr16	67138400	+		0.760908	0.660001	0.100907	OpenSea	IGR			0.216123
cg07076370	0.916957	-0.242781	4.13246	0.000180534	0.0674776	0.732351	chr3	48161204	-		0.523417	0.362318	0.161099	OpenSea	IGR			0.518939
cg09676376	-0.834952	-2.2806	-4.13215	0.000180706	0.0675074	0.731526	chr12	54779077	-	ZNF385A	0.143286	0.252048	-0.108762	OpenSea	Body			-0.701945
cg03335521	0.588205	1.95065	4.13194	0.000180822	0.0675166	0.730965	chr3	53916644	-	ACTR8	0.811914	0.751933	0.0599808	S_Shore	TSS1500			0.0725137
cg01267797	-0.806838	-2.24354	-4.13162	0.000180999	0.0675481	0.730118	chr5	79542470	-	SERINC5	0.139843	0.242594	-0.10275	OpenSea	Body		*	-0.514888
cg06949127	1.01229	1.79925	4.13129	0.000181177	0.0675805	0.729261	chr5	16863343	-	MYO10	0.835551	0.724035	0.111516	OpenSea	Body			0.447134
cg27582563	1.00765	0.657937	4.13103	0.000181323	0.0675855	0.728562	chr2	20384285	-		0.694874	0.569799	0.125075	OpenSea	IGR			0.246709
cg16289653	-1.16853	-0.716599	-4.13092	0.000181383	0.0675855	0.728277	chr19	4103219	+	MAP2K2	0.286099	0.454851	-0.168752	S_Shore	Body			-0.441463
cg00463859	0.662547	0.990015	4.13077	0.000181467	0.0675855	0.727874	chr1	23750101	-	TCEA3	0.694478	0.609299	0.0851783	N_Shore	Body			0.131963
cg14602980	-1.24245	1.65015	-4.12996	0.000181911	0.0677164	0.725754	chr16	84750270	+	USP10	0.628844	0.787865	-0.15902	OpenSea	Body			-0.201033
cg18012316	0.634042	0.612504	4.12977	0.000182018	0.067722	0.725242	chr14	21569125	+	ZNF219	0.645399	0.550418	0.0949802	N_Shelf	5'UTR			0.279522
cg26916576	-1.05285	4.29271	-4.12947	0.000182179	0.0677476	0.724474	chr14	91700557	-	GPR68	0.922814	0.961598	-0.0387843	Island	Body		*	-0.593275
cg01579052	-0.785	0.235087	-4.12882	0.000182541	0.0678479	0.72275	chr16	788035	+	NARFL	0.451607	0.60162	-0.150013	S_Shore	Body			-0.408447
cg23879203	-0.760306	-0.453181	-4.12806	0.000182965	0.067957	0.720738	chr21	30563390	+		0.35301	0.507374	-0.154364	OpenSea	IGR	chr21:30563273-30563273		-0.614645
cg21663664	0.645351	2.12119	4.12796	0.00018302	0.067957	0.720476	chr8	6334812	-	MCPH1	0.847573	0.774399	0.0731733	OpenSea	Body			0.513267
cg11434705	-1.39423	-1.48234	-4.12762	0.000183206	0.0679917	0.719594	chr19	1851995	-		0.205694	0.386531	-0.180837	Island	IGR			-0.431436
cg26686975	0.70557	0.822265	4.12743	0.000183312	0.0679957	0.71909	chr12	49449791	+	MLL2	0.702497	0.610004	0.0924925	N_Shelf	TSS1500	chr12:49449678-49449678		0.115353
cg11460110	-0.683329	0.595763	-4.12723	0.000183421	0.0679957	0.718574	chr6	30530458	-	PRR3	0.529127	0.661648	-0.132521	OpenSea	3'UTR			-0.645027
cg03834116	0.936902	0.570314	4.1271	0.000183495	0.0679957	0.718227	chr2	27403477	+		0.652341	0.538746	0.113595	OpenSea	IGR			0.0853758
cg18189915	-0.570293	2.04913	-4.12666	0.000183744	0.0680257	0.71705	chr11	3050521	-	CARS	0.77464	0.83795	-0.0633099	OpenSea	ExonBnd			-0.565121
cg09900894	1.04916	0.692821	4.12662	0.000183761	0.0680257	0.716968	chr17	57864839	-	VMP1	0.705139	0.530708	0.174431	OpenSea	Body			0.603808
cg16988280	-0.982519	0.887269	-4.12585	0.000184192	0.0681509	0.714933	chr8	10671903	+	PINX1	0.55399	0.707247	-0.153258	OpenSea	Body			-0.450172
cg01900212	-1.36678	0.150116	-4.12547	0.000184405	0.0681954	0.713929	chr18	60021553	-	TNFRSF11A	0.447915	0.691394	-0.243479	OpenSea	Body			-0.425056
cg06187764	-1.11959	-1.86994	-4.12516	0.000184579	0.0682253	0.713112	chr2	27844314	+	ZNF512	0.152797	0.299676	-0.146879	OpenSea	Body			-0.624266
cg17443331	0.975298	-0.777721	4.12486	0.000184746	0.0682364	0.712326	chr20	52482806	-		0.441689	0.298426	0.143263	OpenSea	IGR	chr20:52482655-52482655		0.16427
cg07795766	-0.835295	-1.24018	-4.12477	0.000184795	0.0682364	0.712097	chr22	45608516	+	C22orf9	0.239429	0.40017	-0.16074	OpenSea	Body			-0.728884
cg17760120	0.97709	1.36774	4.12449	0.000184953	0.0682604	0.711354	chr14	23633755	+	SLC7A8	0.785327	0.686223	0.0991042	OpenSea	Body			0.331578
cg21116428	-0.557829	2.36494	-4.12424	0.000185092	0.0682775	0.710701	chr2	42939028	+	MTA3	0.805765	0.858592	-0.052827	OpenSea	Body			-0.135406
cg05163655	0.615389	1.12889	4.12375	0.000185368	0.068309	0.709408	chr3	107707263	-		0.725293	0.630054	0.0952389	OpenSea	IGR			0.366518
cg23247968	-0.854613	-2.24041	-4.12362	0.00018544	0.068309	0.709073	chr10	104535961	+	C10orf26	0.133089	0.229981	-0.0968922	OpenSea	5'UTR		*	-0.662548
cg19716920	1.31344	-0.344307	4.12347	0.000185528	0.068309	0.708661	chr9	130095379	-	GARNL3	0.540379	0.375322	0.165057	OpenSea	Body			0.148066
cg11714010	-0.83982	-2.03501	-4.12326	0.000185646	0.068309	0.708107	chr5	133880962	+	JADE2	0.160309	0.224771	-0.064462	OpenSea	Body	chr5:133880902-133880902		-0.306664
cg13896060	0.431809	1.15518	4.12324	0.000185657	0.068309	0.708054	chr17	43451569	-		0.715341	0.65194	0.0634013	S_Shelf	IGR			0.209844
cg04602039	-1.0874	0.419066	-4.1231	0.000185736	0.068309	0.707686	chr3	169702343	+	SEC62	0.499948	0.674401	-0.174454	OpenSea	Body			-0.366923
cg08038629	-1.13309	-1.9623	-4.12238	0.000186143	0.0683847	0.705784	chr1	17751673	-	RCC2	0.155738	0.300599	-0.144861	OpenSea	Body			-0.587806
cg27357299	-1.18488	-2.54062	-4.12221	0.000186239	0.0683847	0.705338	chr13	49110009	-		0.114859	0.269481	-0.154622	S_Shelf	IGR			-0.742354
cg14096937	-0.931959	1.79985	-4.122	0.000186354	0.0683847	0.704803	chr1	52265219	+	NRD1	0.72346	0.831316	-0.107856	OpenSea	Body			-0.437006
[truncated: 2,883 more rows]

## Sheet: b) MSS_MSNS_5mC
	logFC	AveExpr	t	P.Value	adj.P.Val	B	Chr	Position	Strand	Gene	betaMSS	betaMSNS	deltaBeta	Island_Rel	feature	enhancer	sign	cor_with_macr
cg10655682	-2.07309	0.370353	-7.0558	1.57995e-08	0.00582028	7.8227	chr19	4567177	+		0.408744	0.747341	-0.338596	S_Shore	IGR	chr19:4567148-4567148		-0.576464
cg24699021	-2.26722	0.0276399	-6.94814	2.23046e-08	0.00582028	7.56418	chr5	172305986	-	ERGIC1	0.322813	0.733636	-0.410823	OpenSea	Body			-0.566235
cg22145459	-1.53248	-1.03437	-6.83539	3.20286e-08	0.00582028	7.29186	chr6	31693656	-	C6orf25	0.214426	0.47563	-0.261204	S_Shore	3'UTR			-0.643711
cg20472746	-1.51537	-0.313415	-6.79184	3.68395e-08	0.00582028	7.18625	chr13	42039334	+	C13orf15	0.365381	0.558256	-0.192876	OpenSea	Body			-0.237898
cg14223856	-2.42844	0.66534	-6.76903	3.96435e-08	0.00582028	7.13084	chr9	139508740	+		0.40191	0.749439	-0.347529	OpenSea	IGR			-0.492303
cg07457727	-1.67349	-0.797877	-6.61266	6.55871e-08	0.00802434	6.74936	chr8	131451983	+		0.243479	0.529854	-0.286375	N_Shelf	IGR			-0.737493
cg01668352	-1.4178	-0.724489	-6.52691	8.64776e-08	0.00804838	6.53902	chr12	64482597	-	SRGAP1	0.285414	0.519224	-0.233811	OpenSea	Body		*	-0.626494
cg24790419	-1.32001	-0.105013	-6.52252	8.77115e-08	0.00804838	6.52823	chr19	18385930	-	KIAA1683	0.354543	0.598325	-0.243782	OpenSea	TSS1500		*	-0.666397
cg01233673	1.31048	-0.2862	6.42639	1.19628e-07	0.00948903	6.29143	chr18	33517119	+		0.562997	0.374262	0.188734	OpenSea	IGR			0.358112
cg25468274	-1.59013	-1.27567	-6.4024	1.29265e-07	0.00948903	6.23221	chr1	31280338	+		0.232161	0.455243	-0.223082	Island	IGR			-0.149078
cg06246510	1.5961	-0.366374	6.36782	1.44547e-07	0.00964625	6.14671	chr8	101504720	-		0.611191	0.341601	0.269589	OpenSea	IGR			0.535649
cg02487061	1.23328	0.919217	6.27785	1.93332e-07	0.0118267	5.92377	chr1	85721250	+	C1orf52	0.732302	0.593263	0.139039	N_Shelf	Body			0.244683
cg07700552	1.84182	0.0223603	6.17314	2.71251e-07	0.0143107	5.66341	chr9	37507768	+		0.619844	0.387294	0.23255	OpenSea	IGR			0.286105
cg00653847	1.32863	0.194391	6.17124	2.72927e-07	0.0143107	5.65867	chr10	102100212	+		0.629262	0.426417	0.202845	OpenSea	IGR			0.460401
cg20902589	-1.60952	0.928956	-6.12167	3.20399e-07	0.015493	5.53508	chr16	17452697	+	XYLT1	0.529716	0.774569	-0.244853	OpenSea	Body	chr16:17452690-17452690		-0.59287
cg09110314	1.08101	0.751123	6.10543	3.37685e-07	0.015493	5.49455	chr2	185289999	-		0.69904	0.549391	0.14965	OpenSea	IGR			0.133786
cg03757296	-1.70198	0.505633	-6.07241	3.75764e-07	0.0158396	5.41207	chr6	47121238	-		0.47266	0.688964	-0.216304	OpenSea	IGR			-0.528864
cg12889594	-0.9283	1.01544	-6.06219	3.88396e-07	0.0158396	5.38654	chr11	69260314	-		0.584059	0.717531	-0.133472	S_Shore	IGR		*	-0.46425
cg22140893	1.41442	1.60577	5.9601	5.40419e-07	0.0168921	5.131	chr3	33044815	-	GLB1	0.825438	0.678127	0.147311	OpenSea	Body			0.363075
cg11650372	1.95387	0.657112	5.95211	5.54563e-07	0.0168921	5.11098	chr21	35171932	+	ITSN1	0.745635	0.495737	0.249898	OpenSea	Body			0.243164
cg15130252	-1.27937	1.17079	-5.94043	5.75935e-07	0.0168921	5.08167	chr4	38766123	-		0.598402	0.781581	-0.183179	OpenSea	IGR			-0.434677
cg22564652	-1.32854	2.64228	-5.93584	5.84549e-07	0.0168921	5.07016	chr17	19237041	-	EPN2	0.807317	0.896598	-0.0892806	OpenSea	Body			-0.0603606
cg11823253	1.36138	1.14142	5.92614	6.0318e-07	0.0168921	5.04584	chr1	213154553	+	VASH2	0.760746	0.599847	0.160898	OpenSea	Body			0.260077
cg21730012	-1.20409	1.23158	-5.91742	6.20436e-07	0.0168921	5.02396	chr10	134479884	+	INPP5A	0.591944	0.782749	-0.190805	S_Shelf	Body			-0.663764
cg02543993	-1.9387	-0.132403	-5.89252	6.72495e-07	0.0168921	4.96145	chr7	5736195	+	RNF216	0.335827	0.644044	-0.308218	OpenSea	Body			-0.528357
cg16618104	-1.59896	-2.47149	-5.87784	7.05199e-07	0.0168921	4.92459	chr12	104853100	+	CHST11	0.0920211	0.212012	-0.119991	S_Shore	Body			-0.36824
cg09874776	1.50685	0.382919	5.86632	7.31969e-07	0.0168921	4.89565	chr20	44330841	-	WFDC10B	0.675297	0.425823	0.249474	OpenSea	Body			0.505266
cg11828279	-1.15411	0.800058	-5.85136	7.68252e-07	0.0168921	4.85807	chr10	99120979	-	RRP12	0.542404	0.712852	-0.170448	OpenSea	Body			-0.572109
cg00148114	-1.23123	-1.73444	-5.84415	7.86382e-07	0.0168921	4.83994	chr7	5468197	-		0.161539	0.268716	-0.107177	Island	IGR			-0.0858821
cg07954334	-1.35864	-0.447185	-5.84301	7.89283e-07	0.0168921	4.83708	chr17	80540367	+	FOXK2	0.306107	0.526992	-0.220885	N_Shore	Body			-0.607251
cg13126638	1.46965	-0.875032	5.83811	8.01878e-07	0.0168921	4.82478	chr12	6487080	+	SCNN1A	0.415517	0.270632	0.144886	OpenSea	TSS1500			-0.160421
cg03667033	-1.09288	0.398322	-5.82888	8.26185e-07	0.0168921	4.80157	chr4	25507416	+		0.447259	0.635689	-0.18843	Island	IGR			-0.628418
cg22434506	-2.04851	1.36316	-5.82029	8.49449e-07	0.0168921	4.77997	chr12	6657818	+	IFFO1	0.546865	0.81764	-0.270776	Island	Body			-0.43569
cg04462329	-1.83401	-0.534524	-5.81866	8.53939e-07	0.0168921	4.77587	chr14	91697876	-		0.300378	0.549235	-0.248858	N_Shelf	IGR	chr14:91697855-91697855		-0.34444
cg26529655	-1.62196	0.983044	-5.81816	8.55334e-07	0.0168921	4.7746	chr5	424371	+	AHRR	0.514167	0.756141	-0.241974	S_Shelf	Body		*	-0.411586
cg09869874	-1.72334	-0.509135	-5.81452	8.65448e-07	0.0168921	4.76546	chr1	112033935	+	TMIGD3	0.282004	0.562597	-0.280593	OpenSea	Body			-0.573121
cg20263678	0.957392	-0.672091	5.81295	8.6987e-07	0.0168921	4.7615	chr22	30721358	+	TBC1D10A	0.443139	0.317044	0.126096	N_Shore	Body	chr22:30721148-30721148		0.278813
cg07155151	1.57419	0.657293	5.80841	8.82735e-07	0.0168921	4.75008	chr17	41005364	+	AOC3	0.703016	0.454242	0.248774	OpenSea	Body			0.441766
cg18456621	1.78449	0.708002	5.80276	8.98991e-07	0.0168921	4.73588	chr17	80297270	-		0.730436	0.48916	0.241276	OpenSea	IGR			0.220478
cg23807641	-1.96191	-0.170036	-5.79547	9.20454e-07	0.0168921	4.71753	chr19	47600157	-	ZC3H4	0.328979	0.669278	-0.340299	OpenSea	Body			-0.63966
cg08694107	-1.04899	1.40642	-5.78321	9.57665e-07	0.0171464	4.68668	chr5	149607327	+	CAMK2A	0.663076	0.804976	-0.141899	OpenSea	Body			-0.537371
cg02590486	-0.893675	1.92595	-5.7544	1.05116e-06	0.0183722	4.61415	chr12	499376	-	KDM5A	0.743352	0.844085	-0.100733	S_Shore	TSS1500			-0.366619
cg04423119	2.02492	0.732988	5.70254	1.24295e-06	0.0212191	4.48351	chr1	57388096	-		0.738593	0.464645	0.273948	OpenSea	IGR			0.320336
cg04240950	1.30657	-0.250657	5.69371	1.27891e-06	0.0213369	4.46126	chr16	27482609	+	GTF3C1	0.564429	0.375096	0.189332	OpenSea	Body			0.21187
cg14873380	1.13957	0.195102	5.68071	1.33378e-06	0.0217577	4.42849	chr6	47647971	-	ADGRF2	0.608191	0.458858	0.149333	OpenSea	Body			0.105023
cg23739048	1.35724	-1.71139	5.6605	1.42373e-06	0.0222999	4.37754	chr1	165393661	-	RXRG	0.328297	0.17853	0.149767	OpenSea	5'UTR			0.0648167
cg24344681	1.0258	0.812775	5.65962	1.42777e-06	0.0222999	4.37533	chr20	10844888	+		0.706365	0.540812	0.165553	OpenSea	IGR			0.287016
cg09088625	-1.4519	-0.310295	-5.63698	1.53608e-06	0.0234917	4.31822	chr3	46246578	+	CCR1	0.311455	0.573058	-0.261603	OpenSea	5'UTR			-0.619
cg19034971	1.29314	-0.338907	5.62293	1.60736e-06	0.0236135	4.28277	chr20	32011218	+	SNTA1	0.533319	0.350815	0.182504	OpenSea	Body			0.21349
cg08223224	-1.67906	-0.0116111	-5.62009	1.62218e-06	0.0236135	4.2756	chr5	177777391	-	COL23A1	0.353159	0.655372	-0.302213	OpenSea	Body			-0.65394
cg06588497	-1.16848	1.10342	-5.5964	1.75108e-06	0.0236135	4.21582	chr16	55576558	+	LPCAT2	0.595764	0.766839	-0.171075	OpenSea	Body			-0.463136
cg12474090	-3.24791	0.812037	-5.5918	1.7773e-06	0.0236135	4.2042	chr13	114825323	+	RASA3	0.350101	0.752471	-0.40237	OpenSea	Body			-0.278003
cg00368259	-1.21937	-1.11463	-5.58592	1.81133e-06	0.0236135	4.18936	chr18	67602690	+	CD226	0.265761	0.400987	-0.135227	OpenSea	Body	chr18:67602629-67602629		-0.174701
cg09843864	-1.15147	-0.0509288	-5.58532	1.81488e-06	0.0236135	4.18783	chr20	30653849	-	HCK	0.414025	0.613209	-0.199184	OpenSea	5'UTR			-0.471744
cg15867626	1.30402	1.15541	5.58459	1.81914e-06	0.0236135	4.186	chr3	87045569	+		0.777532	0.603648	0.173885	OpenSea	IGR	chr3:87045521-87045521		0.345858
cg01127380	-1.10433	1.15254	-5.58439	1.82031e-06	0.0236135	4.18549	chr17	72615609	-	CD300E	0.594057	0.753991	-0.159934	OpenSea	Body			-0.466376
cg03403018	1.98433	-0.216853	5.57456	1.87899e-06	0.0236135	4.16067	chr11	71824484	-	ANAPC15	0.590262	0.344875	0.245387	S_Shore	TSS1500			0.191817
cg04135110	1.46067	-1.9789	5.57221	1.89324e-06	0.0236135	4.15476	chr5	346695	-	AHRR	0.320119	0.151037	0.169082	S_Shelf	Body		*	0.434474
cg27651355	1.50811	-0.378589	5.56035	1.96714e-06	0.0236135	4.12479	chr19	14608092	-	GIPC1	0.551927	0.333056	0.21887	S_Shore	TSS1500			0.247012
cg22191696	-1.56989	-3.88456	-5.55998	1.96946e-06	0.0236135	4.12387	chr17	71948849	+		0.0433575	0.124033	-0.0806757	Island	IGR			-0.44602
cg01480447	1.37596	0.26662	5.55865	1.97796e-06	0.0236135	4.1205	chr2	239194384	+	PER2	0.62182	0.434087	0.187732	N_Shelf	5'UTR			0.0790966
cg26691951	1.27348	1.07294	5.55608	1.99438e-06	0.0236135	4.11403	chr8	49606221	+	LOC101929268	0.746118	0.595319	0.150798	OpenSea	Body	chr8:49606082-49606082		0.142495
cg26472183	-1.49526	1.87214	-5.54418	2.07247e-06	0.0240189	4.08396	chr8	126445744	+	TRIB1	0.655134	0.855812	-0.200678	S_Shore	Body			-0.444906
cg17825211	-1.26867	1.17086	-5.54096	2.09407e-06	0.0240189	4.07584	chr6	53446025	+		0.56227	0.748809	-0.18654	OpenSea	IGR			-0.523597
cg09203199	0.976167	1.52336	5.53236	2.15294e-06	0.0243143	4.05412	chr16	66970577	-	CES2	0.785228	0.702825	0.0824023	S_Shore	Body			-0.290257
cg22788953	-1.86994	0.758405	-5.52636	2.19505e-06	0.0244142	4.03895	chr7	2679148	+	TTYH3	0.439918	0.740313	-0.300395	OpenSea	Body			-0.603504
cg08014027	-1.58328	-0.911581	-5.50728	2.33427e-06	0.0255751	3.99077	chr16	27543174	-	GTF3C1	0.240212	0.47567	-0.235458	OpenSea	Body	chr16:27542863-27542863		-0.443083
cg02925187	-1.44476	0.22053	-5.49715	2.41181e-06	0.0257304	3.96516	chr13	114886195	+	RASA3	0.463853	0.638674	-0.174821	OpenSea	Body	chr13:114886123-114886123		-0.0177233
cg11062672	1.12564	1.48505	5.49628	2.41854e-06	0.0257304	3.96297	chr11	111809961	-	DIXDC1	0.792758	0.636971	0.155787	S_Shore	Body			0.504355
cg03273420	0.887933	0.29414	5.46576	2.66852e-06	0.0279843	3.88584	chr17	18166322	+	SMCR7	0.601886	0.467039	0.134847	N_Shore	Body			0.222909
cg01269299	-1.64027	-0.391487	-5.45261	2.78399e-06	0.028463	3.8526	chr10	112287792	-		0.329709	0.612937	-0.283228	N_Shelf	IGR			-0.470833
cg03811952	-1.03316	-0.0449551	-5.45175	2.79172e-06	0.028463	3.85043	chr12	111079504	-	TCTN1	0.414985	0.579282	-0.164297	OpenSea	Body			-0.44602
cg13828018	-1.2499	-1.25742	-5.43967	2.90239e-06	0.0289123	3.81992	chr2	17941268	+	GEN1	0.223911	0.462328	-0.238417	OpenSea	Body			-0.720174
cg16208151	-1.24702	0.375549	-5.43837	2.91456e-06	0.0289123	3.81664	chr18	74790207	-	MBP	0.412384	0.639709	-0.227326	OpenSea	Body	chr18:74789913-74789913		-0.558538
cg03610346	1.14246	1.96444	5.43399	2.95602e-06	0.0289327	3.80555	chr20	58387418	-	PHACTR3	0.842488	0.727381	0.115107	OpenSea	Body			0.216933
cg12703333	1.61022	-0.127886	5.42206	3.07172e-06	0.0296695	3.7754	chr10	76962548	-		0.581447	0.370847	0.210601	OpenSea	IGR			0.104416
cg09608814	-1.04334	1.89465	-5.41251	3.16764e-06	0.0300362	3.75126	chr16	17448390	+	XYLT1	0.721708	0.841405	-0.119697	OpenSea	Body			-0.370569
cg25303150	-2.0746	-2.56647	-5.41018	3.19152e-06	0.0300362	3.74536	chr10	134211874	-	PWWP2B	0.0994362	0.306589	-0.207153	S_Shore	Body			-0.7619
cg21381845	-1.34422	-1.72795	-5.40371	3.25862e-06	0.0302795	3.72901	chr7	642127	+	PRKAR1B	0.190675	0.320346	-0.129672	N_Shelf	Body		*	0.145331
cg12083012	-1.78546	-1.77899	-5.37237	3.60433e-06	0.0330733	3.64978	chr22	37703131	+	CYTH4	0.139502	0.315056	-0.175554	OpenSea	Body	chr22:37702859-37702859		-0.352947
cg21537187	1.40727	-0.364735	5.36559	3.68372e-06	0.0333845	3.63265	chr7	135662562	-	MTPN	0.554096	0.350459	0.203637	S_Shore	TSS1500			0.294005
cg15116469	1.27704	1.26945	5.35466	3.81551e-06	0.0337124	3.60501	chr16	58256624	-		0.761085	0.606053	0.155032	OpenSea	IGR			0.395584
cg20907377	1.02312	1.99599	5.35075	3.86381e-06	0.0337124	3.59511	chr3	135686643	-	PPP2R3A	0.843723	0.742556	0.101168	S_Shore	5'UTR			0.42384
cg13707951	-1.84622	-1.79184	-5.34827	3.89473e-06	0.0337124	3.58885	chr10	13749382	-	FRMD4A	0.141077	0.297138	-0.156061	OpenSea	Body			-0.168625
cg03542686	-1.05611	1.66281	-5.34756	3.9036e-06	0.0337124	3.58706	chr1	19794335	-	CAPZB	0.689056	0.815763	-0.126708	OpenSea	Body			-0.0434474
cg09317371	-1.61844	0.575744	-5.34336	3.95664e-06	0.0337731	3.57644	chr16	57180175	-	CPNE2	0.467284	0.724765	-0.257481	OpenSea	Body		*	-0.217541
cg22702086	-1.02387	0.449225	-5.32272	4.22803e-06	0.0356747	3.52425	chr14	91127708	+	TTC7B	0.479213	0.650417	-0.171203	OpenSea	Body	chr14:91127365-91127365		-0.540308
cg11772834	1.44608	1.54416	5.29818	4.57485e-06	0.0381625	3.46219	chr20	16844993	+		0.81315	0.648386	0.164764	OpenSea	IGR			0.422321
cg27306268	-1.01971	-1.45137	-5.29391	4.63793e-06	0.038254	3.45141	chr16	84721415	-		0.212158	0.34531	-0.133151	OpenSea	IGR			-0.589731
cg04332442	1.336	-3.06225	5.28796	4.72741e-06	0.0385588	3.43636	chr22	46770063	+	CELSR1	0.16301	0.0667289	0.0962811	N_Shore	Body			0.507191
cg20267284	-2.05023	-1.63928	-5.27688	4.89861e-06	0.0395161	3.40834	chr11	68846972	-	TPCN2	0.170452	0.421101	-0.25065	N_Shelf	Body			-0.547296
cg01331914	1.2714	0.266543	5.26088	5.15665e-06	0.0411455	3.3679	chr9	35814223	-	HINT2	0.641685	0.469897	0.171788	N_Shore	Body			0.224124
cg08348818	-1.45772	-1.77531	-5.24671	5.3966e-06	0.042597	3.33205	chr7	47608223	+	TNS3	0.165157	0.319822	-0.154665	OpenSea	5'UTR			-0.402572
cg17017156	0.788979	0.425467	5.23125	5.67077e-06	0.0437858	3.29299	chr11	126860921	+	KIRREL3	0.610702	0.479492	0.13121	OpenSea	Body			0.308386
cg09552070	-1.46305	-1.82553	-5.23006	5.69258e-06	0.0437858	3.28996	chr17	3704607	+	ITGAE	0.149131	0.359094	-0.209962	OpenSea	TSS200			-0.537067
cg24662231	1.24577	-0.789068	5.22822	5.72615e-06	0.0437858	3.28532	chr17	41002433	-	AOC2	0.449862	0.27783	0.172033	OpenSea	3'UTR			0.34444
cg02979839	-1.19066	0.342564	-5.21928	5.89276e-06	0.0445953	3.26271	chr5	176957063	-	FAM193B	0.447425	0.636095	-0.188671	N_Shore	Body			-0.560563
cg17281677	-1.25478	-0.800704	-5.2131	6.01056e-06	0.0447829	3.24709	chr12	6658557	+	IFFO1	0.281772	0.496709	-0.214937	S_Shore	Body			-0.656067
cg21406003	-1.21569	0.212292	-5.20879	6.09415e-06	0.0447829	3.2362	chr9	127052763	-	NEK6	0.418993	0.648562	-0.229568	OpenSea	TSS1500			-0.603403
cg21465612	-1.23603	0.914223	-5.20846	6.10057e-06	0.0447829	3.23537	chr1	112033851	-	TMIGD3	0.550179	0.742685	-0.192506	OpenSea	Body			-0.496557
cg11917995	-1.05624	2.23953	-5.1941	6.38784e-06	0.0464275	3.19907	chr17	80974217	+	B3GNTL1	0.763649	0.855948	-0.0922998	N_Shore	Body			0.00901357
cg26721868	-1.43438	-1.21098	-5.18271	6.62528e-06	0.0473312	3.17027	chr19	4567641	+		0.219347	0.450992	-0.231645	S_Shore	IGR			-0.612315
cg15391555	1.15737	-0.940994	5.18091	6.66347e-06	0.0473312	3.16573	chr13	34129205	+		0.442009	0.26667	0.175339	OpenSea	IGR			0.405307
cg01150646	-1.68767	-0.215606	-5.17894	6.70562e-06	0.0473312	3.16075	chr17	1377304	-	MYO1C	0.361472	0.582632	-0.22116	S_Shore	Body			-0.397306
cg13255061	-1.54157	-1.75905	-5.17431	6.80588e-06	0.0475669	3.14904	chr17	17616093	+	RAI1	0.153934	0.320373	-0.16644	OpenSea	5'UTR	chr17:17615930-17615930		-0.365202
cg04204452	-1.33084	-2.96747	-5.17144	6.86861e-06	0.0475669	3.1418	chr17	1479213	+	SLC43A2	0.0894895	0.221543	-0.132053	Island	Body			-0.769091
cg01203847	1.26637	1.13096	5.16767	6.95205e-06	0.0476948	3.13226	chr3	193700086	-	LOC647323	0.752484	0.558415	0.194069	OpenSea	Body			0.328742
cg17388248	1.64702	-0.0913484	5.15065	7.34126e-06	0.0485377	3.08925	chr11	34645707	-	EHF	0.596292	0.362967	0.233325	OpenSea	5'UTR			0.349605
cg01984323	-1.15501	0.054965	-5.15056	7.34332e-06	0.0485377	3.08903	chr9	126906279	+		0.388655	0.58343	-0.194775	OpenSea	IGR			-0.716022
cg06107544	-1.24963	1.10091	-5.14849	7.39218e-06	0.0485377	3.08379	chr1	186625391	-		0.583933	0.735817	-0.151884	OpenSea	IGR	chr1:186625019-186625019		-0.286814
cg14853373	-1.26624	-0.707894	-5.14662	7.43644e-06	0.0485377	3.07908	chr10	13785658	-	FRMD4A	0.287463	0.466294	-0.178831	OpenSea	Body			-0.319324
cg00095878	-0.9555	2.50062	-5.14231	7.53976e-06	0.0485377	3.06818	chr7	150745690	+	ASIC3	0.796585	0.876652	-0.0800667	N_Shore	5'UTR			-0.166599
cg08493167	-1.47613	-1.97826	-5.14136	7.56281e-06	0.0485377	3.06577	chr14	106329560	-		0.143438	0.344014	-0.200576	N_Shelf	IGR			-0.707819
cg03954453	-1.01061	1.45062	-5.14126	7.56506e-06	0.0485377	3.06553	chr2	86262687	+	POLR1A	0.659975	0.796705	-0.13673	OpenSea	Body			-0.481669
cg04331199	-1.09926	-0.989979	-5.13966	7.60388e-06	0.0485377	3.06149	chr1	67227248	+	TCTEX1D1	0.260324	0.449921	-0.189597	OpenSea	Body			-0.613733
cg25648203	-1.40645	0.241043	-5.13592	7.69548e-06	0.048699	3.05203	chr5	395444	-	AHRR	0.409389	0.660296	-0.250906	OpenSea	Body		*	-0.627
cg19586199	-1.06466	2.15277	-5.12953	7.85445e-06	0.0489405	3.03588	chr19	14225172	+	PRKACA	0.758998	0.852035	-0.0930368	N_Shelf	TSS200			-0.184525
cg08864944	1.61308	-0.731743	5.12768	7.90092e-06	0.0489405	3.03122	chr1	164633485	+	PBX1	0.535851	0.314818	0.221033	OpenSea	Body			0.360948
cg10071839	1.73857	0.262344	5.12201	8.0454e-06	0.0489405	3.0169	chr1	203737746	+	LAX1	0.650681	0.403761	0.24692	OpenSea	TSS1500			0.390521
cg18998543	-1.36722	0.869074	-5.12104	8.07061e-06	0.0489405	3.01443	chr7	2769865	+	GNA12	0.542932	0.745724	-0.202792	OpenSea	3'UTR			-0.43488
cg05614346	-1.41406	-2.44499	-5.11691	8.17771e-06	0.0489405	3.00401	chr5	176858608	-	GRK6	0.106564	0.207304	-0.100741	N_Shelf	Body			-0.346871
cg25232795	-1.0783	0.827936	-5.11603	8.20081e-06	0.0489405	3.00178	chr5	150860100	+	SLC36A1	0.536196	0.723227	-0.187031	OpenSea	Body			-0.581224
cg00163372	-0.895882	1.73089	-5.11422	8.2483e-06	0.0489405	2.99722	chr8	128752988	+	MYC	0.71378	0.816274	-0.102494	S_Shore	Body			-0.21511
cg10951657	1.01969	1.24249	5.10825	8.40737e-06	0.0489405	2.98212	chr5	31367286	+		0.762255	0.641532	0.120724	OpenSea	IGR			0.385761
cg08943494	-1.56861	-0.975192	-5.10824	8.40752e-06	0.0489405	2.98211	chr11	36422615	+	PRR5L	0.236071	0.427113	-0.191043	OpenSea	5'UTR			-0.248532
cg07965566	-1.10761	-0.734579	-5.10384	8.52673e-06	0.0489405	2.97098	chr14	73934847	-		0.27049	0.4143	-0.143811	OpenSea	IGR			-0.362974
cg03152353	-1.90671	0.36859	-5.10316	8.54503e-06	0.0489405	2.96929	chr9	139417194	+	NOTCH1	0.421109	0.679087	-0.257978	Island	Body		*	-0.210857
cg07681487	-1.50913	1.35559	-5.10146	8.59165e-06	0.0489405	2.96499	chr18	13482420	+	LDLRAD4	0.599661	0.806333	-0.206672	OpenSea	Body			-0.423739
cg18513023	-0.992472	1.40965	-5.10115	8.60035e-06	0.0489405	2.96419	chr6	44009266	+		0.656837	0.778071	-0.121234	OpenSea	IGR	chr6:44009201-44009201		-0.359733
cg25128949	-1.32003	0.176684	-5.09591	8.74551e-06	0.0493837	2.95095	chr2	10470142	-	HPCAL1	0.468213	0.61471	-0.146498	OpenSea	TSS200			0.161232
cg09900894	1.01599	-0.289432	5.0917	8.86383e-06	0.0496698	2.94033	chr17	57864839	-	VMP1	0.514953	0.345386	0.169567	OpenSea	Body			0.349706
cg18610295	1.27767	0.376784	5.08687	9.00168e-06	0.0500601	2.92813	chr7	4705521	-		0.67561	0.495433	0.180178	OpenSea	IGR			0.411282
cg04037905	1.17437	1.81545	5.08324	9.10649e-06	0.0501803	2.91898	chr10	97047067	-	PDLIM1	0.809291	0.691787	0.117504	N_Shelf	Body			-0.00364594
cg15045977	-0.896447	0.183088	-5.08141	9.16002e-06	0.0501803	2.91434	chr3	4516987	-		0.462713	0.628119	-0.165406	OpenSea	IGR			-0.46668
cg18748062	-1.24553	0.418056	-5.07454	9.36328e-06	0.0507311	2.89698	chr19	3966842	+	DAPK3	0.498066	0.668049	-0.169984	S_Shore	Body			-0.335933
cg01141835	-1.16259	0.511494	-5.07316	9.40457e-06	0.0507311	2.8935	chr16	84677351	+		0.478707	0.677744	-0.199037	OpenSea	IGR	chr16:84677292-84677292		-0.529066
cg13326587	-1.06457	1.29168	-5.07106	9.46788e-06	0.0507311	2.8882	chr17	1103969	-		0.622823	0.787355	-0.164532	N_Shelf	IGR			-0.608771
cg14117486	0.809147	2.56687	5.06735	9.58053e-06	0.0509627	2.87884	chr1	158055200	-	KIRREL	0.898427	0.80648	0.0919473	OpenSea	Body			0.372392
cg14863632	-0.903256	0.0845702	-5.06206	9.74361e-06	0.0514573	2.86549	chr5	177757945	-	COL23A1	0.443816	0.570799	-0.126983	OpenSea	Body	chr5:177757894-177757894		-0.302816
cg23072629	1.28555	-0.813186	5.05433	9.98707e-06	0.0523663	2.84597	chr2	239195537	+	PER2	0.473437	0.313346	0.160092	N_Shore	5'UTR			0.109885
cg08202720	1.14752	1.42718	5.05103	1.00927e-05	0.0525451	2.83764	chr2	239196219	+	PER2	0.781241	0.650854	0.130388	N_Shore	5'UTR			0.302816
cg04822087	-1.45644	1.32721	-5.0452	1.02822e-05	0.0531546	2.82292	chr11	1901714	+	LSP1	0.609295	0.801759	-0.192464	N_Shore	Body			-0.48177
cg05055171	0.959717	-0.731498	5.04176	1.03958e-05	0.0533659	2.81423	chr1	89234688	+	PKN2	0.436595	0.308609	0.127986	OpenSea	Body			-0.031193
cg24964858	1.17189	0.245521	5.03943	1.04731e-05	0.0533892	2.80837	chr7	47622693	+	TNS3	0.61548	0.421527	0.193953	S_Shore	TSS1500			0.515495
cg24408719	1.11557	2.38233	5.03318	1.0684e-05	0.0540299	2.79258	chr11	130321183	-	ADAMTS15	0.877909	0.777411	0.100498	S_Shore	Body	chr11:130321179-130321179		0.291473
cg01418188	-0.896949	0.242601	-5.03137	1.07459e-05	0.0540299	2.78801	chr11	3145609	+	OSBPL5	0.473441	0.592174	-0.118733	S_Shelf	Body			-0.0994531
cg16328299	-1.30896	0.694321	-5.02662	1.09099e-05	0.0544813	2.77602	chr4	154544292	+	KIAA0922	0.485934	0.716488	-0.230554	OpenSea	Body			-0.619101
cg22291224	-0.966107	1.17704	-5.02333	1.10248e-05	0.0546828	2.76773	chr1	150125085	+	PLEKHO1	0.6163	0.761534	-0.145233	S_Shelf	5'UTR			-0.549929
cg22435173	1.09905	0.188225	5.01807	1.12113e-05	0.0552345	2.75446	chr2	113969054	+		0.609614	0.452868	0.156746	OpenSea	IGR			0.0599554
cg23725888	-1.64177	1.60692	-5.01003	1.15022e-05	0.0562902	2.73417	chr16	88926074	+	TRAPPC2L	0.648336	0.853984	-0.205648	S_Shelf	Body			-0.337452
cg20299925	-1.53376	-1.94568	-5.00368	1.17374e-05	0.0570608	2.71814	chr3	107821384	+		0.141431	0.356174	-0.214743	OpenSea	IGR			-0.659307
cg07943658	1.364	-0.332845	5.00087	1.18429e-05	0.0571947	2.71106	chr5	352001	-	AHRR	0.5594	0.360704	0.198696	OpenSea	Body			0.300081
cg18544696	-1.67878	0.0840499	-4.99394	1.21073e-05	0.0580896	2.69357	chr11	121350035	-	SORL1	0.37494	0.635814	-0.260875	OpenSea	Body			-0.475998
cg14300089	-1.15095	0.789323	-4.98973	1.22704e-05	0.0584898	2.68297	chr17	74044446	-	SRP68	0.52738	0.709495	-0.182115	OpenSea	Body			-0.521673
cg06953499	-0.79191	0.612266	-4.98646	1.23989e-05	0.0584939	2.67472	chr9	131007980	-	MIR199B	0.54685	0.662759	-0.11591	OpenSea	TSS1500			-0.308791
cg18053481	-1.63188	0.141507	-4.98566	1.24306e-05	0.0584939	2.67269	chr8	126445748	+	TRIB1	0.383706	0.669771	-0.286065	S_Shore	Body			-0.481872
cg26854869	1.19941	1.49689	4.97276	1.29516e-05	0.0605573	2.64017	chr17	60171359	-		0.791451	0.641178	0.150274	OpenSea	IGR			0.580211
cg02248833	-1.33789	0.635051	-4.97005	1.30637e-05	0.0606946	2.63334	chr19	50425434	+	IL4I1	0.484139	0.707854	-0.223715	OpenSea	Body	chr19:50425284-50425284		-0.490278
cg12840818	-1.06181	0.472259	-4.96696	1.31929e-05	0.0609093	2.62554	chr11	64442979	+	NRXN2	0.479389	0.635244	-0.155855	OpenSea	Body			-0.37695
cg21622732	-1.35206	-2.04359	-4.9602	1.34798e-05	0.0618452	2.60849	chr22	37624406	+	RAC2	0.142752	0.289114	-0.146362	OpenSea	Body	chr22:37624378-37624378		-0.498278
cg18267004	-0.890529	1.75385	-4.95356	1.37675e-05	0.0627729	2.59175	chr13	24423233	+	MIPEP	0.700097	0.80165	-0.101554	OpenSea	Body			-0.563399
cg13114777	1.1418	1.38651	4.94884	1.39754e-05	0.0633275	2.57987	chr2	228753156	+	DAW1	0.774002	0.609072	0.16493	OpenSea	Body			0.383127
cg04784315	-1.07736	1.54232	-4.94622	1.40924e-05	0.063466	2.57326	chr9	125797284	-	GPR21	0.673225	0.818688	-0.145463	OpenSea	1stExon			-0.365708
cg20322766	-0.86691	1.48137	-4.941	1.43282e-05	0.0640594	2.56011	chr2	7999224	-		0.668845	0.789996	-0.121152	OpenSea	IGR		*	-0.626696
cg27287892	-1.23053	0.663938	-4.93814	1.44593e-05	0.0640594	2.55289	chr16	15701461	+	KIAA0430	0.490103	0.717906	-0.227803	OpenSea	Body			-0.651914
cg08868540	-1.05845	0.529446	-4.93756	1.4486e-05	0.0640594	2.55143	chr9	137301743	-	RXRA	0.503192	0.683153	-0.179961	S_Shore	Body	chr9:137301354-137301354		-0.371177
cg06614194	-1.58878	-1.64583	-4.93133	1.47757e-05	0.0649493	2.53573	chr12	278042	-	IQSEC3	0.17393	0.340522	-0.166593	OpenSea	Body			-0.398623
cg21432713	0.919484	1.24834	4.92705	1.49777e-05	0.0651424	2.52497	chr6	8334422	-		0.744139	0.637387	0.106752	OpenSea	IGR			0.0704882
cg16419027	1.9054	-0.390637	4.92665	1.49971e-05	0.0651424	2.52394	chr13	76033339	-	TBC1D4	0.607289	0.347579	0.25971	OpenSea	Body			0.500101
cg06141400	-0.903256	1.32835	-4.91934	1.53492e-05	0.0662794	2.50554	chr12	48287587	+	VDR	0.650524	0.772875	-0.122351	OpenSea	Body			-0.272331
cg03367443	1.17852	-0.623122	4.9131	1.56565e-05	0.0672113	2.48981	chr8	54256918	+		0.454372	0.298331	0.156041	OpenSea	IGR	chr8:54256811-54256811		0.531294
cg02422197	-0.86733	2.40184	-4.90745	1.594e-05	0.0677429	2.47558	chr14	24771598	+	NOP9	0.785041	0.871154	-0.0861126	S_Shelf	Body			-0.345149
cg09194657	-1.55417	-0.455003	-4.90696	1.5965e-05	0.0677429	2.47434	chr10	135108050	-	TUBGCP2	0.297013	0.546406	-0.249393	OpenSea	Body			-0.502532
cg04457979	-1.786	-2.06269	-4.90301	1.61663e-05	0.0680381	2.4644	chr11	2890647	-	KCNQ1DN	0.141738	0.330624	-0.188886	Island	TSS1500			-0.0357505
cg02233197	-1.09966	-0.247422	-4.90182	1.62272e-05	0.0680381	2.46141	chr15	51390542	-	TNFAIP8L3	0.362642	0.558673	-0.196031	S_Shelf	Body			-0.629937
cg16597887	-1.26648	-1.47069	-4.90017	1.63126e-05	0.0680381	2.45725	chr5	177815410	+	COL23A1	0.183844	0.392884	-0.209041	OpenSea	Body			-0.673486
cg19399833	-0.962373	0.440406	-4.89458	1.66048e-05	0.0688654	2.44317	chr5	177755013	-	COL23A1	0.499468	0.667857	-0.168389	OpenSea	Body			-0.501823
ch.2.105901354F	1.26006	-3.23788	4.89171	1.67566e-05	0.0691046	2.43595	chr2	106534922	+		0.159884	0.0731855	0.0866988	OpenSea	IGR			0.451388
cg05510339	0.928319	1.46717	4.88674	1.70229e-05	0.0698108	2.42343	chr5	111030231	-		0.773838	0.666427	0.107411	OpenSea	IGR			0.202957
cg07767033	-1.10545	-0.682695	-4.88394	1.7175e-05	0.0700432	2.41638	chr10	76760957	-	KAT6B	0.320005	0.46046	-0.140455	OpenSea	Body			-0.0710958
cg21544931	-1.25044	0.198737	-4.87762	1.75228e-05	0.0707135	2.40047	chr11	36474744	+	PRR5L	0.447582	0.580324	-0.132742	OpenSea	Body			0.156269
cg14124630	-0.826873	1.2585	-4.87745	1.7532e-05	0.0707135	2.40005	chr20	23160785	-		0.623152	0.742292	-0.11914	OpenSea	IGR	chr20:23160683-23160683		-0.554588
cg15016379	-1.01475	-0.793226	-4.87554	1.76383e-05	0.0707533	2.39526	chr1	55009752	-		0.300315	0.453302	-0.152987	S_Shore	IGR			-0.64837
cg21187669	-1.06703	-0.214695	-4.86477	1.82512e-05	0.0724582	2.36814	chr17	17929033	-	ATPAF2	0.396411	0.513184	-0.116773	OpenSea	Body			0.0400041
cg05636363	-1.2162	-2.28279	-4.86461	1.82607e-05	0.0724582	2.36773	chr6	35387464	-	PPARD	0.136862	0.216776	-0.0799138	OpenSea	Body			-0.0964148
cg05587758	-1.12964	0.678123	-4.85906	1.85848e-05	0.0727962	2.35377	chr9	92057785	-	SEMA4D	0.536416	0.711611	-0.175195	OpenSea	5'UTR	chr9:92057683-92057683		-0.44764
cg16151191	-1.1492	0.719174	-4.85846	1.862e-05	0.0727962	2.35226	chr8	29445631	+		0.54103	0.700914	-0.159884	OpenSea	IGR			-0.301803
cg11820840	0.921181	1.60448	4.85652	1.87344e-05	0.0727962	2.3474	chr1	204586547	-	LRRN2	0.799872	0.665521	0.13435	OpenSea	3'UTR			0.343731
cg06944141	-1.66429	0.22462	-4.85492	1.883e-05	0.0727962	2.34336	chr19	11681044	-		0.414813	0.681573	-0.26676	OpenSea	IGR			-0.444096
cg22895377	-1.47102	1.57396	-4.85323	1.89308e-05	0.0727962	2.33912	chr14	95984104	-		0.660414	0.814582	-0.154168	S_Shore	IGR			-0.0162042
cg04472133	-1.37674	1.34314	-4.85307	1.89409e-05	0.0727962	2.3387	chr17	79128827	-	AATK	0.590765	0.802335	-0.21157	N_Shelf	Body	chr17:79128807-79128807		-0.567247
cg25173137	-0.836771	2.13902	-4.84375	1.95084e-05	0.0739166	2.31526	chr9	139323405	+	INPP5E	0.771129	0.8525	-0.0813711	N_Shelf	3'UTR			-0.131051
cg10290728	1.24303	1.37969	4.84236	1.95944e-05	0.0739166	2.31177	chr7	25469581	-		0.792289	0.619827	0.172462	OpenSea	IGR			0.48096
cg07011633	-0.866398	1.2217	-4.84203	1.9615e-05	0.0739166	2.31093	chr1	218700002	+	MIR548F3	0.649944	0.748216	-0.0982714	OpenSea	Body			0.155965
cg00903077	1.40313	-0.845454	4.8417	1.96352e-05	0.0739166	2.31012	chr1	93288833	-		0.487431	0.283606	0.203825	OpenSea	IGR			0.157788
cg26736952	1.53089	-0.535698	4.83189	2.02545e-05	0.0758591	2.28546	chr11	34645679	-	EHF	0.511431	0.293503	0.217928	OpenSea	5'UTR			0.313753
cg04835799	-0.962509	-0.896317	-4.82997	2.03785e-05	0.0759362	2.28061	chr12	120687480	-	PXN	0.281483	0.441711	-0.160228	OpenSea	Body			-0.473466
cg07452465	-1.17421	0.193435	-4.827	2.05707e-05	0.0762653	2.27315	chr13	21447709	-	XPO4	0.425339	0.612046	-0.186707	OpenSea	Body			-0.462325
cg10264609	-1.36213	-1.11874	-4.82346	2.08022e-05	0.076736	2.26426	chr7	36321813	-	EEPD1	0.23904	0.430015	-0.190975	OpenSea	Body			-0.510938
cg23679325	-1.15166	1.84388	-4.81934	2.10752e-05	0.0771048	2.25391	chr10	101680806	-	DNMBP	0.688162	0.833878	-0.145715	OpenSea	Body			-0.578185
cg23674954	0.937099	2.13913	4.81879	2.11123e-05	0.0771048	2.25251	chr12	123543579	+	PITPNM2	0.850911	0.746178	0.104733	OpenSea	5'UTR			0.578084
cg23977888	1.12399	-0.247107	4.81177	2.15862e-05	0.0777196	2.23487	chr5	55994653	-		0.526527	0.339994	0.186533	OpenSea	IGR			0.323172
cg18506897	1.11395	1.42752	4.81139	2.16123e-05	0.0777196	2.23392	chr14	79230280	+	NRXN3	0.793055	0.660915	0.13214	OpenSea	Body			0.422929
cg05106567	1.33372	0.646336	4.81016	2.16963e-05	0.0777196	2.23084	chr9	32742016	-		0.710828	0.509587	0.201241	OpenSea	IGR			0.262001
cg12045556	-1.20335	2.08256	-4.81005	2.17041e-05	0.0777196	2.23055	chr12	48242766	+	VDR	0.737275	0.862086	-0.124811	OpenSea	Body			-0.188576
cg17449644	-0.904504	2.53824	-4.79234	2.29541e-05	0.0800977	2.18606	chr17	40304919	+	RAB5C	0.821026	0.889586	-0.0685599	N_Shore	5'UTR			-0.142495
cg03887528	1.49315	-2.00163	4.78994	2.31293e-05	0.0800977	2.18002	chr2	231090531	+	SP140	0.295097	0.118972	0.176126	OpenSea	5'UTR			0.599858
cg00803692	-1.06881	0.0159571	-4.78922	2.31818e-05	0.0800977	2.17821	chr3	46411474	-	CCR5	0.461419	0.554026	-0.0926066	OpenSea	TSS200			0.232226
cg17836251	-1.19326	-1.6195	-4.78911	2.31894e-05	0.0800977	2.17795	chr19	17232982	+	MYO9B	0.168761	0.296207	-0.127446	OpenSea	Body			-0.503747
cg25458856	0.929433	1.94425	4.78831	2.32486e-05	0.0800977	2.17593	chr11	15503466	-		0.823273	0.720621	0.102652	OpenSea	IGR			0.07778
cg04869466	-0.943156	-0.027547	-4.7879	2.32789e-05	0.0800977	2.17489	chr10	73517463	+	C10orf54	0.422337	0.537857	-0.115519	OpenSea	Body			-0.145331
cg25756434	-1.38939	0.884322	-4.78789	2.32796e-05	0.0800977	2.17487	chr1	207105818	+	PIGR	0.536431	0.728666	-0.192234	OpenSea	ExonBnd			-0.426069
cg25512683	1.0034	0.44899	4.78764	2.32975e-05	0.0800977	2.17426	chr17	41003399	-	AOC3	0.627694	0.490422	0.137271	OpenSea	1stExon			0.155358
cg12098228	-1.13513	-0.677926	-4.78547	2.34582e-05	0.0800977	2.1688	chr7	2106321	+	MAD1L1	0.323966	0.449627	-0.125661	N_Shore	Body	chr7:2106199-2106199		0.0150901
cg21715189	-1.52948	-0.771593	-4.78523	2.34755e-05	0.0800977	2.16821	chr2	38304802	+	CYP1B1	0.289529	0.518579	-0.22905	S_Shore	TSS1500			-0.501418
cg07831312	1.20195	1.70569	4.78276	2.36594e-05	0.0800977	2.16201	chr7	30855293	-	FAM188B	0.819637	0.690951	0.128687	OpenSea	Body			0.203362
cg24508633	-1.31366	0.150208	-4.78252	2.36776e-05	0.0800977	2.1614	chr15	89630675	+	ABHD2	0.396008	0.637069	-0.241062	N_Shore	TSS1500			-0.557525
cg03874653	0.750702	1.59417	4.7774	2.40639e-05	0.0810311	2.14853	chr3	123380206	+	MYLK	0.797606	0.692371	0.105235	OpenSea	Body			0.660016
cg25281052	1.0934	0.555813	4.77592	2.41762e-05	0.0810375	2.14483	chr3	33045067	+	GLB1	0.677296	0.520188	0.157108	OpenSea	Body			0.246911
cg09912552	-1.50652	0.864582	-4.76979	2.46489e-05	0.082116	2.12944	chr8	134250937	+	NDRG1	0.546799	0.758259	-0.211459	OpenSea	3'UTR		*	-0.38252
cg14665448	-1.04571	2.15902	-4.76663	2.4896e-05	0.082116	2.12151	chr15	39157148	+		0.739887	0.865223	-0.125336	OpenSea	IGR			-0.377456
cg05978803	-0.842116	1.45957	-4.76605	2.49419e-05	0.082116	2.12005	chr5	164628761	+		0.676523	0.784154	-0.107631	OpenSea	IGR			-0.367632
cg21639183	0.975828	0.0895862	4.76601	2.49454e-05	0.082116	2.11994	chr2	70595025	-		0.582187	0.455832	0.126355	OpenSea	IGR			0.232327
cg07645237	0.949027	0.356219	4.76314	2.51723e-05	0.082493	2.11274	chr2	99119127	-	INPP4A	0.598958	0.486416	0.112542	OpenSea	5'UTR	chr2:99118904-99118904		-0.0624874
cg09020840	1.23419	-0.0520577	4.75798	2.55855e-05	0.0832736	2.09979	chr17	73087391	-	SLC16A5	0.55841	0.414235	0.144174	S_Shelf	5'UTR			-0.051347
cg00463732	-1.21504	-2.01718	-4.7573	2.56401e-05	0.0832736	2.0981	chr17	3704621	+	ITGAE	0.148457	0.295975	-0.147518	OpenSea	TSS200			-0.527041
cg24451827	1.12871	0.00669321	4.75594	2.57508e-05	0.0832736	2.09467	chr2	220591893	+		0.543515	0.375191	0.168324	OpenSea	IGR			0.492303
cg00393560	1.15318	0.708428	4.75324	2.59707e-05	0.0836164	2.08791	chr9	37508633	-		0.691283	0.538653	0.15263	OpenSea	IGR			0.229897
cg03686998	-0.89976	-2.54701	-4.74916	2.63076e-05	0.084331	2.07767	chr14	106330224	-		0.117256	0.221806	-0.10455	N_Shelf	IGR			-0.672473
cg15639951	-0.761246	1.36198	-4.74705	2.64829e-05	0.084524	2.07238	chr17	43367609	-	MAP3K14	0.644031	0.75934	-0.11531	OpenSea	Body			-0.528965
cg25607025	-1.06461	-0.00433615	-4.74568	2.65982e-05	0.0845246	2.06893	chr2	8333768	-	LINC00299	0.430172	0.613378	-0.183206	OpenSea	Body			-0.346769
cg11651790	1.0867	0.0525802	4.73996	2.70821e-05	0.0855761	2.05459	chr3	67854815	+	SUCLG2-AS1	0.573724	0.423031	0.150693	OpenSea	Body			0.389204
cg24847366	-1.03084	0.661073	-4.73902	2.71623e-05	0.0855761	2.05224	chr12	125034283	+		0.517956	0.687106	-0.16915	OpenSea	IGR			-0.618493
cg07021906	-1.18713	-0.00778603	-4.73736	2.73048e-05	0.0856576	2.04808	chr16	87866833	-	SLC7A5	0.436723	0.649617	-0.212894	OpenSea	Body			-0.421309
cg08100069	-1.01267	-1.19214	-4.73448	2.75543e-05	0.085986	2.04084	chr9	139014709	+		0.230708	0.397558	-0.166851	Island	IGR			-0.60158
cg16778128	1.05425	0.355678	4.73345	2.76438e-05	0.085986	2.03827	chr22	36598949	+	APOL4	0.651325	0.513663	0.137662	OpenSea	5'UTR			0.147559
cg17522986	-1.43998	-0.0168459	-4.7321	2.77613e-05	0.0859871	2.03489	chr8	131094061	-	ASAP1	0.363789	0.614123	-0.250334	OpenSea	Body			-0.508102
cg24828257	0.706187	-0.0637575	4.73053	2.78999e-05	0.0860533	2.03093	chr7	57248455	-	LOC642006	0.528559	0.409116	0.119443	S_Shore	TSS1500			0.288029
cg06991610	1.32672	-0.698622	4.7251	2.83808e-05	0.0871704	2.01734	chr2	29320471	+	CLIP4	0.453896	0.327609	0.126287	OpenSea	TSS200			-0.0509419
cg24592962	0.982406	-1.3766	4.72212	2.86487e-05	0.0876085	2.00986	chr10	104629151	-	AS3MT	0.310255	0.215928	0.0943268	Island	TSS200			0.0799068
cg07184465	0.870946	2.00724	4.71957	2.88797e-05	0.0876085	2.00347	chr5	79616145	-	SPZ1	0.835962	0.72055	0.115412	OpenSea	1stExon			0.584768
cg04252061	-0.974943	0.453564	-4.71955	2.88815e-05	0.0876085	2.00343	chr22	37921738	-		0.505399	0.631166	-0.125767	OpenSea	IGR			-0.0354466
cg17168514	1.02404	1.24208	4.71302	2.94822e-05	0.0884828	1.98705	chr2	11488768	-		0.772269	0.603321	0.168948	S_Shelf	IGR			0.484505
cg02355304	-1.01144	1.10028	-4.71195	2.95814e-05	0.0884828	1.98438	chr7	5536984	-	MIR589	0.622711	0.737527	-0.114816	N_Shelf	TSS1500			0.0676524
cg19896523	-1.03278	1.57661	-4.71188	2.9588e-05	0.0884828	1.9842	chr1	25473127	-		0.686264	0.793987	-0.107723	OpenSea	IGR			-0.189893
cg04311473	1.31916	-0.228611	4.71068	2.97006e-05	0.0884828	1.98118	chr1	33686435	-		0.548156	0.389208	0.158948	OpenSea	IGR			0.0951995
cg08701601	0.859825	-2.77716	4.70991	2.97724e-05	0.0884828	1.97926	chr18	30349666	-	KLHL14	0.166497	0.105836	0.0606612	N_Shore	Body			0.125582
cg12258344	0.94882	-0.842668	4.70655	3.00886e-05	0.088887	1.97085	chr2	47550528	-		0.4186	0.291179	0.127422	OpenSea	IGR			0.309196
cg19651003	-1.20698	0.692454	-4.7059	3.01506e-05	0.088887	1.96922	chr19	583049	-	BSG	0.499729	0.697026	-0.197298	S_Shore	3'UTR			-0.681183
cg21184781	-1.14919	0.48104	-4.69906	3.08069e-05	0.0904587	1.95208	chr5	36153936	+	SKP2	0.490985	0.670118	-0.179132	S_Shore	5'UTR			-0.351023
cg06756436	1.05742	0.927867	4.69428	3.12735e-05	0.0914629	1.94012	chr18	615936	+	CLUL1	0.727931	0.59981	0.128122	OpenSea	TSS1500			0.152522
cg13087903	-1.24082	0.351905	-4.69214	3.14857e-05	0.0917182	1.93474	chr20	4861717	+	SLC23A2	0.44602	0.646146	-0.200126	OpenSea	Body			-0.418574
cg20786514	1.26212	-3.0962	4.68716	3.19827e-05	0.0920613	1.92227	chr2	20189208	+	WDR35	0.145521	0.0990128	0.0465084	N_Shore	Body			-0.133077
cg02386695	1.15559	-0.782743	4.68674	3.20245e-05	0.0920613	1.92123	chr8	54089213	+		0.461623	0.28379	0.177833	OpenSea	IGR			0.433766
cg04227591	1.07851	2.09295	4.68556	3.21437e-05	0.0920613	1.91828	chr14	70263920	-	SLC10A1	0.836484	0.740705	0.0957787	OpenSea	5'UTR			-0.042536
cg09757595	1.26668	0.00267626	4.68333	3.23697e-05	0.0920613	1.9127	chr2	151504597	-		0.618712	0.39795	0.220762	OpenSea	IGR			0.434171
cg23463494	0.736499	0.264125	4.68325	3.23785e-05	0.0920613	1.91248	chr16	29832769	-	PAGR1	0.606967	0.445655	0.161312	OpenSea	3'UTR			0.573324
cg07227464	-1.0551	0.105754	-4.68083	3.26258e-05	0.0920613	1.90643	chr3	72388444	+		0.402686	0.597338	-0.194652	OpenSea	IGR	chr3:72388262-72388262		-0.621531
cg12806681	-1.20688	1.66422	-4.67909	3.28052e-05	0.0920613	1.90206	chr5	368394	-	AHRR	0.681029	0.815371	-0.134343	N_Shore	Body		*	-0.2619
cg15086674	1.62063	-0.760895	4.67835	3.28812e-05	0.0920613	1.90022	chr17	1217150	-		0.504262	0.303669	0.200593	OpenSea	IGR	chr17:1216895-1216895		0.137938
cg27124318	1.88924	-0.361634	4.6768	3.30415e-05	0.0920613	1.89635	chr13	33838773	+	STARD13	0.581196	0.329132	0.252064	OpenSea	Body			0.285599
cg06605044	1.309	-0.0154679	4.67634	3.30897e-05	0.0920613	1.89519	chr6	12001644	-	LOC101928253	0.581457	0.405181	0.176276	OpenSea	TSS200			-0.00901357
cg15631787	-0.840372	2.1447	-4.6761	3.31143e-05	0.0920613	1.8946	chr22	19044965	+	DGCR2	0.758563	0.847851	-0.0892879	OpenSea	Body			-0.415333
cg23229051	-0.756953	0.99714	-4.67553	3.31739e-05	0.0920613	1.89317	chr2	65595186	+	SPRED2	0.578531	0.708062	-0.129531	OpenSea	TSS1500			-0.687057
cg25360990	-1.03306	0.271315	-4.67496	3.32339e-05	0.0920613	1.89173	chr18	13004337	+	CEP192	0.470216	0.642366	-0.17215	OpenSea	Body			-0.454527
cg07668739	0.949563	2.33421	4.67361	3.33752e-05	0.0921052	1.88835	chr16	89852101	-	FANCA	0.868314	0.739615	0.128699	OpenSea	Body			0.742455
cg04131610	-0.835056	0.496389	-4.67066	3.36861e-05	0.0921233	1.88097	chr3	46411447	-	CCR5	0.56723	0.620649	-0.0534196	OpenSea	TSS200			0.234657
cg10228825	-0.790919	0.509721	-4.67003	3.37532e-05	0.0921233	1.87939	chr10	90173338	-	RNLS	0.52237	0.659662	-0.137292	OpenSea	Body			-0.661333
cg17063452	0.940168	0.918657	4.66998	3.37582e-05	0.0921233	1.87927	chr10	103450447	+	FBXW4	0.715104	0.602363	0.112741	N_Shelf	Body			0.180271
cg23398478	1.41022	-2.46209	4.66569	3.42162e-05	0.0924873	1.86854	chr12	53575373	-	ZNF740	0.210053	0.0879918	0.122061	S_Shore	5'UTR			0.266356
cg12690846	-1.04277	2.1175	-4.66498	3.42923e-05	0.0924873	1.86677	chr1	226832847	+	ITPKB	0.735762	0.846609	-0.110847	S_Shelf	Body			-0.57535
cg25396518	-1.317	-2.45994	-4.66379	3.4421e-05	0.0924873	1.86379	chr7	89450	-		0.122099	0.211674	-0.0895754	OpenSea	IGR	chr7:89354-89354		-0.127102
cg08159271	-0.90955	3.02339	-4.66288	3.452e-05	0.0924873	1.8615	chr8	145009241	+	PLEC1	0.850624	0.912477	-0.061853	Island	Body		*	-0.361657
cg20892919	1.25735	-0.685825	4.66175	3.46423e-05	0.0924873	1.85869	chr12	65927379	-		0.506898	0.309571	0.197327	OpenSea	IGR		*	0.48015
cg16214653	-1.41049	0.0324599	-4.6617	3.46476e-05	0.0924873	1.85857	chr15	100048500	-		0.379583	0.631181	-0.251598	OpenSea	IGR		*	-0.50314
cg21764067	-1.17892	0.594929	-4.65804	3.50486e-05	0.093045	1.84941	chr22	43298090	+	PACSIN2	0.531889	0.701768	-0.169879	OpenSea	Body			-0.352036
cg01718742	-1.53192	-2.94705	-4.65749	3.511e-05	0.093045	1.84801	chr16	62070184	-	CDH8	0.0846168	0.249063	-0.164446	Island	TSS200			-0.526737
cg15310871	-0.914599	-1.86118	-4.65601	3.52732e-05	0.0931414	1.84432	chr8	20077936	-	ATP6V1B2	0.166017	0.294122	-0.128106	OpenSea	3'UTR			-0.80717
cg18712809	-1.12443	-0.292672	-4.65395	3.5502e-05	0.0934094	1.83917	chr10	80938672	+	ZMIZ1	0.370351	0.579365	-0.209014	OpenSea	5'UTR			-0.51114
cg10423286	1.50952	0.636966	4.6523	3.56861e-05	0.0935339	1.83506	chr15	90210720	+	PLIN1	0.705041	0.519152	0.185889	S_Shore	Body			0.14128
cg25701417	1.55504	-0.242792	4.6512	3.58098e-05	0.0935339	1.8323	chr3	101109159	-	SENP7	0.61135	0.321741	0.289609	OpenSea	Body			0.666701
cg16063842	1.17618	-0.430614	4.64888	3.60715e-05	0.0935339	1.8265	chr9	98349479	+		0.526702	0.322968	0.203735	OpenSea	IGR			0.289852
cg11107282	-1.03447	1.45651	-4.64875	3.60863e-05	0.0935339	1.82618	chr14	52310781	-		0.667603	0.806237	-0.138634	OpenSea	IGR			-0.493113
cg00846842	-0.884434	-1.93649	-4.64787	3.61864e-05	0.0935339	1.82397	chr1	24966566	-		0.163653	0.319857	-0.156204	N_Shelf	IGR			-0.805044
cg08089221	-1.20056	-1.33577	-4.64554	3.64527e-05	0.0935887	1.81813	chr4	9992106	+	SLC2A9	0.216753	0.440105	-0.223351	OpenSea	Body			-0.649382
cg14671916	-0.874897	1.00775	-4.64511	3.65018e-05	0.0935887	1.81706	chr1	183567586	+		0.606086	0.720159	-0.114073	OpenSea	IGR			-0.366012
cg01384111	0.804131	2.13717	4.64419	3.66076e-05	0.0935887	1.81476	chr2	11679605	+	GREB1	0.842472	0.745781	0.0966908	OpenSea	TSS1500			0.471643
cg04222027	0.676056	-4.14269	4.64203	3.68559e-05	0.0935887	1.80937	chr5	64331794	+		0.0610156	0.0439931	0.0170225	Island	IGR	chr5:64331292-64331292		-0.203666
cg19711268	-1.34454	0.171703	-4.64165	3.69006e-05	0.0935887	1.80841	chr14	103367858	-	TRAF3	0.437251	0.656864	-0.219614	OpenSea	Body		*	-0.319729
cg22549987	-0.943394	0.101671	-4.64103	3.69725e-05	0.0935887	1.80686	chr6	15482156	-	JARID2	0.446878	0.600593	-0.153715	OpenSea	Body			-0.461414
cg12450835	-1.0763	1.02018	-4.63912	3.71942e-05	0.0938263	1.80209	chr20	39701355	+	TOP1	0.584502	0.743327	-0.158825	OpenSea	Body			-0.282054
cg01319924	-1.13464	-2.55575	-4.6346	3.77259e-05	0.0945354	1.79079	chr7	47608453	-	TNS3	0.103096	0.202391	-0.0992942	OpenSea	5'UTR			-0.448451
cg10620475	1.23064	-0.724313	4.63363	3.78408e-05	0.0945354	1.78837	chr4	94693493	-	GRID2	0.463185	0.290641	0.172544	OpenSea	Body			0.332489
cg07830557	-1.59905	-2.22927	-4.6324	3.7987e-05	0.0945354	1.7853	chr19	4374239	+	SH3GL1	0.126782	0.265247	-0.138465	S_Shelf	Body	chr19:4374109-4374109		-0.419789
cg06328829	-0.850624	1.04864	-4.63234	3.79946e-05	0.0945354	1.78514	chr7	30224358	-		0.584581	0.718738	-0.134158	OpenSea	IGR			-0.574843
cg11309352	-1.14281	1.27869	-4.63129	3.81192e-05	0.0945354	1.78253	chr1	224732344	+		0.632658	0.78814	-0.155483	OpenSea	IGR	chr1:224732016-224732016		-0.504558
cg00404394	-1.01572	-1.07075	-4.62671	3.86712e-05	0.0954439	1.77108	chr1	27960150	-	FGR	0.254843	0.403929	-0.149085	N_Shore	5'UTR			-0.558436
cg22488259	1.1947	-0.758152	4.62584	3.87771e-05	0.0954439	1.7689	chr1	201708500	-	NAV1	0.441867	0.313599	0.128268	N_Shore	TSS1500			-0.119506
cg14200574	0.834219	-1.73981	4.62503	3.88756e-05	0.0954439	1.76688	chr1	111216000	-	KCNA3	0.291779	0.193566	0.0982128	N_Shore	1stExon			0.333198
cg07986378	-1.14389	-0.178489	-4.62333	3.90832e-05	0.0956336	1.76264	chr12	11898284	-	ETV6	0.369509	0.573739	-0.20423	OpenSea	Body	chr12:11898142-11898142	*	-0.579704
cg01728055	1.27875	2.47206	4.62157	3.92999e-05	0.0958445	1.75824	chr1	2116458	+	C1orf86	0.879724	0.752221	0.127503	Island	3'UTR			0.013571
cg26064794	-1.35378	1.03024	-4.61842	3.96898e-05	0.0962862	1.75037	chr1	204435434	-	PIK3C2B	0.559961	0.76149	-0.201529	OpenSea	Body			-0.316792
cg04219320	0.837915	0.136064	4.61799	3.97433e-05	0.0962862	1.7493	chr1	117724578	-	VTCN1	0.57715	0.463218	0.113932	OpenSea	Body			0.106948
cg01094982	-1.02245	0.782146	-4.61669	3.99056e-05	0.0963612	1.74605	chr22	43401279	-	PACSIN2	0.523958	0.715654	-0.191695	OpenSea	5'UTR			-0.59763
cg16867800	-1.13264	0.665637	-4.6152	4.00934e-05	0.0964974	1.74231	chr1	150117104	+	VPS45	0.543391	0.707245	-0.163854	OpenSea	3'UTR			-0.360745
cg03453703	0.70624	-0.100671	4.613	4.03703e-05	0.0968462	1.73683	chr6	36203185	+		0.52218	0.430542	0.0916381	OpenSea	IGR	chr6:36203078-36203078		0.0247114
cg13670088	1.24556	0.659564	4.61112	4.06091e-05	0.0971019	1.73213	chr20	1167060	-	TMEM74B	0.667774	0.498866	0.168908	S_Shore	TSS1500			0.415435
cg04636584	-0.996189	0.776153	-4.60975	4.07842e-05	0.0972039	1.7287	chr1	159805832	+	C1orf204	0.536052	0.693045	-0.156993	OpenSea	3'UTR			-0.276382
cg07676849	1.83275	-1.00846	4.60359	4.15789e-05	0.0987771	1.71333	chr11	71845665	-	FOLR3	0.485176	0.250103	0.235073	OpenSea	TSS1500			0.141787
cg13377943	-0.846169	2.00646	-4.6022	4.17606e-05	0.0988532	1.70986	chr17	9973558	-	GAS7	0.768969	0.857037	-0.0880675	OpenSea	Body			-0.064918
cg19555023	1.13383	-0.0340596	4.60128	4.18802e-05	0.0988532	1.70758	chr16	19500132	-	TMC5	0.568364	0.408677	0.159687	OpenSea	Body			0.266255
cg11586034	-1.1111	0.958449	-4.5975	4.23797e-05	0.0997115	1.69813	chr1	150117110	-	VPS45	0.568948	0.724248	-0.1553	OpenSea	3'UTR			-0.329958
cg09995544	-1.44525	-3.07255	-4.59395	4.2853e-05	0.100503	1.68928	chr13	114015757	+	GRTP1-AS1	0.0909198	0.180317	-0.0893976	N_Shelf	Body			-0.238505
cg16475887	-1.14065	-0.507634	-4.59029	4.33471e-05	0.100534	1.68015	chr15	42102305	-	MAPKBP1	0.334474	0.51589	-0.181416	OpenSea	Body			-0.509014
cg01489981	1.03962	-0.960538	4.58995	4.33941e-05	0.100534	1.67928	chr11	18544038	-	TSG101	0.375271	0.295167	0.0801044	OpenSea	Body			-0.141584
cg16700025	-1.10054	1.98114	-4.58908	4.35125e-05	0.100534	1.67711	chr16	81518253	-	CMIP	0.717166	0.847037	-0.129871	OpenSea	Body			-0.217339
cg11177542	1.31407	0.987607	4.58664	4.38457e-05	0.100534	1.67103	chr9	5863610	+		0.717	0.547019	0.16998	OpenSea	IGR			0.00962123
cg21808398	-0.873147	1.32408	-4.58624	4.39003e-05	0.100534	1.67004	chr3	58512299	-	ACOX2	0.609084	0.761775	-0.152691	OpenSea	Body			-0.61272
cg07257706	1.11848	-0.685412	4.58586	4.39526e-05	0.100534	1.66909	chr2	19911445	+		0.453281	0.307882	0.145398	OpenSea	IGR			0.211768
cg00109920	0.830102	2.51857	4.58446	4.41456e-05	0.100534	1.6656	chr22	31451887	-		0.886794	0.816407	0.0703876	OpenSea	IGR			0.312133
cg02933639	-1.4882	-1.13431	-4.5843	4.41678e-05	0.100534	1.6652	chr4	8207325	+	SH3TC1	0.236325	0.444917	-0.208592	OpenSea	Body			-0.612315
cg08907118	0.797742	-0.960832	4.58152	4.4554e-05	0.100534	1.65826	chr16	27482516	+	GTF3C1	0.411976	0.309874	0.102102	OpenSea	Body			0.0116468
cg01029939	-1.45565	-1.93692	-4.57967	4.48132e-05	0.100534	1.65364	chr16	70785051	+	VAC14	0.143771	0.352183	-0.208412	OpenSea	Body			-0.63571
cg23691246	-1.21063	3.31345	-4.57962	4.48193e-05	0.100534	1.65353	chr10	105207034	-	CALHM2	0.850805	0.940641	-0.0898359	OpenSea	Body			-0.577476
cg16043669	-1.2402	0.516001	-4.57932	4.48616e-05	0.100534	1.65278	chr15	99819674	+	LRRC28	0.525953	0.669225	-0.143271	OpenSea	Body			0.125481
cg13298466	-1.41013	-0.685793	-4.57707	4.51783e-05	0.100534	1.64717	chr12	6658164	+	IFFO1	0.289118	0.53448	-0.245362	S_Shore	Body			-0.696881
cg25091053	-1.00319	1.81273	-4.57704	4.51832e-05	0.100534	1.64709	chr7	143020597	-	CLCN1	0.721558	0.832065	-0.110507	OpenSea	Body			-0.339072
cg18071263	-1.29026	-1.25074	-4.57638	4.52766e-05	0.100534	1.64544	chr14	75406588	-		0.233821	0.458444	-0.224623	OpenSea	IGR	chr14:75406513-75406513		-0.628519
cg04245616	-1.01795	0.0057838	-4.57631	4.52865e-05	0.100534	1.64527	chr15	59543693	+	MYO1E	0.442311	0.567185	-0.124874	OpenSea	Body			-0.104112
cg05245226	0.875975	-3.01958	4.57626	4.5293e-05	0.100534	1.64515	chr11	8285086	-	LMO1	0.137861	0.080891	0.0569705	S_Shore	1stExon			0.216832
cg19362632	-1.44262	0.915939	-4.57599	4.53316e-05	0.100534	1.64447	chr2	12005933	-		0.540394	0.748972	-0.208578	OpenSea	IGR			-0.235163
cg06814146	-0.894067	0.940111	-4.57066	4.60938e-05	0.101686	1.63118	chr1	206898680	-	MAPKAPK2	0.597014	0.733258	-0.136244	OpenSea	Body			-0.340997
cg26311501	-0.941106	-0.527548	-4.56977	4.62224e-05	0.101686	1.62896	chr14	55865623	+	KIAA0831	0.328874	0.498967	-0.170094	OpenSea	Body			-0.672473
cg18934050	1.67175	-0.560423	4.56885	4.6356e-05	0.101686	1.62666	chr11	34645726	-	EHF	0.516841	0.288565	0.228276	OpenSea	5'UTR			0.419688
cg08125284	-1.04566	1.52414	-4.56756	4.65429e-05	0.101686	1.62346	chr9	93575443	+	SYK	0.648188	0.800729	-0.152541	OpenSea	5'UTR			-0.315374
cg18353180	0.744419	2.45968	4.56756	4.65432e-05	0.101686	1.62345	chr1	183132422	+		0.874337	0.811931	0.0624061	OpenSea	IGR	chr1:183132366-183132366		0.363075
cg00656431	-1.22767	-0.987038	-4.56628	4.67305e-05	0.101792	1.62025	chr21	35352893	-		0.266557	0.503968	-0.237411	OpenSea	IGR			-0.650193
cg12832482	-0.824772	0.861698	-4.56228	4.73185e-05	0.101792	1.61028	chr9	134509057	-	RAPGEF1	0.568473	0.714928	-0.146455	OpenSea	Body	chr9:134508781-134508781		-0.708528
cg11443432	-0.857229	0.388589	-4.56204	4.73544e-05	0.101792	1.60968	chr14	24782128	+	LTB4R	0.542209	0.629902	-0.0876931	S_Shore	5'UTR			-0.335325
cg17007896	-1.43961	-2.59133	-4.56146	4.74397e-05	0.101792	1.60824	chr11	69261044	-		0.0959706	0.273956	-0.177986	S_Shelf	IGR			-0.526332
cg02930866	-1.12917	-2.64225	-4.56143	4.74447e-05	0.101792	1.60816	chr3	15482580	+	EAF1	0.105802	0.225198	-0.119396	OpenSea	3'UTR			-0.627
cg18425140	-1.02813	-2.32323	-4.56072	4.75502e-05	0.101792	1.60639	chr6	6592383	+	LY86	0.141195	0.293114	-0.151919	OpenSea	Body	chr6:6592115-6592115		-0.695564
cg13162577	-0.94842	1.72147	-4.56051	4.75809e-05	0.101792	1.60587	chr11	6226437	-	C11orf42	0.703349	0.81123	-0.107882	OpenSea	TSS1500			-0.33016
cg12251779	-1.31055	-2.00896	-4.55904	4.77995e-05	0.101792	1.60222	chr22	45608440	+	C22orf9	0.158338	0.352543	-0.194205	OpenSea	Body			-0.613733
cg04582295	-0.935253	2.20801	-4.55877	4.78398e-05	0.101792	1.60155	chr17	48242070	-	SGCA	0.759116	0.858285	-0.0991688	S_Shelf	TSS1500			-0.635811
cg19500345	-0.898223	-1.38457	-4.55452	4.84807e-05	0.102481	1.59094	chr3	116162448	+	LSAMP	0.231085	0.320616	-0.089531	OpenSea	Body			-0.320944
cg13984928	-1.50217	-1.94326	-4.55432	4.85106e-05	0.102481	1.59045	chr17	3704574	+	ITGAE	0.143994	0.354538	-0.210544	OpenSea	TSS200			-0.538282
cg03947083	-1.10537	-1.61384	-4.55293	4.87212e-05	0.102481	1.587	chr10	7500563	-		0.185461	0.35765	-0.172189	OpenSea	IGR			-0.689386
cg27428723	-1.05057	-0.190476	-4.55293	4.87221e-05	0.102481	1.58698	chr11	65145742	-	SLC25A45	0.367143	0.570356	-0.203213	OpenSea	Body			-0.63409
cg13989165	1.13017	-0.500052	4.54866	4.93764e-05	0.10356	1.57635	chr3	123125579	+	ADCY5	0.487665	0.362596	0.125069	OpenSea	Body	chr3:123125578-123125578		-0.191918
cg10099917	-1.04874	1.84782	-4.54765	4.95324e-05	0.103592	1.57383	chr11	118962225	-	HMBS	0.719299	0.834262	-0.114962	N_Shelf	Body			-0.418979
cg07020871	-1.39506	-0.999975	-4.546	4.97877e-05	0.103708	1.56973	chr1	8932179	-	ENO1	0.236155	0.441238	-0.205083	OpenSea	TSS1500			-0.596415
cg24276069	-1.20724	-1.22918	-4.54547	4.98708e-05	0.103708	1.5684	chr1	45243927	+	RPS8	0.22049	0.410394	-0.189904	S_Shelf	Body			-0.582945
cg01987557	-1.085	1.59637	-4.54241	5.03491e-05	0.103775	1.56079	chr16	81347073	-	GAN	0.67339	0.811022	-0.137631	N_Shore	TSS1500			-0.362568
cg17132421	-1.03432	-3.75146	-4.54236	5.03573e-05	0.103775	1.56066	chr15	98503947	-	ARRDC4	0.0590202	0.112425	-0.0534047	Island	1stExon			-0.0556006
cg11580702	-0.720932	0.655052	-4.54178	5.04493e-05	0.103775	1.55921	chr7	98982421	+	ARPC1B	0.524976	0.663112	-0.138136	OpenSea	5'UTR			-0.680272
cg10335493	-0.90932	1.11654	-4.54166	5.04682e-05	0.103775	1.55891	chr3	46246360	+	CCR1	0.603549	0.747305	-0.143756	OpenSea	5'UTR			-0.621329
cg13167947	1.09003	0.658104	4.54	5.07304e-05	0.103785	1.55478	chr7	47800533	-	LINC00525	0.656101	0.461467	0.194634	OpenSea	TSS1500			0.071906
cg10841913	0.803515	1.36002	4.53963	5.07887e-05	0.103785	1.55386	chr2	228567995	+	SLC19A3	0.753069	0.62705	0.126019	OpenSea	5'UTR			0.471744
cg17515620	1.09351	-0.219079	4.53895	5.08971e-05	0.103785	1.55216	chr2	63923783	-		0.548444	0.377195	0.171248	OpenSea	IGR			0.446425
cg27630771	0.740779	1.29831	4.53723	5.11702e-05	0.103937	1.54789	chr1	150533123	-	ADAMTSL4	0.749139	0.64255	0.106589	N_Shore	3'UTR			0.276889
cg06421669	0.72083	2.35397	4.53605	5.13601e-05	0.103937	1.54494	chr10	111911828	-		0.853255	0.789082	0.0641724	OpenSea	IGR			0.151104
cg24951481	-1.15165	-1.86704	-4.53548	5.14516e-05	0.103937	1.54352	chr15	65876260	+	VWA9	0.172002	0.27208	-0.100078	OpenSea	Body			-0.0917561
cg02400942	0.997467	0.678987	4.53387	5.17108e-05	0.103937	1.53952	chr15	76006125	+	CSPG4	0.679506	0.530275	0.149231	OpenSea	TSS1500			-0.146141
cg20477402	-1.11634	1.53247	-4.5335	5.17705e-05	0.103937	1.53859	chr18	55328421	-	ATP8B1	0.662966	0.815284	-0.152319	OpenSea	ExonBnd			-0.627709
cg01951337	-0.838776	-2.66991	-4.53318	5.18213e-05	0.103937	1.53781	chr20	10762181	-		0.108016	0.182744	-0.0747276	OpenSea	IGR			-0.517825
cg25422678	-1.0379	-0.118794	-4.52972	5.23846e-05	0.10478	1.52919	chr2	28304502	-	BRE	0.416023	0.572644	-0.15662	OpenSea	Body		*	-0.439234
cg18150584	-0.878299	-2.08091	-4.52673	5.2875e-05	0.105012	1.52176	chr1	23887816	+	ID3	0.14579	0.272183	-0.126392	S_Shore	TSS1500			-0.739012
cg01512138	1.08594	-0.226484	4.52646	5.29201e-05	0.105012	1.52108	chr16	11045067	-	CLEC16A	0.5483	0.385693	0.162607	OpenSea	Body			0.308284
cg06377177	1.05202	2.30952	4.5258	5.30288e-05	0.105012	1.51945	chr11	64273273	+		0.876268	0.767905	0.108362	OpenSea	IGR			0.493316
cg12780312	-1.29458	-2.36896	-4.52554	5.30725e-05	0.105012	1.51879	chr9	6889997	+	KDM4C	0.130628	0.300325	-0.169696	OpenSea	Body			-0.622544
cg08777812	-0.868928	2.52349	-4.52434	5.32719e-05	0.105123	1.5158	chr11	70289549	-		0.803689	0.877389	-0.0737006	OpenSea	IGR			-0.418068
cg14177837	-0.907641	0.00783671	-4.52154	5.37393e-05	0.105591	1.50883	chr3	138129414	-		0.414164	0.592641	-0.178477	OpenSea	IGR			-0.669536
cg22846238	0.808977	-3.06786	4.5212	5.37966e-05	0.105591	1.50798	chr13	103248464	+	TPP2	0.135784	0.0808906	0.0548937	N_Shore	TSS1500			0.146749
cg07966155	-1.33471	0.363844	-4.5203	5.39481e-05	0.105606	1.50574	chr3	124373219	+	KALRN	0.468297	0.669711	-0.201414	OpenSea	Body			-0.380393
cg12236406	1.53595	-0.0382908	4.51733	5.44496e-05	0.105642	1.49836	chr4	86717940	+	ARHGAP24	0.584423	0.394821	0.189602	OpenSea	Body			0.273749
cg20310902	0.944906	2.60534	4.51718	5.4475e-05	0.105642	1.49799	chrX	150732030	-	PASD1	0.874634	0.7875	0.0871337	OpenSea	5'UTR			0.112619
cg07215298	-1.49481	-0.0541794	-4.51711	5.44872e-05	0.105642	1.49781	chr2	240040219	-	HDAC4	0.363127	0.610407	-0.24728	OpenSea	Body			-0.507089
cg27024923	-1.13274	-2.26585	-4.51678	5.45423e-05	0.105642	1.497	chr11	57173282	+		0.120366	0.281187	-0.160821	OpenSea	IGR	chr11:57173048-57173048		-0.708933
cg14412159	-1.06659	1.1786	-4.51566	5.47335e-05	0.105733	1.49421	chr13	115026464	+	CDC16	0.598103	0.775219	-0.177116	OpenSea	Body			-0.504659
cg11230822	1.41228	-0.584682	4.51476	5.48882e-05	0.105754	1.49196	chr1	57375659	+	C8A	0.500395	0.316656	0.183739	OpenSea	Body			0.205287
cg21288249	-1.00063	2.54971	-4.5123	5.53109e-05	0.106289	1.48584	chr16	69961491	+	WWP2	0.80503	0.890808	-0.0857774	OpenSea	Body			-0.329147
cg10608169	-1.03104	0.530163	-4.50737	5.6168e-05	0.107655	1.47358	chr9	37964630	+	SHB	0.506462	0.654862	-0.1484	OpenSea	Body			-0.29998
cg17580616	-0.956142	-0.157285	-4.50569	5.64623e-05	0.107937	1.46941	chr11	47350136	+	MADD	0.391382	0.574104	-0.182722	OpenSea	Body		*	-0.602897
cg08474775	-0.867462	1.69027	-4.50432	5.67037e-05	0.108117	1.46601	chr4	154669984	-	RNF175	0.697787	0.818341	-0.120554	OpenSea	Body			-0.675815
cg23252243	0.803927	0.286097	4.50296	5.69445e-05	0.108295	1.46263	chr2	26987820	+	C2orf18	0.61047	0.473328	0.137142	S_Shore	Body		*	0.197995
cg11214846	0.949368	-2.07094	4.50166	5.71761e-05	0.108454	1.45939	chr17	57233066	-	PRR11	0.251766	0.152097	0.0996687	S_Shore	TSS200			0.298866
cg22306038	0.864445	0.680175	4.49813	5.78076e-05	0.109369	1.45063	chr17	48845758	+	C17orf73	0.67411	0.511493	0.162617	OpenSea	TSS1500			0.612619
cg07148145	1.26445	-0.206546	4.49664	5.80769e-05	0.109596	1.44692	chr7	99437259	+	CYP3A43	0.547493	0.370988	0.176505	OpenSea	Body			0.396293
cg04730825	-1.06142	-1.16938	-4.4912	5.90702e-05	0.110572	1.43339	chr16	16116191	-	ABCC1	0.226018	0.385723	-0.159705	OpenSea	Body	chr16:16115976-16115976		-0.577881
cg01421380	-1.17978	-3.08509	-4.49092	5.91214e-05	0.110572	1.4327	chr11	62446817	+	UBXN1	0.0771895	0.159772	-0.082582	S_Shore	TSS1500			-0.580211
cg04959837	-0.808662	-4.38994	-4.48961	5.93632e-05	0.110572	1.42945	chr3	145968389	+	PLSCR4	0.0387693	0.0660211	-0.0272517	Island	5'UTR			-0.0345351
cg05922723	-1.31199	0.952667	-4.4886	5.95509e-05	0.110572	1.42693	chr7	100285650	-	GIGYF1	0.542492	0.731412	-0.18892	S_Shore	Body			-0.310715
cg18810655	-1.01364	1.62193	-4.48843	5.95814e-05	0.110572	1.42652	chr13	111856767	+	ARHGEF7	0.659239	0.795858	-0.136619	OpenSea	5'UTR			-0.268787
cg18462342	-1.17206	-0.109892	-4.48831	5.96038e-05	0.110572	1.42622	chr7	117448542	+	CTTNBP2	0.385244	0.615363	-0.230119	OpenSea	Body	chr7:117448339-117448339		-0.612822
cg13343687	-1.2478	1.55238	-4.48798	5.96653e-05	0.110572	1.4254	chr3	49843809	+	UBA7	0.646667	0.786175	-0.139508	S_Shelf	Body			-0.31193
cg06754214	-0.951408	1.08127	-4.48693	5.98602e-05	0.110572	1.42279	chr3	184499112	+		0.613716	0.744166	-0.13045	OpenSea	IGR			-0.37543
cg02519044	-1.64019	-1.28459	-4.48582	6.00684e-05	0.110572	1.42002	chr15	79219325	-	CTSH	0.187944	0.423066	-0.235122	OpenSea	Body			-0.558031
cg21301638	-1.23073	0.733142	-4.48486	6.02478e-05	0.110572	1.41765	chr17	40668386	-	ATP6V0A1	0.522127	0.71047	-0.188343	OpenSea	Body			-0.466478
cg16180902	2.00255	1.07851	4.48434	6.03462e-05	0.110572	1.41634	chr21	44457985	+		0.777806	0.515349	0.262457	OpenSea	IGR			0.327223
cg02698668	-1.33502	-1.72901	-4.48404	6.04012e-05	0.110572	1.41562	chr19	44261472	+		0.156141	0.299584	-0.143442	S_Shelf	IGR	chr19:44261449-44261449		-0.466478
cg06285590	0.843376	-3.65034	4.48087	6.10017e-05	0.110833	1.40772	chr11	119191974	-		0.0943762	0.0560825	0.0382937	Island	IGR			0.350111
cg03299224	-1.37025	-2.36315	-4.48008	6.11516e-05	0.110833	1.40577	chr21	46348657	-	ITGB2-AS1	0.128229	0.248869	-0.120641	N_Shelf	Body			-0.403383
cg09807215	-0.930396	-2.86441	-4.47964	6.12354e-05	0.110833	1.40467	chr8	144510884	-		0.105899	0.193879	-0.0879802	Island	IGR			-0.232834
cg25379762	-0.975865	0.394291	-4.47856	6.14408e-05	0.110833	1.402	chr17	10098365	+	GAS7	0.490417	0.637152	-0.146735	N_Shelf	Body			-0.396597
cg22080856	-1.18107	0.361253	-4.47749	6.1647e-05	0.110833	1.39933	chr2	99158634	+	INPP4A	0.43652	0.662878	-0.226358	OpenSea	Body			-0.351023
cg20724032	1.17209	-0.718833	4.47734	6.16754e-05	0.110833	1.39896	chr3	41460736	+	ULK4	0.468626	0.283018	0.185608	OpenSea	Body		*	0.206907
cg02290262	-1.24646	-0.0360387	-4.47722	6.1698e-05	0.110833	1.39867	chr1	12246199	-	TNFRSF1B	0.418142	0.604566	-0.186424	OpenSea	Body			-0.492911
cg25513379	-0.84948	1.0725	-4.47692	6.17557e-05	0.110833	1.39792	chr5	169308566	+	DOCK2	0.590206	0.726589	-0.136383	OpenSea	Body			-0.520762
cg02678600	-0.919011	-3.55406	-4.47523	6.20817e-05	0.110833	1.39372	chr6	36930726	+	PI16	0.0605829	0.122552	-0.0619693	S_Shore	ExonBnd			-0.608973
cg24956391	-1.26398	0.803743	-4.47447	6.22278e-05	0.110833	1.39185	chr20	36011999	+	SRC	0.47664	0.702283	-0.225643	N_Shore	5'UTR			-0.621025
cg11457536	0.596658	1.71088	4.47437	6.22486e-05	0.110833	1.39158	chr5	112581432	-	MCC	0.796215	0.687779	0.108436	OpenSea	Body			0.684221
cg22822837	1.09704	-0.425827	4.47381	6.23556e-05	0.110833	1.39021	chr6	105876405	-		0.512763	0.381014	0.131749	OpenSea	IGR			0.248228
ch.7.87722890F	0.951175	-2.14312	4.47137	6.28314e-05	0.110961	1.38414	chr7	87884954	+		0.24019	0.148801	0.0913885	OpenSea	IGR			0.553069
cg08320703	-0.995634	0.325247	-4.47127	6.28509e-05	0.110961	1.3839	chr4	2792582	-		0.457255	0.62708	-0.169825	N_Shore	IGR	chr4:2792408-2792408		-0.303221
cg13596036	-0.841482	1.01339	-4.47094	6.2916e-05	0.110961	1.38307	chr19	41773743	-	HNRNPUL1	0.620292	0.723256	-0.102964	S_Shelf	Body			0.100871
cg11579421	-0.927445	-2.29025	-4.47034	6.30327e-05	0.110961	1.38159	chr10	134211857	-	PWWP2B	0.139796	0.256486	-0.11669	S_Shore	Body			-0.713389
cg00377239	-1.24368	1.18344	-4.46869	6.33577e-05	0.111089	1.37749	chr16	89549660	-	ANKRD11	0.626958	0.769662	-0.142703	OpenSea	Body			-0.196374
cg25464079	-1.086	-2.37957	-4.46844	6.34076e-05	0.111089	1.37686	chr12	7044822	+	ATN1	0.113784	0.223922	-0.110138	N_Shore	Body			-0.61272
cg00767774	-1.05266	1.47258	-4.46422	6.42445e-05	0.111974	1.3664	chr11	631100	-		0.661495	0.794283	-0.132788	S_Shelf	IGR			-0.258457
cg09991555	1.12288	0.668139	4.46414	6.42606e-05	0.111974	1.3662	chr11	130335228	-	ADAMTS15	0.684158	0.529459	0.154699	OpenSea	Body			0.242354
cg13869274	1.05837	-1.67016	4.46359	6.43704e-05	0.111974	1.36483	chr6	12001569	+	LOC101928253	0.315568	0.185199	0.130369	OpenSea	TSS200	chr6:12001443-12001443		0.422119
cg24315450	-1.23134	-0.561294	-4.46282	6.45247e-05	0.111977	1.36292	chr8	134494619	-	ST3GAL1	0.332316	0.453218	-0.120902	OpenSea	5'UTR			0.235366
cg06581523	-0.951888	0.800323	-4.46198	6.46946e-05	0.111985	1.36083	chr17	1994616	+	SMG6	0.548135	0.704245	-0.15611	OpenSea	Body	chr17:1994416-1994416		-0.563804
cg05221907	0.785745	1.81474	4.46128	6.48346e-05	0.111985	1.3591	chr19	16129137	-	LINC00661	0.822018	0.696085	0.125932	OpenSea	Body			0.571096
cg18507159	-1.34595	-0.0568154	-4.45837	6.54238e-05	0.112737	1.35188	chr5	137822558	-		0.381191	0.60806	-0.226868	OpenSea	IGR			-0.617379
cg17864646	1.81509	-0.250297	4.45726	6.56505e-05	0.112863	1.34912	chr17	80297148	-		0.596551	0.342172	0.254379	OpenSea	IGR			0.241746
cg12903047	-0.619375	2.30458	-4.45628	6.5851e-05	0.112943	1.34669	chr11	68928793	+		0.803768	0.854112	-0.050344	S_Shelf	IGR		*	-0.0515495
cg05201300	-1.31776	-2.14813	-4.45292	6.65423e-05	0.11373	1.33835	chr5	172443740	+	ATP6V0E1	0.156361	0.332594	-0.176233	OpenSea	Body	chr5:172443523-172443523		-0.587908
cg20602359	-1.10304	0.232843	-4.45255	6.66193e-05	0.11373	1.33743	chr3	52120287	+	POC1A	0.471052	0.598524	-0.127472	OpenSea	Body			0.0245088
cg22389119	-1.18248	1.59474	-4.44992	6.71648e-05	0.114202	1.33092	chr20	46008826	+		0.651767	0.82125	-0.169483	OpenSea	IGR			-0.47853
cg02375166	-1.10172	0.135838	-4.44844	6.74739e-05	0.114202	1.32726	chr11	58291656	-		0.43153	0.600792	-0.169263	OpenSea	IGR		*	-0.278712
cg24966230	1.0726	0.188483	4.4482	6.75242e-05	0.114202	1.32666	chr7	24964457	+	OSBPL3	0.625426	0.473214	0.152212	OpenSea	5'UTR			0.27618
cg00657904	-0.755425	0.880829	-4.44784	6.75998e-05	0.114202	1.32577	chr20	1853195	-		0.599603	0.691979	-0.0923763	OpenSea	IGR			-0.124164
cg17112110	-0.915436	1.48978	-4.44683	6.78133e-05	0.114202	1.32325	chr3	45155181	+	CDCP1	0.682456	0.798073	-0.115617	OpenSea	Body	chr3:45155178-45155178		-0.464553
cg00242936	-1.54588	-2.12515	-4.44643	6.78984e-05	0.114202	1.32225	chr10	106089307	-	ITPRIP	0.126078	0.255386	-0.129308	OpenSea	TSS1500			-0.42141
cg05684859	1.20245	1.52034	4.44602	6.79847e-05	0.114202	1.32124	chr2	21618087	-		0.794691	0.648911	0.14578	OpenSea	IGR			0.320235
cg09212257	0.958079	0.478605	4.44432	6.83445e-05	0.114544	1.31703	chr3	193551278	-		0.646271	0.498534	0.147737	OpenSea	IGR			0.3571
cg16538343	0.886868	1.83735	4.44181	6.88797e-05	0.114742	1.3108	chr11	68772961	-	MRGPRF	0.803599	0.704635	0.0989635	Island	Body			0.0140774
cg18141365	0.729736	-3.40053	4.44145	6.8955e-05	0.114742	1.30993	chr7	33169015	+	BBS9	0.0950748	0.0694485	0.0256263	Island	TSS200			0.19526
cg13408214	-1.51567	-1.2674	-4.44019	6.92258e-05	0.114742	1.3068	chr17	40823572	+	PLEKHH3	0.243801	0.405147	-0.161347	Island	Body			-0.119506
cg14158827	0.971347	1.41497	4.43904	6.94735e-05	0.114742	1.30395	chr5	131310924	+	ACSL6	0.810951	0.626823	0.184128	OpenSea	Body			0.799575
cg10325613	1.04538	0.876206	4.43892	6.94989e-05	0.114742	1.30366	chr6	43820231	+		0.71309	0.565562	0.147528	OpenSea	IGR			0.0516508
cg11069971	0.692866	1.96799	4.4387	6.95473e-05	0.114742	1.3031	chr16	54572107	+		0.816173	0.751	0.0651722	OpenSea	IGR			-0.00648167
cg12087436	1.1262	-1.79968	4.43866	6.95569e-05	0.114742	1.30299	chr11	94509772	-	AMOTL1	0.318277	0.164641	0.153636	OpenSea	Body			0.578995
cg25330665	0.97455	1.64602	4.43591	7.01515e-05	0.115463	1.2962	chr7	69922036	+	AUTS2	0.818398	0.673218	0.14518	OpenSea	Body			0.594795
cg26118358	-1.52427	-0.13454	-4.43362	7.06521e-05	0.11583	1.29052	chr14	23321005	-		0.363193	0.628574	-0.265382	OpenSea	IGR	chr14:23320228-23320228		-0.430727
cg00777540	-0.86747	1.7694	-4.43313	7.07599e-05	0.11583	1.2893	chr19	30102108	+	POP4	0.710795	0.814531	-0.103736	S_Shore	Body			-0.335325
cg04223829	-0.873729	-0.112845	-4.43265	7.0867e-05	0.11583	1.2881	chr7	92032697	-		0.409235	0.542219	-0.132984	OpenSea	IGR			-0.168422
cg08848887	1.25832	-0.785319	4.43166	7.10836e-05	0.11583	1.28566	chr10	35497581	+	CREM	0.499719	0.29338	0.20634	OpenSea	Body			0.421005
cg19339726	0.878272	1.88108	4.4313	7.11635e-05	0.11583	1.28476	chr2	217524431	+	IGFBP2	0.829382	0.71984	0.109542	OpenSea	Body			0.521673
cg04814352	1.18982	-0.441073	4.4304	7.13625e-05	0.115897	1.28254	chr13	97909916	-	MBNL2	0.531033	0.369729	0.161304	OpenSea	5'UTR			0.142698
cg15993118	0.71381	0.687461	4.4291	7.16511e-05	0.116109	1.27931	chr16	52645292	+		0.660796	0.543374	0.117421	OpenSea	IGR			0.134697
cg20671781	-1.47088	-0.733192	-4.42687	7.21487e-05	0.116648	1.27379	chr10	43626471	+		0.260877	0.52408	-0.263203	OpenSea	IGR			-0.703869
cg08081323	-1.54443	-1.20707	-4.42619	7.23015e-05	0.116648	1.2721	chr11	57232407	+	RTN4RL2	0.228444	0.427388	-0.198944	Island	Body			-0.318209
cg26038852	0.836273	1.78406	4.42333	7.29458e-05	0.117394	1.26502	chr21	47640170	-	LSS	0.819476	0.721329	0.0981463	OpenSea	Body			0.109176
cg03863821	-0.950643	1.4549	-4.42272	7.30838e-05	0.117394	1.26351	chr11	123421211	-	GRAMD1B	0.664622	0.777855	-0.113233	OpenSea	Body			-0.211464
cg06080169	1.05109	0.363773	4.42112	7.34483e-05	0.117722	1.25954	chr3	38991907	+	SCN11A	0.649743	0.484424	0.165319	OpenSea	5'UTR			0.398015
cg00634318	1.61655	-0.0973307	4.4199	7.37257e-05	0.117909	1.25653	chr11	83219906	-	DLG2	0.595099	0.366241	0.228859	OpenSea	Body			0.328135
cg20892444	-0.787419	-0.320406	-4.41863	7.40177e-05	0.118001	1.25337	chr15	64008158	+	HERC1	0.388885	0.499943	-0.111058	OpenSea	Body			-0.285295
cg09374353	-1.51506	-1.99863	-4.41825	7.41043e-05	0.118001	1.25244	chr11	64620859	+	EHD1	0.139889	0.310155	-0.170266	N_Shore	3'UTR			-0.49048
ch.12.4168779F	1.48567	-2.67943	4.41367	7.51657e-05	0.119108	1.24109	chr12	4298518	+		0.263465	0.108494	0.154971	OpenSea	IGR		*	0.594389
cg25214561	-0.891781	1.46268	-4.41331	7.52495e-05	0.119108	1.2402	chr3	11494984	+	ATG7	0.670341	0.783202	-0.112861	OpenSea	Body			-0.398825
cg07202353	-1.18193	-0.710246	-4.41255	7.54254e-05	0.119108	1.23833	chr15	42210119	-	EHD4	0.284903	0.485039	-0.200136	N_Shore	Body		*	-0.540612
cg25464140	-1.09513	0.353058	-4.41245	7.54487e-05	0.119108	1.23809	chr1	150131488	+	PLEKHO1	0.467283	0.663321	-0.196038	OpenSea	Body			-0.621937
cg14682726	0.939588	0.0808942	4.41058	7.58887e-05	0.119317	1.23344	chrX	100806596	+	ARMCX1	0.617375	0.476401	0.140974	N_Shore	5'UTR			0.0621835
cg08946598	-1.05396	2.48421	-4.4105	7.59062e-05	0.119317	1.23326	chr21	46628114	+	ADARB1	0.768326	0.883249	-0.114923	OpenSea	Body			-0.420701
cg14247262	0.953072	0.399395	4.40862	7.63519e-05	0.119761	1.22859	chr14	70915501	+		0.66139	0.521794	0.139596	OpenSea	IGR			0.120012
cg04683496	0.998579	2.60532	4.40381	7.74978e-05	0.121299	1.21669	chr10	443561	-	DIP2C	0.884615	0.795589	0.0890264	N_Shore	Body			0.113632
cg24475272	-1.10342	0.0713795	-4.40199	7.79371e-05	0.121727	1.21218	chr4	140432613	+	SETD7	0.443022	0.608659	-0.165637	OpenSea	3'UTR			-0.264128
cg07238439	-1.14338	0.166348	-4.39877	7.87175e-05	0.122664	1.20422	chr12	113710369	+	TPCN1	0.466716	0.653266	-0.18655	OpenSea	Body			-0.482074
cg08677655	-1.24561	-1.17998	-4.39814	7.8871e-05	0.122664	1.20267	chr17	1549108	-	SCARF1	0.227994	0.383698	-0.155704	S_Shore	TSS200			-0.331882
cg18389827	-1.03274	0.774974	-4.39579	7.94484e-05	0.123134	1.19684	chr14	93419447	-	ITPK1	0.541631	0.714276	-0.172645	OpenSea	Body			-0.559956
cg16726239	-1.42219	-1.60802	-4.39554	7.95089e-05	0.123134	1.19624	chr10	61577775	+	CCDC6	0.164247	0.359405	-0.195158	OpenSea	Body			-0.661839
cg18247852	-0.782968	0.245313	-4.39446	7.97742e-05	0.123135	1.19358	chr17	80194058	-	SLC16A3	0.464615	0.602085	-0.137471	N_Shore	Body			-0.606745
cg13867392	-0.937175	-0.672341	-4.39412	7.98606e-05	0.123135	1.19271	chr5	94192955	+	MCTP1	0.323219	0.449953	-0.126733	OpenSea	Body			-0.205793
cg02740606	1.4236	1.94827	4.39299	8.0139e-05	0.123135	1.18993	chr11	67206418	-	CORO1B	0.851905	0.641641	0.210264	S_Shelf	Body		*	0.812032
cg23559222	1.08165	-1.93992	4.39222	8.03299e-05	0.123135	1.18803	chr11	58345287	+	ZFP91	0.255146	0.154266	0.10088	N_Shore	TSS1500			0.259874
cg24232171	0.766427	-3.26	4.39215	8.03478e-05	0.123135	1.18785	chr10	81205543	+	ZCCHC24	0.103706	0.0662065	0.0374994	Island	TSS200			0.200831
cg01289240	0.964523	0.814863	4.39083	8.06776e-05	0.123257	1.18458	chr20	1056181	-		0.69613	0.56884	0.12729	OpenSea	IGR			0.224124
cg25558969	-1.34776	-0.0517709	-4.39048	8.07636e-05	0.123257	1.18373	chr12	104879525	-	CHST11	0.402986	0.548145	-0.145159	OpenSea	Body			0.0362568
cg15842208	-0.848197	-0.147199	-4.38915	8.10978e-05	0.123511	1.18044	chr17	1053674	-	ABR	0.418422	0.543595	-0.125173	OpenSea	Body			-0.528155
cg18721398	0.818756	-0.314088	4.388	8.13882e-05	0.123696	1.17758	chrX	42803626	+		0.515015	0.392767	0.122248	OpenSea	IGR			0.215516
cg22227401	0.74591	-0.778061	4.38603	8.18857e-05	0.124034	1.17271	chr21	36306023	-	RUNX1	0.402361	0.318065	0.0842954	OpenSea	Body			-0.0911485
cg24400630	-0.942987	0.53648	-4.38578	8.19484e-05	0.124034	1.1721	chr1	89728035	-	GBP5	0.480342	0.622853	-0.142511	OpenSea	Body			-0.485011
cg26544665	1.04392	0.117032	4.38335	8.25665e-05	0.124712	1.1661	chr5	54805883	-	PPAP2A	0.606694	0.462407	0.144287	OpenSea	Body			0.303727
cg16548457	0.849033	0.523994	4.38161	8.30122e-05	0.125128	1.1618	chr8	128412966	-	CCAT2	0.644634	0.516375	0.128258	OpenSea	Body	chr8:128412842-128412842		0.342111
cg00673251	-1.16202	-4.58037	-4.37502	8.47226e-05	0.127445	1.14552	chr10	11784140	-	ECHDC3	0.0342962	0.0771801	-0.042884	N_Shore	TSS1500			-0.275268
cg07479368	-0.951083	1.27727	-4.37396	8.50018e-05	0.127603	1.14289	chr9	127047276	-	NEK6	0.618347	0.751827	-0.133481	OpenSea	Body			-0.352036
cg15920877	1.24505	1.15719	4.37229	8.54417e-05	0.127803	1.13877	chr22	51069149	+		0.741532	0.58728	0.154252	S_Shelf	IGR			-0.0315981
cg22920609	1.29813	-1.54318	4.37106	8.57685e-05	0.127803	1.13572	chr9	35103217	+	STOML2	0.289448	0.195081	0.0943668	Island	TSS200			0.182803
cg10582343	1.18023	0.101654	4.36964	8.61439e-05	0.127803	1.13223	chr15	42213459	-	EHD4-AS1	0.620541	0.425019	0.195522	S_Shore	TSS200			0.0577274
cg23408471	1.46697	-1.18405	4.36958	8.6161e-05	0.127803	1.13207	chr22	46482020	+	MIRLET7BHG	0.401671	0.25562	0.146051	Island	Body			-0.211667
cg05283538	0.608442	-0.00150216	4.36906	8.62986e-05	0.127803	1.1308	chr20	1165228	-	C20orf46	0.53206	0.455841	0.0762189	N_Shore	TSS200			0.114239
cg05075308	-0.828464	0.522963	-4.36892	8.63371e-05	0.127803	1.13044	chr4	185329364	-	IRF2	0.531054	0.640709	-0.109655	OpenSea	Body			-0.330768
cg23843615	-0.947344	0.100307	-4.36821	8.65256e-05	0.127803	1.1287	chr18	45711790	-		0.469867	0.582556	-0.112688	OpenSea	IGR			0.269394
cg07907474	-1.67559	-1.25945	-4.36821	8.6528e-05	0.127803	1.12868	chr7	80502612	+	SEMA3C	0.218353	0.424744	-0.206392	OpenSea	Body			-0.18017
cg03217729	-1.10143	-1.05655	-4.3666	8.69574e-05	0.12818	1.12472	chr16	11222890	-	CLEC16A	0.258572	0.421407	-0.162836	OpenSea	Body			-0.378975
cg02648471	1.58028	1.40598	4.36481	8.74425e-05	0.128464	1.12028	chr22	18839101	-		0.775588	0.555167	0.22042	OpenSea	IGR			-0.0548916
cg24475517	-0.950734	-1.78629	-4.36459	8.75001e-05	0.128464	1.11975	chr2	118737667	-	CCDC93	0.181849	0.345394	-0.163545	OpenSea	Body	chr2:118737562-118737562		-0.665283
cg13584531	1.19217	-0.752	4.3632	8.78786e-05	0.128734	1.1163	chr2	99280070	-	MGAT4A	0.464602	0.259576	0.205026	OpenSea	TSS200			0.37381
cg26991453	-1.04874	0.634207	-4.36258	8.80471e-05	0.128734	1.11477	chr2	28117271	+	BRE	0.525436	0.700513	-0.175078	S_Shelf	5'UTR			-0.502633
cg06412095	-0.956787	1.16937	-4.36159	8.83159e-05	0.128734	1.11234	chr10	99120971	-	RRP12	0.604835	0.745515	-0.14068	OpenSea	Body			-0.517014
cg22126068	1.37841	0.447688	4.36108	8.84543e-05	0.128734	1.11109	chr1	15786748	-	CELA2A	0.631353	0.486211	0.145142	OpenSea	Body			0.148167
cg24400517	-0.692392	-2.49926	-4.36069	8.85607e-05	0.128734	1.11013	chr7	139876520	+	LOC100134229	0.136759	0.195639	-0.05888	Island	TSS1500			-0.117987
cg07037766	-1.12683	-0.283543	-4.35904	8.90148e-05	0.129138	1.10604	chr12	109221439	+	SSH1	0.366239	0.579155	-0.212916	OpenSea	TSS200			-0.498177
cg16774479	0.965596	1.54797	4.3573	8.94946e-05	0.129237	1.10175	chr18	33529461	-		0.787876	0.674889	0.112987	N_Shore	IGR			0.207616
cg21094022	1.02308	-0.994085	4.35699	8.95802e-05	0.129237	1.10099	chr22	46481603	+	LOC400931	0.405202	0.291924	0.113278	N_Shore	TSS1500			0.267166
cg04459504	-0.772165	-4.32776	-4.35688	8.96109e-05	0.129237	1.10071	chr4	126237325	-	FAT4	0.041827	0.0754925	-0.0336655	Island	TSS1500			-0.380393
cg14959260	0.905769	-1.35366	4.35416	9.03669e-05	0.130071	1.094	chr4	9917839	+	SLC2A9	0.372375	0.23852	0.133855	OpenSea	Body			0.445108
cg26470457	-1.29083	1.02734	-4.35253	9.08226e-05	0.130471	1.08998	chr10	81035588	-	ZMIZ1	0.569399	0.77541	-0.20601	OpenSea	Body			-0.39123
cg26398213	-1.10191	0.340679	-4.3514	9.11417e-05	0.130674	1.08718	chr12	32733366	+	FGD4	0.457139	0.646169	-0.18903	OpenSea	5'UTR			-0.551145
cg01104590	-1.07631	0.613406	-4.35	9.15349e-05	0.130982	1.08374	chr11	3073136	+	CARS	0.530931	0.6884	-0.157469	OpenSea	Body		*	-0.338262
cg18221226	-1.42586	-1.62851	-4.34795	9.21169e-05	0.13127	1.07868	chr12	124997487	-	NCOR2	0.172209	0.367194	-0.194986	OpenSea	5'UTR			-0.60077
cg16269266	0.974711	1.21559	4.34757	9.22261e-05	0.13127	1.07773	chr16	78830399	+	WWOX	0.751922	0.625359	0.126563	OpenSea	Body	chr16:78830248-78830248		0.374215
cg07674485	0.761382	2.56932	4.34681	9.24436e-05	0.13127	1.07585	chr13	113461305	+	ATP11A	0.879451	0.816117	0.063334	N_Shelf	Body			0.347883
cg11167789	0.842981	-0.188179	4.34678	9.24513e-05	0.13127	1.07579	chr1	48483670	-		0.52363	0.421264	0.102366	OpenSea	IGR			0.187158
cg03190219	-1.13941	0.124718	-4.34548	9.28217e-05	0.131541	1.07259	chr7	25898688	-		0.425056	0.635963	-0.210907	Island	IGR			-0.468706
cg11859419	-1.0197	0.842632	-4.34409	9.32229e-05	0.131855	1.06915	chr14	51265001	-	NIN	0.523012	0.710251	-0.187239	OpenSea	Body			-0.565627
cg17282981	-1.34973	-1.03614	-4.34252	9.36739e-05	0.132002	1.06529	chr12	124997389	+	NCOR2	0.229849	0.453102	-0.223253	OpenSea	5'UTR			-0.647154
cg24137670	0.974292	2.00226	4.34248	9.36866e-05	0.132002	1.06518	chr11	71824649	-	ANAPC15	0.841895	0.747565	0.0943297	S_Shore	TSS1500			0.271521
cg09856472	-1.0836	1.66191	-4.33987	9.44443e-05	0.132179	1.05875	chr15	39803760	-		0.684309	0.812403	-0.128094	OpenSea	IGR	chr15:39803650-39803650		-0.550537
cg08324424	-1.46311	-0.592437	-4.33987	9.44449e-05	0.132179	1.05874	chr15	100016836	+		0.286462	0.494714	-0.208252	OpenSea	IGR			-0.534434
cg17852932	-0.881031	0.359652	-4.33921	9.46373e-05	0.132179	1.05712	chr5	131596064	-	PDLIM4	0.473385	0.640881	-0.167496	S_Shelf	Body			-0.607251
cg19011001	-0.9452	-2.60711	-4.33916	9.46519e-05	0.132179	1.05699	chr14	93539613	-	ITPK1	0.108419	0.214312	-0.105892	OpenSea	Body			-0.73648
cg02113368	-1.22059	-0.0247942	-4.33895	9.47119e-05	0.132179	1.05649	chr10	135107346	+	TUBGCP2	0.368301	0.589158	-0.220857	S_Shelf	Body			-0.585072
cg24775076	0.788964	1.00609	4.33802	9.49865e-05	0.13231	1.05417	chr10	45804640	-	OR13A1	0.717714	0.587408	0.130306	OpenSea	5'UTR			0.36034
cg05083714	1.25788	-1.79093	4.33682	9.53385e-05	0.13233	1.05122	chr11	68098768	-	LRP5	0.337322	0.170747	0.166575	OpenSea	5'UTR			0.608669
cg27044264	1.17661	-0.476309	4.33674	9.53611e-05	0.13233	1.05103	chr11	78499666	+	TENM4	0.494367	0.325576	0.168791	OpenSea	Body			0.413206
cg24031137	1.17534	-0.0273635	4.33524	9.58037e-05	0.132415	1.04733	chr5	148939617	+		0.586769	0.427451	0.159319	OpenSea	IGR			0.0618797
cg11308046	1.78006	0.369599	4.33507	9.58538e-05	0.132415	1.04691	chr5	154182889	+	LARP1	0.704941	0.478476	0.226465	OpenSea	Body			0.310816
cg00925766	1.06867	1.84081	4.3347	9.59639e-05	0.132415	1.046	chr14	69676183	+	EXD2	0.829309	0.696517	0.132792	OpenSea	TSS1500			0.315981
cg14602980	-1.4068	1.05971	-4.33185	9.68103e-05	0.133333	1.03898	chr16	84750270	+	USP10	0.541084	0.737102	-0.196018	OpenSea	Body			-0.24367
cg27064367	1.1567	-0.377251	4.33046	9.72283e-05	0.133468	1.03554	chr14	79233883	-	NRXN3	0.513766	0.37542	0.138346	OpenSea	Body			0.0303828
cg16737426	-0.978784	-2.12994	-4.33031	9.72724e-05	0.133468	1.03518	chr3	188139897	-	LPP	0.145131	0.289914	-0.144783	OpenSea	Body	chr3:188139673-188139673		-0.675005
cg16824625	-0.880026	1.23539	-4.32716	9.82213e-05	0.134275	1.02742	chr11	66400662	-	RBM14-RBM4	0.636377	0.755001	-0.118624	OpenSea	Body			-0.39366
cg25654225	0.692716	1.24458	4.32715	9.82259e-05	0.134275	1.02738	chr10	99350883	+	HOGA1	0.73052	0.607346	0.123174	OpenSea	Body			0.519546
cg22854878	-0.919383	1.12087	-4.32603	9.85661e-05	0.134489	1.02462	chr5	77892997	+	LHFPL2	0.609937	0.743746	-0.133809	OpenSea	5'UTR	chr5:77892981-77892981		-0.5079
cg26685722	-1.26001	-4.84629	-4.32499	9.88804e-05	0.134668	1.02208	chr10	60936236	-	PHYHIPL	0.0317603	0.0766346	-0.0448744	Island	TSS1500			-0.360745
cg22562383	1.23655	2.66998	4.32359	9.931e-05	0.134767	1.01861	chr5	1123154	+		0.893422	0.783343	0.11008	OpenSea	IGR			0.103504
cg15206473	-0.737211	-0.641199	-4.32355	9.93208e-05	0.134767	1.01853	chr6	35049613	-	ANKS1A	0.316058	0.458631	-0.142573	OpenSea	Body			-0.554284
cg12496673	1.06841	1.56802	4.32277	9.95611e-05	0.134844	1.0166	chr6	170891169	-	PDCD2	0.781785	0.671277	0.110508	N_Shelf	3'UTR			-0.258457
cg26467269	1.0988	0.958937	4.32163	9.99104e-05	0.13491	1.0138	chr11	68179097	-	LRP5	0.705113	0.58125	0.123863	Island	Body			-0.179563
cg17497389	0.934373	1.31445	4.32142	9.99773e-05	0.13491	1.01326	chr22	42568961	+	TCF20	0.759787	0.640531	0.119257	OpenSea	Body			0.110796
cg04261258	-1.23236	-2.97403	-4.31956	0.000100551	0.135429	1.00869	chr6	158189653	-		0.0851905	0.235895	-0.150705	OpenSea	IGR	chr6:158189433-158189433		-0.590845
cg25852925	0.802862	-1.7372	4.31849	0.000100883	0.135429	1.00606	chrX	149531527	-		0.276172	0.19357	0.0826022	Island	IGR			0.147863
cg25629126	0.91049	-0.0946231	4.31839	0.000100916	0.135429	1.0058	chr17	2119490	-	SMG6	0.54906	0.433451	0.115609	OpenSea	Body			0.107049
cg00545756	-0.830207	1.4353	-4.31624	0.000101587	0.136081	1.0005	chr20	30132151	+	HM13	0.669377	0.782096	-0.112719	N_Shelf	Body			-0.344035
cg21474062	-1.34716	-1.52371	-4.31336	0.000102489	0.13704	0.993435	chr3	141087363	-	ZBTB38	0.1828	0.373849	-0.191049	OpenSea	5'UTR			-0.547701
cg17408637	-0.845396	1.00925	-4.31231	0.000102823	0.137158	0.990834	chr11	33883354	+	LMO2	0.600154	0.700894	-0.10074	OpenSea	Body			-0.254203
cg03439703	0.797405	-1.46623	4.31125	0.000103161	0.137158	0.988217	chr11	14664991	-	PDE3B	0.3011	0.218747	0.0823524	N_Shore	TSS1500			0.0438526
cg01825664	-0.89687	1.47027	-4.31116	0.000103188	0.137158	0.988006	chr19	51594550	+		0.670218	0.794071	-0.123853	OpenSea	IGR			-0.465769
cg08511818	-0.892838	0.0421691	-4.31017	0.000103502	0.137158	0.985574	chr20	30104637	+	HM13	0.443705	0.546313	-0.102608	S_Shore	Body			-0.0877051
cg07659624	-1.31291	0.708572	-4.30964	0.000103672	0.137158	0.98427	chr8	23425272	-	SLC25A37	0.527222	0.718094	-0.190872	N_Shelf	Body			-0.544562
cg15866669	1.04424	-0.537088	4.30923	0.000103804	0.137158	0.983248	chr3	122041309	-		0.476341	0.337514	0.138827	OpenSea	IGR			0.227972
cg05994244	-0.822371	-2.90165	-4.30897	0.000103886	0.137158	0.982622	chr15	96904960	-		0.104202	0.171271	-0.0670693	Island	IGR			-0.0769698
cg15504747	-1.24852	-3.36782	-4.30787	0.000104239	0.137354	0.979905	chr3	129312979	-	PLXND1	0.0740001	0.145871	-0.0718707	OpenSea	Body			-0.266154
cg25501720	0.90821	-0.371723	4.30642	0.000104705	0.137354	0.976346	chr5	138427539	+	SIL1	0.490197	0.388856	0.101342	OpenSea	Body			-0.181284
cg24291027	-0.746903	2.24593	-4.30556	0.000104982	0.137354	0.974229	chr14	55325733	+	GCH1	0.78857	0.85806	-0.0694905	OpenSea	Body			-0.256431
cg02880593	-1.18286	0.854754	-4.30551	0.000104999	0.137354	0.974102	chr14	91724747	-		0.543897	0.752165	-0.208268	OpenSea	IGR			-0.540612
cg13996115	-1.9887	0.260531	-4.30529	0.000105071	0.137354	0.973555	chr7	2149259	-	MAD1L1	0.393384	0.703671	-0.310286	OpenSea	Body			-0.526636
cg26577123	-0.709314	2.4721	-4.30443	0.000105349	0.137354	0.971445	chr6	139564109	+	TXLNB	0.800803	0.869967	-0.0691634	OpenSea	Body			-0.187361
cg00328720	-1.36743	0.520631	-4.30332	0.00010571	0.137354	0.968713	chr8	28562890	+	EXTL3	0.486479	0.701397	-0.214917	S_Shelf	5'UTR			-0.412194
cg01770400	1.02748	0.134446	4.30282	0.000105873	0.137354	0.967476	chr1	173886485	-	SERPINC1	0.592242	0.483629	0.108613	OpenSea	5'UTR			-0.0708933
cg10526418	-1.45212	0.417324	-4.30273	0.000105902	0.137354	0.96726	chr7	137343	+		0.471186	0.706029	-0.234844	OpenSea	IGR			-0.474479
cg02210149	-0.836124	0.262694	-4.30272	0.000105904	0.137354	0.967242	chr6	32096599	+	ATF6B	0.47977	0.640348	-0.160578	N_Shore	TSS1500			-0.555803
cg02891697	-1.1708	-2.4356	-4.30066	0.00010658	0.137871	0.962157	chr6	36665511	-	RAB44	0.124723	0.27033	-0.145608	OpenSea	TSS200			-0.736379
cg21363811	1.12175	1.2679	4.30021	0.000106726	0.137871	0.961066	chr1	179713950	+	FAM163A	0.747023	0.573824	0.173199	Island	5'UTR			0.178448
cg05524951	1.27577	0.793837	4.29934	0.000107014	0.137871	0.958911	chr2	228537304	-		0.704825	0.554238	0.150586	OpenSea	IGR			0.390521
cg20405697	-0.964553	1.05676	-4.29921	0.000107055	0.137871	0.958606	chr6	30657469	+	NRM	0.592389	0.730124	-0.137735	S_Shelf	Body		*	-0.289548
cg12549954	1.00245	-1.16124	4.29807	0.000107433	0.138085	0.955792	chr1	28846914	-	RCC1	0.356055	0.266238	0.0898173	S_Shore	5'UTR			-0.0944906
cg26522002	-0.85122	1.36426	-4.29731	0.000107686	0.138085	0.953914	chr5	73528392	-		0.679413	0.77184	-0.0924262	OpenSea	IGR			-0.13733
cg24869815	-1.00249	-1.87217	-4.29701	0.000107785	0.138085	0.953177	chr17	73642486	-	RECQL5	0.16563	0.28372	-0.11809	OpenSea	Body		*	-0.533522
cg19206667	0.816338	-1.86304	4.29542	0.000108314	0.13852	0.949266	chr3	179065847	-	MFN1	0.265273	0.178823	0.0864505	Island	5'UTR			0.208527
cg23350224	-0.915666	-2.2987	-4.29331	0.000109019	0.139065	0.944076	chr1	182113817	-		0.126233	0.274045	-0.147812	OpenSea	IGR	chr1:182113385-182113385		-0.762812
cg15575375	1.12563	2.31632	4.293	0.000109121	0.139065	0.943333	chr1	61649973	+	NFIA	0.878593	0.77542	0.103173	OpenSea	Body	chr1:61649786-61649786		0.176018
cg03277049	-1.0918	-0.309519	-4.29209	0.000109429	0.139065	0.94108	chr3	156534076	+		0.362133	0.575237	-0.213105	Island	IGR			-0.603403
cg11699125	1.66297	0.258772	4.29189	0.000109497	0.139065	0.940581	chr1	6341327	-	ACOT7	0.616696	0.410845	0.205851	Island	Body			-0.119303
cg25375162	-0.761245	1.21157	-4.28959	0.000110272	0.139808	0.934942	chr3	30383960	-		0.640181	0.746451	-0.10627	OpenSea	IGR	chr3:30383908-30383908		-0.314158
cg12964868	1.0774	-2.82287	4.28892	0.000110499	0.139854	0.9333	chr8	133157291	-	KCNQ3	0.177798	0.100292	0.0775067	OpenSea	Body			0.105834
cg19602930	-0.965123	2.10438	-4.28816	0.000110759	0.139941	0.931421	chr9	6715738	+		0.742397	0.823299	-0.0809026	N_Shore	IGR			0.0556006
cg19229209	0.82736	2.06249	4.2851	0.000111809	0.141025	0.923885	chr3	99440401	+	COL8A1	0.826409	0.737657	0.0887519	OpenSea	5'UTR			0.310614
cg08680099	1.00453	-0.467834	4.2809	0.000113262	0.142491	0.913564	chr12	52146458	-	SCN8A	0.487286	0.377034	0.110252	OpenSea	Body			0.0154952
cg05083015	-0.914013	-2.06922	-4.28062	0.000113359	0.142491	0.912877	chr1	173162995	+	TNFSF4	0.154664	0.308308	-0.153644	OpenSea	Body			-0.772332
cg14687660	-0.955702	-1.35507	-4.27863	0.000114053	0.142916	0.908001	chr2	172947075	+		0.222659	0.358383	-0.135724	N_Shore	IGR			-0.464959
cg02068351	-0.677151	0.848252	-4.27824	0.000114192	0.142916	0.907025	chr6	132832336	-	STX7	0.586341	0.690217	-0.103876	N_Shore	5'UTR			-0.514989
cg10997810	-0.915548	0.392951	-4.27745	0.000114469	0.142916	0.90509	chr17	75471491	+	2019-09-09	0.491762	0.609832	-0.11807	OpenSea	Body			-0.11029
cg16901419	-0.951166	0.222436	-4.27688	0.000114669	0.142916	0.903694	chr6	46699997	-	PLA2G7	0.461548	0.610947	-0.149399	N_Shelf	5'UTR			-0.320336
cg03220094	0.683327	2.19303	4.27688	0.000114671	0.142916	0.903683	chr1	220660758	+		0.831684	0.769009	0.0626751	OpenSea	IGR			0.321147
cg02830616	-0.90539	1.85111	-4.27628	0.000114881	0.142936	0.902217	chr11	72986673	+	P2RY6	0.711219	0.834252	-0.123033	OpenSea	5'UTR			-0.526636
cg26301507	-0.692123	1.995	-4.27422	0.00011561	0.143599	0.897163	chr3	48896251	+	SLC25A20	0.748733	0.828271	-0.079538	OpenSea	Body			-0.393964
cg07805542	-1.55231	-0.600485	-4.27352	0.000115858	0.143664	0.89545	chr1	9779309	-	PIK3CD	0.291464	0.49877	-0.207306	S_Shelf	Body		*	-0.410067
cg11895044	-1.13213	0.773274	-4.27221	0.000116328	0.143736	0.892217	chr10	135093367	-	TUBGCP2	0.534899	0.706792	-0.171894	S_Shelf	Body			-0.429714
cg22272697	-0.677178	2.08199	-4.27144	0.000116603	0.143736	0.890327	chr14	21491080	+	NDRG2	0.760742	0.822751	-0.0620089	N_Shore	Body			-0.0866923
cg06621452	0.976833	2.54056	4.27122	0.000116681	0.143736	0.889792	chr2	110872620	+	MALL	0.89213	0.808064	0.0840667	N_Shore	Body			0.125582
cg01342411	0.7544	5.19943	4.27117	0.0001167	0.143736	0.889664	chr16	75263551	-	BCAR1	0.977284	0.959962	0.0173217	Island	Body			0.131051
cg18181787	0.631133	1.96013	4.26909	0.000117448	0.144415	0.884557	chr17	32627486	+		0.833238	0.757327	0.0759109	OpenSea	IGR			0.429107
cg23484981	1.5085	-1.86515	4.26749	0.000118028	0.14486	0.88062	chr20	57426626	+	GNAS	0.324967	0.151626	0.173341	N_Shore	TSS1500			0.207008
cg01378159	-1.34299	-1.40783	-4.267	0.000118204	0.14486	0.879429	chr22	37703496	-	CYTH4	0.197865	0.329876	-0.132011	OpenSea	Body			-0.230302
cg12767898	-1.0682	-0.380182	-4.2659	0.000118603	0.145107	0.876732	chr21	45627659	+		0.381359	0.518398	-0.137039	OpenSea	IGR			-0.314158
cg06430465	1.01765	3.38502	4.2607	0.000120513	0.146891	0.863964	chr16	1014935	+	LMF1	0.926622	0.855778	0.0708443	Island	Body			0.591149
cg09379497	-1.09397	-1.79552	-4.26046	0.000120601	0.146891	0.863382	chr6	30624467	+	DHX16	0.16447	0.331421	-0.166951	OpenSea	Body			-0.740328
cg21440776	-1.60768	-1.42437	-4.25964	0.000120907	0.146891	0.861358	chr12	6658378	+	IFFO1	0.202713	0.43197	-0.229257	S_Shore	Body			-0.468503
cg07215945	-0.790849	1.29232	-4.25922	0.000121063	0.146891	0.860324	chr11	20003397	+	NAV2	0.674859	0.761516	-0.0866576	OpenSea	Body			-0.00182297
cg07009821	-0.866509	-2.15513	-4.25844	0.000121352	0.146891	0.85842	chr16	17451418	-	XYLT1	0.141319	0.262738	-0.121419	OpenSea	Body	chr16:17451275-17451275		-0.742759
cg01553584	0.999353	2.61898	4.25818	0.000121449	0.146891	0.857778	chr1	224400672	-		0.891547	0.827477	0.0640697	OpenSea	IGR			0.138242
cg10284065	-1.28795	1.27025	-4.2579	0.000121555	0.146891	0.857081	chr17	79171130	-	CEP131	0.61243	0.770649	-0.158219	OpenSea	Body			-0.468402
cg20522612	-0.823968	1.63022	-4.257	0.000121892	0.146891	0.854869	chr8	95877791	+	INTS8	0.684746	0.792163	-0.107417	OpenSea	Body			-0.228681
cg05398922	-1.01554	1.46186	-4.2566	0.000122039	0.146891	0.853909	chr22	47522300	-	TBC1D22A	0.654204	0.766345	-0.112141	OpenSea	Body			-0.156978
cg09040752	0.835443	-1.21183	4.25625	0.000122173	0.146891	0.853031	chr17	41003155	-	AOC3	0.328863	0.2513	0.0775629	OpenSea	TSS200		*	-0.0893255
cg04528352	0.84601	-0.0450005	4.25601	0.000122263	0.146891	0.85244	chr6	32140758	-	AGPAT1	0.559956	0.434712	0.125244	OpenSea	5'UTR		*	0.295929
cg02206980	-1.21418	-2.13551	-4.2542	0.000122943	0.147466	0.84801	chr6	13574034	-	SIRT5	0.150547	0.278976	-0.12843	N_Shore	TSS1500			-0.499696
cg05062676	-1.03397	-2.21567	-4.25113	0.000124107	0.147955	0.840476	chr2	38304725	+	CYP1B1	0.146309	0.248183	-0.101874	S_Shore	TSS1500			-0.312943
cg26929113	-0.769891	1.41301	-4.24979	0.000124617	0.147955	0.837192	chr4	103658327	+	MANBA	0.66901	0.774313	-0.105303	OpenSea	Body			-0.356897
cg25854526	1.29867	1.73108	4.24957	0.000124704	0.147955	0.836639	chr3	125628884	+		0.821262	0.679561	0.141701	OpenSea	IGR			0.276585
cg09578620	1.03601	0.178105	4.2491	0.000124883	0.147955	0.835489	chr2	151572379	+		0.638086	0.442413	0.195674	OpenSea	IGR			0.396496
cg06075233	-1.33846	1.45858	-4.24833	0.000125177	0.147955	0.833611	chr19	17838392	+	MAP1S	0.605839	0.799143	-0.193305	Island	Body			-0.414928
cg00851509	0.637606	1.10841	4.24781	0.000125379	0.147955	0.832322	chr10	111714898	-	ADD3-AS1	0.710804	0.640429	0.0703756	OpenSea	Body			-0.221795
cg26144569	-1.42464	-0.39228	-4.24752	0.000125489	0.147955	0.831623	chr2	38304804	+	CYP1B1	0.334713	0.576527	-0.241813	S_Shore	TSS1500			-0.606948
cg07233838	0.718115	1.62801	4.2469	0.00012573	0.147955	0.83009	chr1	17472852	+		0.791652	0.702354	0.0892974	N_Shelf	IGR			0.133381
cg01910639	0.8707	-2.02135	4.24664	0.000125829	0.147955	0.829461	chr1	153507779	-	S100A6	0.236073	0.137612	0.0984611	N_Shore	Body		*	0.194551
cg11409659	0.842686	-0.945674	4.24617	0.000126011	0.147955	0.828303	chr12	85305829	+	SLC6A15	0.36101	0.268473	0.0925369	Island	5'UTR			-0.0322058
cg00686154	1.0099	0.0614775	4.24609	0.00012604	0.147955	0.828119	chr14	68844858	-	RAD51B	0.588756	0.422711	0.166044	OpenSea	Body			0.287219
cg22265173	-0.811102	-1.58687	-4.2459	0.000126113	0.147955	0.827654	chr14	53595204	+	DDHD1	0.203829	0.346557	-0.142729	OpenSea	Body			-0.536865
cg15395728	-1.2364	2.38268	-4.24552	0.000126262	0.147955	0.82671	chr7	65553815	-	ASL	0.755789	0.878049	-0.12226	OpenSea	Body			-0.390014
cg05360477	-1.01517	-0.734396	-4.24475	0.00012656	0.147955	0.824826	chr2	12959313	+		0.282171	0.456257	-0.174085	OpenSea	IGR			-0.754507
cg00864528	-1.1732	2.50036	-4.24458	0.000126626	0.147955	0.824409	chr10	126075538	-		0.812563	0.898818	-0.0862556	N_Shore	IGR			-0.0439538
cg02198585	1.02242	1.52435	4.2445	0.000126659	0.147955	0.824204	chr2	23787670	+	KLHL29	0.800227	0.673913	0.126314	S_Shelf	Body			0.572413
cg24621042	0.734416	-1.5534	4.24419	0.000126777	0.147955	0.823461	chr14	94857275	-	SERPINA1	0.285912	0.212621	0.0732912	OpenSea	TSS1500			-0.00111404
cg05212440	1.35751	-0.157806	4.24344	0.000127071	0.148063	0.821608	chr19	10973874	-	C19orf38	0.59635	0.405355	0.190995	OpenSea	ExonBnd			0.244582
cg25692460	-0.852053	1.3168	-4.24173	0.000127737	0.148443	0.817428	chr11	72979096	-	P2RY6	0.651755	0.760073	-0.108318	S_Shelf	5'UTR			-0.259267
cg18825427	-0.902206	-1.17454	-4.24157	0.000127801	0.148443	0.817027	chr7	155079356	+		0.249025	0.417231	-0.168206	OpenSea	IGR		*	-0.700223
cg02813265	-0.757485	-0.375739	-4.24012	0.000128368	0.148857	0.813489	chr10	3809095	-		0.377097	0.495022	-0.117925	OpenSea	IGR			-0.181689
cg25791430	-0.93159	0.71208	-4.23902	0.000128805	0.148857	0.81077	chr11	59574962	-	MRPL16	0.525767	0.683421	-0.157653	N_Shelf	Body			-0.540409
cg19854060	-1.47297	-0.151066	-4.23901	0.000128806	0.148857	0.810767	chr17	80357163	-	OGFOD3	0.338373	0.572665	-0.234292	OpenSea	Body			-0.607353
cg16744911	1.15224	0.0606162	4.23851	0.000129006	0.148857	0.809525	chr10	102108974	+	SCD	0.574477	0.409057	0.165421	S_Shore	Body			0.0582338
cg17019903	-0.920139	-0.473046	-4.23809	0.000129171	0.148857	0.8085	chr4	84071170	+		0.35745	0.511431	-0.15398	OpenSea	IGR			-0.662143
cg04132379	-0.812522	0.51902	-4.23736	0.000129462	0.148958	0.806702	chr20	4801487	-	RASSF2	0.498817	0.657698	-0.15888	N_Shore	5'UTR			-0.67379
cg19959921	-1.14854	-1.8784	-4.23676	0.000129701	0.148999	0.80523	chr1	114521960	-	OLFML3	0.156268	0.341752	-0.185484	OpenSea	TSS200			-0.586085
cg15799799	1.13912	-0.371467	4.23404	0.000130785	0.149858	0.798574	chr2	120186222	+		0.508348	0.359809	0.148539	N_Shelf	IGR			0.249038
cg00121346	-0.921517	0.64503	-4.23362	0.000130953	0.149858	0.797546	chr18	13070566	-	CEP192	0.523459	0.677271	-0.153812	OpenSea	Body			-0.4524
cg06073814	1.01293	1.45173	4.23335	0.000131061	0.149858	0.796889	chr10	80983818	+	ZMIZ1	0.787576	0.621971	0.165605	OpenSea	Body			0.281041
cg11738486	1.14582	3.9705	4.2307	0.000132129	0.150636	0.790402	chr19	6744898	+	TRIP10	0.953403	0.910222	0.0431811	N_Shore	Body			0.351124
cg04182901	-1.35318	-3.29911	-4.23031	0.00013229	0.150636	0.789424	chr12	51784909	+	GALNT6	0.0720609	0.182556	-0.110495	N_Shore	5'UTR			-0.770103
cg15832313	-0.88971	1.6902	-4.22981	0.00013249	0.150636	0.788218	chr16	5117386	+	C16orf89	0.732097	0.820275	-0.0881781	OpenSea	TSS1500			-0.0126595
cg10784813	0.908973	-0.416098	4.22914	0.000132762	0.150636	0.786581	chr16	11348678	-	SOCS1	0.49887	0.333434	0.165436	Island	3'UTR			0.689386
cg07703356	0.892015	0.827309	4.22913	0.000132768	0.150636	0.786546	chr13	111866732	+	ARHGEF7	0.686161	0.573963	0.112198	OpenSea	5'UTR			0.136824
cg02149446	1.11269	-0.438891	4.22796	0.000133243	0.15094	0.783686	chr19	47812519	-	C5AR1	0.505676	0.351341	0.154336	OpenSea	TSS1500			0.0993519
cg16804814	0.924022	0.216374	4.22747	0.000133447	0.15094	0.782467	chr1	23771037	+	ASAP3	0.600832	0.461496	0.139336	OpenSea	Body			0.0643103
cg19758881	1.01913	-1.55234	4.22659	0.000133806	0.151069	0.780318	chr2	217928518	+		0.32257	0.201616	0.120954	OpenSea	IGR			0.25714
cg04179952	1.57178	-2.43811	4.22618	0.000133972	0.151069	0.779324	chr1	201619295	-	NAV1	0.202498	0.143917	0.0585808	Island	Body		*	-0.340693
cg18700886	0.971013	-1.26908	4.22513	0.000134406	0.151254	0.776739	chr14	68407654	+	RAD51B	0.383479	0.266129	0.11735	OpenSea	Body			0.284181
cg23781206	-0.75035	1.04736	-4.22478	0.000134548	0.151254	0.775893	chr16	89401991	+	ANKRD11	0.612319	0.699476	-0.0871569	OpenSea	Body			-0.0650193
cg20208491	-0.977649	0.45412	-4.2236	0.000135038	0.151573	0.772988	chr8	128883193	-		0.495352	0.640735	-0.145382	OpenSea	IGR	chr8:128883085-128883085		-0.375532
cg02023728	-1.17574	1.67794	-4.22301	0.000135278	0.151611	0.771567	chr11	77925099	-	USP35	0.659147	0.816501	-0.157354	S_Shelf	3'UTR			-0.365505
cg11246580	-1.15528	0.809629	-4.22143	0.000135936	0.151729	0.767691	chr5	71795159	-	ZNF366	0.56612	0.716229	-0.15011	OpenSea	5'UTR			-0.0744379
cg10169462	-0.680697	-1.63707	-4.22132	0.000135983	0.151729	0.767414	chr7	155079311	+		0.197502	0.294741	-0.0972391	OpenSea	IGR		*	-0.720073
cg07300815	-1.24784	2.03812	-4.22067	0.000136255	0.151729	0.765813	chr19	16528926	+	EPS15L1	0.718588	0.859211	-0.140624	Island	ExonBnd			-0.295321
cg27206232	-1.09258	-0.261844	-4.2203	0.000136406	0.151729	0.76493	chr13	103264306	-	TPP2	0.364372	0.547589	-0.183217	OpenSea	Body			-0.368341
cg06898279	-0.819664	1.41477	-4.22028	0.000136417	0.151729	0.764864	chr14	60629192	+	DHRS7	0.667924	0.774699	-0.106775	N_Shelf	Body	chr14:60629133-60629133		-0.301195
cg23579306	0.921573	-0.842165	4.21767	0.000137512	0.152714	0.758475	chr12	51422441	-	SLC11A2	0.42583	0.304103	0.121727	S_Shelf	TSS1500			0.342414
cg10620784	0.821162	-3.45735	4.21707	0.000137764	0.152739	0.757009	chr16	68573523	-	ZFP90	0.101692	0.0662703	0.0354221	Island	5'UTR			0.286713
cg15400742	-0.956126	1.28279	-4.21637	0.000138061	0.152739	0.755287	chr2	61188805	-	PUS10	0.645038	0.762014	-0.116977	OpenSea	Body			-0.497063
cg23721274	-1.41833	0.740835	-4.21614	0.000138158	0.152739	0.754728	chr20	30110524	-	HM13	0.480881	0.730342	-0.249461	OpenSea	Body	chr20:30110463-30110463		-0.544562
cg23667602	-1.3863	-0.558325	-4.21489	0.000138687	0.152932	0.751668	chr7	960528	+	ADAP1	0.292677	0.469499	-0.176822	S_Shore	Body			-0.310006
cg10318661	0.902484	0.998208	4.21472	0.000138759	0.152932	0.751255	chr10	121151794	-	GRK5	0.716282	0.585294	0.130988	OpenSea	Body			0.127507
cg04483863	-1.4215	0.944623	-4.21377	0.000139161	0.152932	0.74894	chr5	173171737	-		0.52803	0.744833	-0.216804	OpenSea	IGR			-0.383634
cg09364595	-1.49125	-2.15594	-4.21343	0.000139308	0.152932	0.7481	chr9	139457749	+		0.144074	0.282383	-0.138309	OpenSea	IGR	chr9:139457647-139457647		-0.156573
cg10366618	0.796262	0.973073	4.21237	0.000139758	0.152932	0.745519	chr10	88409000	-		0.72779	0.581129	0.146661	OpenSea	IGR			0.597833
cg16822407	-1.1792	-1.18249	-4.2105	0.000140562	0.152932	0.740932	chr1	15392852	+	KIAA1026	0.255909	0.362489	-0.10658	OpenSea	Body			-0.0316994
cg18711143	0.938027	-0.99401	4.21048	0.000140571	0.152932	0.74088	chr12	90354632	-		0.404828	0.24237	0.162458	OpenSea	IGR	chr12:90354567-90354567		0.522483
cg03289591	-1.03822	-0.103304	-4.2087	0.000141338	0.152932	0.736528	chr2	85661927	+	SH2D6	0.400575	0.588356	-0.187781	N_Shelf	5'UTR			-0.589224
cg09385845	-1.07636	-2.40222	-4.20865	0.00014136	0.152932	0.736404	chr11	18719308	-	TMEM86A	0.125248	0.258822	-0.133574	N_Shore	TSS1500			-0.678043
cg13816044	-0.856893	1.2716	-4.20814	0.000141582	0.152932	0.735151	chr9	37163508	+	ZCCHC7	0.659594	0.763818	-0.104225	OpenSea	Body			-0.293903
cg10244976	1.01201	2.76248	4.20808	0.000141608	0.152932	0.735004	chr16	1014818	+	LMF1	0.897934	0.803229	0.0947058	Island	Body			0.747519
cg12496988	-0.946565	-3.07892	-4.20732	0.000141935	0.152932	0.733162	chr12	57941391	+	DCTN2	0.0837024	0.157362	-0.0736595	S_Shore	TSS1500			-0.501722
cg01616876	1.08275	-1.10312	4.20726	0.000141963	0.152932	0.733002	chr12	113544928	+	RASAL1	0.404248	0.275213	0.129035	S_Shelf	Body			0.320843
cg25012930	0.705874	1.91377	4.20717	0.000142001	0.152932	0.732786	chr15	39886631	+	THBS1	0.8203	0.74959	0.0707102	OpenSea	ExonBnd			0.21511
cg09329516	-1.04415	2.21449	-4.20706	0.000142048	0.152932	0.732524	chr17	1508261	-	SLC43A2	0.77702	0.865468	-0.0884488	N_Shore	Body			-0.22939
cg00709387	-0.930837	1.57842	-4.20659	0.000142253	0.152932	0.731369	chr1	52193594	+	OSBPL9	0.678242	0.795427	-0.117185	N_Shore	Body			-0.422828
cg22964471	-0.910139	-0.111614	-4.20637	0.00014235	0.152932	0.730823	chr2	27358529	-	PREB	0.385207	0.576077	-0.19087	S_Shore	TSS1500			-0.645534
cg26265584	0.94128	1.34718	4.20631	0.000142376	0.152932	0.730678	chr16	23567523	+	UBFD1	0.741883	0.651646	0.0902365	N_Shore	TSS1500			0.125886
cg22661531	0.966476	1.94182	4.20585	0.000142576	0.152932	0.729557	chr19	36749194	-		0.841305	0.733005	0.1083	S_Shelf	IGR			0.41584
cg17820481	-0.732158	1.13377	-4.20566	0.000142659	0.152932	0.729089	chr7	100482600	-	SRRT	0.634251	0.720364	-0.0861132	N_Shore	Body			-0.31193
cg20669292	-1.71783	-0.414742	-4.20503	0.000142936	0.152932	0.727541	chr17	40823420	+	PLEKHH3	0.331949	0.517204	-0.185255	Island	Body			0.0528661
cg02357751	-1.0133	-4.26586	-4.2044	0.00014321	0.152932	0.726009	chr22	19710880	-	GP1BB	0.0434242	0.0831854	-0.0397612	Island	TSS200			-0.235872
cg25547221	0.859682	2.07521	4.20333	0.000143678	0.152932	0.7234	chr16	68509072	-		0.836718	0.746776	0.089942	OpenSea	IGR			0.303626
cg08575697	-1.16293	0.566928	-4.20295	0.000143847	0.152932	0.722462	chr22	50645496	-	SELO	0.471769	0.664151	-0.192382	S_Shore	Body			-0.543751
cg16270995	-1.4443	0.411874	-4.20284	0.000143893	0.152932	0.722203	chr14	77425779	-		0.44167	0.674888	-0.233218	S_Shelf	IGR			-0.514381
cg02160630	-1.34827	0.0184863	-4.20198	0.000144273	0.152932	0.720096	chr2	25822074	+	DTNB	0.413862	0.623598	-0.209735	OpenSea	Body			-0.464148
cg23117723	-0.798795	1.5186	-4.20152	0.000144478	0.152932	0.718961	chr7	30436128	+	LINC01176	0.688194	0.784096	-0.0959015	OpenSea	Body			-0.201337
cg27338400	0.62468	1.0952	4.20148	0.000144496	0.152932	0.718858	chr22	23948572	-		0.725719	0.632034	0.093685	OpenSea	IGR			0.282662
cg09605312	0.895433	2.51224	4.20143	0.000144517	0.152932	0.718742	chr15	68892262	-	CORO2B	0.871501	0.788686	0.082815	OpenSea	Body			0.161535
cg04544308	-0.693148	0.191148	-4.20079	0.000144798	0.152932	0.717192	chr18	45918077	-		0.476599	0.558755	-0.0821562	OpenSea	IGR			0.148673
cg25395022	-0.895404	0.830384	-4.20019	0.000145065	0.152932	0.715716	chr11	4006261	+	STIM1	0.597844	0.722095	-0.124251	OpenSea	Body			-0.114239
cg10344666	0.937268	0.59371	4.20019	0.000145065	0.152932	0.715716	chr19	2634269	-	GNG7	0.674149	0.551686	0.122463	OpenSea	5'UTR			0.307981
cg06590856	1.16703	0.417264	4.19987	0.000145208	0.152932	0.714932	chr14	104042936	-	APOPT1	0.66141	0.501615	0.159795	OpenSea	Body			0.14918
cg05422344	-1.31751	0.157186	-4.19898	0.000145602	0.15301	0.712763	chr11	114033783	-	ZBTB16	0.420954	0.644724	-0.22377	OpenSea	Body	chr11:114033536-114033536		-0.445412
cg17385695	-1.07191	-0.146249	-4.19877	0.000145698	0.15301	0.712236	chr6	11328390	-	NEDD9	0.405719	0.579659	-0.17394	OpenSea	5'UTR			-0.455742
cg13050930	0.870574	-4.25245	4.19819	0.000145957	0.153062	0.710817	chr6	4775675	-	CDYL	0.0626805	0.040304	0.0223765	Island	TSS1500			0.10239
cg02324772	-1.05827	0.545999	-4.19748	0.000146273	0.153175	0.709085	chr6	110089850	-	FIG4	0.510357	0.685198	-0.174841	OpenSea	Body			-0.423233
cg02097398	0.989274	0.634091	4.19594	0.000146965	0.153602	0.705314	chr3	114277403	-	ZBTB20	0.673675	0.547872	0.125803	OpenSea	Body			0.258153
cg19957448	-0.734027	1.8175	-4.19564	0.000147099	0.153602	0.704581	chr12	121137571	-	MLEC	0.708978	0.801327	-0.0923494	OpenSea	3'UTR			-0.310918
cg04308301	-1.20482	0.655676	-4.1928	0.00014838	0.154719	0.69765	chr8	131454686	-	ASAP1	0.492847	0.70452	-0.211673	N_Shore	5'UTR	chr8:131454495-131454495		-0.626899
cg09888447	-0.982205	2.73927	-4.19077	0.000149305	0.155463	0.692682	chr7	2044584	-	MAD1L1	0.805914	0.882844	-0.0769294	Island	Body			0.16194
cg10498502	-0.906755	1.01135	-4.19011	0.000149605	0.155555	0.691076	chr3	185928164	+	DGKG	0.608791	0.731825	-0.123034	OpenSea	Body			-0.511546
cg22646443	-1.3868	1.0273	-4.18888	0.000150167	0.155555	0.688076	chr16	67041081	-	CES4A	0.561285	0.774465	-0.21318	OpenSea	Body			-0.53018
cg10070756	-1.05103	1.33509	-4.188	0.000150572	0.155555	0.685921	chr9	129242643	+	MVB12B	0.648259	0.814365	-0.166106	N_Shelf	Body			-0.543853
cg25838968	-0.922202	0.403227	-4.18767	0.000150724	0.155555	0.685114	chr1	208250847	+	PLXNA2	0.523179	0.630242	-0.107063	OpenSea	Body		*	0.134292
cg01561864	-1.25353	0.355307	-4.18719	0.000150944	0.155555	0.68395	chr7	2679067	-	TTYH3	0.45262	0.668592	-0.215972	OpenSea	Body			-0.393154
cg07106379	-0.859983	2.2699	-4.18689	0.000151083	0.155555	0.68321	chr17	15787055	+		0.780705	0.859537	-0.0788317	OpenSea	IGR	chr17:15787021-15787021		-0.0781851
cg09913284	-0.894165	-0.284045	-4.18673	0.000151157	0.155555	0.682821	chr2	38412533	-		0.411309	0.5575	-0.146191	OpenSea	IGR			-0.519344
cg12112853	-1.06659	0.740706	-4.1865	0.000151266	0.155555	0.682247	chr8	27264960	-	PTK2B	0.516235	0.709069	-0.192834	OpenSea	Body			-0.616062
cg15096505	-0.839634	0.945312	-4.18587	0.000151557	0.155555	0.68071	chr1	206943566	+	IL10	0.600088	0.715953	-0.115865	OpenSea	Body			-0.377659
cg03420872	-0.858408	0.345514	-4.18507	0.000151926	0.155555	0.678765	chr1	12156007	+	TNFRSF8	0.472675	0.635584	-0.162909	OpenSea	5'UTR			-0.527142
cg08556894	-1.1182	-0.889446	-4.18498	0.000151967	0.155555	0.678546	chr3	52316234	+		0.29022	0.401358	-0.111138	S_Shelf	IGR			0.174195
cg12762413	1.16166	0.0937042	4.18462	0.000152137	0.155555	0.677654	chr1	228873420	+	RHOU	0.603363	0.411816	0.191548	S_Shore	Body			0.227365
cg24176071	-0.867198	0.905878	-4.18459	0.000152148	0.155555	0.677597	chr3	5005487	+	BHLHE40-AS1	0.571619	0.712081	-0.140462	OpenSea	Body			-0.541219
cg14719865	1.07278	2.25769	4.18398	0.000152435	0.155631	0.676089	chr5	101834365	-	SLCO6A1	0.862709	0.72661	0.136098	Island	1stExon			0.300385
cg14535980	-1.24709	-3.19272	-4.18291	0.00015293	0.155643	0.673494	chr2	106681937	+	C2orf40	0.0634701	0.162195	-0.0987244	N_Shore	TSS200			-0.629633
cg07005078	0.883445	-1.73578	4.18086	0.000153891	0.155643	0.668487	chr4	17578674	+	LAP3	0.248528	0.175673	0.072855	Island	TSS1500			0.161029
cg13145126	-0.99229	1.41571	-4.18082	0.000153912	0.155643	0.668378	chr5	177841183	+	COL23A1	0.663247	0.807116	-0.143869	OpenSea	Body			-0.563095
cg26898436	0.978381	-0.102655	4.18067	0.00015398	0.155643	0.668023	chr2	99280007	-	MGAT4A	0.557819	0.369804	0.188015	OpenSea	TSS200			0.616771
cg19029536	0.846143	1.93838	4.18038	0.000154119	0.155643	0.6673	chr11	69867425	-		0.827726	0.74598	0.0817457	OpenSea	IGR			-0.160624
cg12842511	-0.844536	0.288004	-4.18031	0.000154151	0.155643	0.667135	chr10	129851197	+	PTPRE	0.466046	0.605035	-0.138989	OpenSea	Body	chr10:129851192-129851192		-0.658497
cg11254522	-1.13441	-0.616105	-4.18025	0.000154181	0.155643	0.666982	chr1	27950343	-	FGR	0.319935	0.539205	-0.219271	OpenSea	Body		*	-0.534434
cg07546360	1.31778	-1.26511	4.17999	0.000154301	0.155643	0.666356	chr22	46482023	+	LOC400931	0.379823	0.247732	0.132091	Island	Body			-0.106948
cg16569329	1.18827	1.2147	4.17988	0.000154354	0.155643	0.666084	chr2	119428549	+		0.759019	0.61121	0.147809	OpenSea	IGR			0.465769
cg04604835	-1.0566	0.130051	-4.17927	0.00015464	0.155717	0.664602	chr11	75786020	-	UVRAG	0.438033	0.613024	-0.17499	OpenSea	Body			-0.398116
cg10674122	0.949877	0.402587	4.17761	0.000155425	0.156138	0.660552	chr19	42343444	-	LYPD4	0.663421	0.483147	0.180274	OpenSea	5'UTR			0.581831
cg03378645	-0.760115	0.339735	-4.17725	0.0001556	0.156138	0.659654	chr16	81659528	+	CMIP	0.495872	0.632024	-0.136152	OpenSea	Body	chr16:81659418-81659418		-0.439842
cg11335317	-0.693522	0.0443505	-4.17704	0.000155696	0.156138	0.65916	chr1	150131407	+	PLEKHO1	0.442818	0.581153	-0.138334	OpenSea	Body			-0.709135
cg00038450	-1.29063	1.82907	-4.17554	0.00015641	0.15661	0.6555	chr8	42135385	-	IKBKB	0.717351	0.834059	-0.116709	OpenSea	Body			-0.165789
cg01531287	-1.05269	0.891207	-4.17516	0.000156593	0.15661	0.654565	chr3	48724289	-	NCKIPSD	0.585474	0.726235	-0.140761	S_Shore	TSS1500			-0.323375
cg11606444	-1.13385	-0.483903	-4.17207	0.000158076	0.157824	0.647026	chr11	121353563	+	SORL1	0.313974	0.511041	-0.197067	OpenSea	Body	chr11:121353016-121353016	*	-0.60158
cg06717140	-0.860217	0.606259	-4.17174	0.000158237	0.157824	0.646213	chr16	4712003	+	MGRN1	0.542925	0.678428	-0.135503	OpenSea	Body			-0.327527
cg25518572	-0.904231	1.48856	-4.1712	0.000158497	0.157868	0.644901	chr10	72542391	+	TBATA	0.691624	0.779861	-0.0882371	OpenSea	Body			-0.113429
cg01594740	-1.01301	0.341123	-4.16931	0.000159413	0.158566	0.64029	chr22	37675532	+		0.436319	0.616961	-0.180643	OpenSea	IGR			-0.457869
cg19213717	-1.31059	1.581	-4.16875	0.000159687	0.158577	0.638919	chr22	18258039	-	BID	0.66528	0.799014	-0.133734	S_Shore	TSS1500			-0.101985
cg21885332	-0.916706	-0.747151	-4.16806	0.000160025	0.158577	0.637224	chr15	67402345	+	SMAD3	0.297835	0.452886	-0.155052	OpenSea	Body	chr15:67401891-67401891		-0.514888
cg21796780	0.935635	-1.18786	4.16796	0.000160072	0.158577	0.63699	chr2	173091059	+		0.3732	0.235859	0.137341	OpenSea	IGR			0.399737
cg11434705	-1.54846	-2.03301	-4.16537	0.000161339	0.159608	0.630684	chr19	1851995	-		0.133777	0.292148	-0.158371	Island	IGR			-0.495746
cg13040596	-0.763565	0.0633951	-4.16495	0.000161548	0.159608	0.629652	chr3	52684753	-	PBRM1	0.441326	0.582772	-0.141446	OpenSea	Body			-0.460604
cg11688568	0.641259	-2.64804	4.16396	0.000162035	0.159874	0.627242	chr20	58179414	-	PHACTR3	0.183873	0.121154	0.062719	N_Shore	TSS200			0.169131
cg03447124	-0.746104	0.226589	-4.16217	0.000162924	0.160353	0.622865	chr19	42711748	-	DEDD2	0.486579	0.606247	-0.119668	OpenSea	Body			-0.495341
cg11349980	1.22366	0.519478	4.1621	0.000162957	0.160353	0.622706	chr10	1016695	+		0.670972	0.498765	0.172207	OpenSea	IGR			0.290764
cg00463859	0.886465	0.61539	4.16123	0.000163392	0.160565	0.620574	chr1	23750101	-	TCEA3	0.648949	0.515947	0.133002	N_Shore	Body			0.23334
cg02956226	-0.767969	2.7564	-4.16065	0.000163681	0.160574	0.619161	chr17	4917032	-	KIF1C	0.836908	0.895714	-0.0588067	OpenSea	ExonBnd			-0.146445
cg09918428	-1.10074	2.03506	-4.15993	0.000164042	0.160574	0.617397	chr7	128562	-		0.725335	0.838053	-0.112718	OpenSea	IGR			-0.217642
cg21448352	-1.40122	-0.314783	-4.1599	0.000164057	0.160574	0.617324	chr2	23824291	+	KLHL29	0.344741	0.56578	-0.221039	OpenSea	Body			-0.402167
cg04705280	-1.08406	-2.20081	-4.15941	0.000164303	0.160594	0.616126	chr2	8641471	+		0.149972	0.2861	-0.136129	OpenSea	IGR	chr2:8641337-8641337		-0.563905
cg07941411	0.773481	0.808028	4.1588	0.000164609	0.160594	0.61464	chr3	119276686	-	CD80	0.680351	0.558664	0.121687	OpenSea	5'UTR			0.201641
cg07179753	-0.974496	-3.95076	-4.15855	0.000164733	0.160594	0.614035	chr15	94406247	+	LOC101927153	0.054873	0.0938135	-0.0389405	OpenSea	Body			-0.187665
[truncated: 1,660 more rows]

## Sheet: c) MSS_MSNS_5hmC
	logFC	AveExpr	t	P.Value	adj.P.Val	B	Chr	Position	Strand	Gene	betaMSS	betaMSNS	deltaBeta	Island_Rel	feature	enhancer	sign	cor_with_macr
[truncated: 967 more rows]

[truncated: 9 more sheets: d) HS_HNS_BS, e) HS_HNS_5mC, f) HS_HNS_5hmC, g) MSS_HS_BS, h) MSS_HS_5mC, i) MSS_HS_5hmC, j) MSNS_HNS_BS, k) MSNS_HNS_5mC, l) MSNS_HNS_5hmC]
