# Supplementary material for: Methylome and transcriptome signature of bronchoalveolar cells from multiple sclerosis patients in relation to smoking
Source: Mult Scler. 2020 Jul 30;27(7):1014–26. doi: 10.1177/1352458520943768 (PMC8145441; doi:10.1177/1352458520943768)
Supplement: REVISED_Supplementary_Table_4 – Supplemental material for Methylome and transcriptome signature of bronchoalveolar cells from multiple sclerosis patients in relation to smoking [file REVISED_Supplementary_Table_4.xlsx]

## Sheet: a) BS_DMPs
IPA: CANONICAL PATHWAYS
HCSvsHCNS_BS-DMPs_adj.P<0.05					MSSvsMSNS_BS-DMPs_adj.P<0.05					MSNSvsHCNS_BS-DMPs_P<0.001						MSSvsHCS_BS-DMPs_P<0.001
Ingenuity Canonical Pathways	-log(B-H p-value)	Ratio	Molecules		Ingenuity Canonical Pathways	-log(B-H p-value)	Ratio	Molecules		Ingenuity Canonical Pathways	-log(p-value)	-log(B-H p-value)	Ratio	Molecules		Ingenuity Canonical Pathways	-log(p-value)	-log(B-H p-value)	Ratio	Molecules
Integrin Signaling	2.99	0.121	ACTN1,ACTN4,ARF1,ARHGAP26,ARHGEF7,ASAP1,BCAR3,FNBP1,GSN,ITGA11,ITGAE,ITGAX,ITGB2,ITGB5,MPRIP,NCK2,NEDD9,PAK4,PIK3CD,PIK3R5,RAPGEF1,RHOU,SRC,TLN2,TTN,VASP		Integrin Signaling	3.77	0.106	ACTN1,ARHGAP26,ARHGEF7,ASAP1,CAPN1,GSN,ITGAE,ITGAM,ITGAX,ITGB8,LIMS1,MPRIP,NEDD9,PAK5,PIK3C2B,PIK3R1,PIK3R5,RAC1,RAC2,RAPGEF1,TLN1,TNK2,TSPAN3		Second-messenger-mediated Signaling Pathway/Opiod Signaling	6.29	3.64	0.088	ADCY5,AKT2,AP2A2,BRAF,CACNA1B,CACNA1E,CACNA1H,CACNA2D2,CALM1 (includes others),CAMK1,FGR,FYN,GRK1,GRK4,NFKB1,NFKBIA,PRKAR1B,PRKCA,PRKCH,PRKCZ,RPS6KA3,RRAS2		Role of Oct4 in Mammalian Embryonic Stem Cell Pluripotency	3.61	1.01582	0.13	ETS2,FBXO15,IGF2BP1,NR2F1,UTF1,WWP2
Paxillin Signaling	2.33	0.145	ACTN1,ACTN4,ARF1,ARHGEF6,ARHGEF7,ITGA11,ITGAE,ITGAX,ITGB2,ITGB5,NCK2,PAK4,PIK3CD,PIK3R5,SRC,TLN2		Second-messenger-mediated Signaling Pathway/Opiod Signaling	3.77	0.1	ADCY5,ADCY7,AP2A2,AP2S1,ARRB1,ATP,CACNA2D4,CACNB1,CAMK1D,CAMK2D,CAMK2G,FGR,GNAI2,GRIN2D,GRINA,GRK3,GRK5,ITPR2,MAP2K3,PRKAG2,PRKCH,RAC1,RAC2,RGS10,RPS6KA1,RYR1		Role of NFAT in Cardiac Hypertrophy	4.96	2.61	0.0837	ADCY5,AKT2,ATM,CABIN1,CACNA1B,CACNA1E,CACNA1H,CACNA2D2,CALM1 (includes others),CAMK1,GNB4,HDAC4,PLCL2,PRKAR1B,PRKCA,PRKCH,PRKCZ,RRAS2		RhoGDI Signaling	3.1	0.807653	0.0611	ARHGAP35,ARHGAP6,ARHGAP8/PRR5-ARHGAP8,ARHGEF10,ARHGEF17,CDH1,CDH13,CDH18,CDH4,CREBBP,DGKZ
Actin Cytoskeleton Signaling	2.32	0.109	ACTN1,ACTN4,ARHGAP24,ARHGEF6,ARHGEF7,DIAPH3,EGF,FLNA,GNA12,GSN,IQGAP3,LIMK1,LIMK2,MPRIP,MYH10,MYH14,MYH9,PAK4,PIK3CD,PIK3R5,PIP5K1B,TLN2,TRIO,TTN		Synaptogenesis Signaling Pathway	3.38	0.0872	ADCY5,ADCY7,AP2A2,AP2S1,ARHGEF7,ATP,CACNB1,CAMK2D,CAMK2G,CDH2,CDK5,DAB1,FGR,GRIN2D,GRINA,ITSN1,KALRN,LIMK1,NRXN2,PIK3C2B,PIK3R1,PIK3R5,PRKAG2,RAC1,RAPGEF1,RASGRF1,TIAM1,TLN1		Fcγ Receptor-mediated Phagocytosis in Macrophages and Monocytes	4.56	2.39	0.117	AKT2,ARPC3,ARPC5L,FGR,FYN,INPP5D,PLD3,PRKCA,PRKCH,PRKCZ,PXN		ATM Signaling	2.55	0.439488	0.0722	CHEK1,CREBBP,FANCD2,HERC2,MAPK9,PPP2R2C,RNF168
Calcium Signaling	1.98	0.107	ATP2A3,ATP2B4,CACNA2D2,CACNA2D4,CACNB4,CACNG2,CAMK2B,CHRNA1,CHRNA3,CREB1,GRINA,HDAC4,HDAC5,ITPR2,LETM1,MYH10,MYH14,MYH9,PRKAG2,PRKAR1B,RCAN1,RCAN2		Actin Cytoskeleton Signaling	2.46	0.0893	ACTN1,ARHGEF7,EGF,GSN,IQGAP3,LIMK1,MPRIP,PAK5,PDGFA,PDGFD,PIK3C2B,PIK3R1,PIK3R5,RAC1,RAC2,SLC9A1,SSH1,TIAM1,TLN1,TRIO		Calcium Signaling	4.08	2.18	0.0777	ATP2B2,ATP2B4,CABIN1,CACNA1B,CACNA1E,CACNA1H,CACNA2D2,CALM1 (includes others),CAMK1,CAMKK1,HDAC4,MYH2,MYL3,PRKAR1B,TP63,TRDN		Calcium Signaling	1.71	0.0878817	0.0437	CACNA1C,CHRNA1,CREBBP,GRIA2,GRIN2A,HDAC4,PRKAR1B,RYR1,TPM1
Caveolar-mediated Endocytosis Signaling	1.64	0.151	DNM2,EGF,FLNA,ITGA11,ITGAE,ITGAX,ITGB2,ITGB5,ITSN1,PTPN1,SRC		Molecular Mechanisms of Cancer	2.46	0.0725	ADCY5,ADCY7,ARHGEF11,ARHGEF7,ATP,CAMK2D,CAMK2G,CDK5,CDKN1A,GAB2,GNAI2,LRP5,MAP2K3,NOTCH1,PAK5,PIK3C2B,PIK3R1,PIK3R5,PRKAG2,PRKCH,PSEN2,RAC1,RAC2,RAPGEF1,RASGRF1,SUFU,TAB2,TGFBR1,WNT5B		Corticotropin Releasing Hormone Signaling	4.05	2.18	0.0897	ADCY5,BRAF,CACNA1B,CACNA1E,CACNA1H,CACNA2D2,CALM1 (includes others),CRHR2,GAD1,PRKAR1B,PRKCA,PRKCH,PRKCZ		Synaptogenesis Signaling Pathway	1.71	0.0878817	0.0383	CDH1,CDH13,CDH18,CDH4,CREBBP,GRIA2,GRIN2A,ITSN2,PRKAR1B,RALB,SGTA,TIAM1
Tec Kinase Signaling	1.64	0.109	BLK,FGR,FNBP1,GNA12,GNA14,GNAO1,GNG7,HCK,PAK4,PIK3CD,PIK3R5,PRKCE,RHOU,SRC,STAT3,STAT6,TNFRSF21,TNFSF10		Role of NFAT in Cardiac Hypertrophy	2.46	0.0901	ADCY5,ADCY7,ATP,CABIN1,CACNA2D4,CACNB1,CAMK1D,CAMK2D,CAMK2G,GNAI2,GNB5,ITPR2,MAP2K3,PIK3C2B,PIK3R1,PIK3R5,PRKAG2,PRKCH,RCAN2,TGFBR1		Protein Kinase A Signaling	3.99	2.18	0.0602	ADCY5,BRAF,CALM1 (includes others),CREM,DCC,DUSP18,EYA1,GNB4,GRK1,MYH2,MYL3,NFKB1,NFKBIA,NTN1,PLCL2,PRKAR1B,PRKCA,PRKCH,PRKCZ,PTPN3,PTPRF,PTPRG,PXN,YWHAG		Molecular Mechanisms of Cancer	1.67	0.0878817	0.0357	ARHGEF10,ARHGEF17,CDH1,CDK18,CDKN2A,CHEK1,CREBBP,CTNNA2,FANCD2,MAPK9,PRKAR1B,RALB,WNT3,WNT8B
Role of NFAT in Cardiac Hypertrophy	1.59	0.0977	ADCY5,CACNA2D2,CACNA2D4,CACNB4,CACNG2,CAMK2B,GNG7,HDAC4,HDAC5,IGF1,ITPR2,PIK3CD,PIK3R5,PLCH2,PRKAG2,PRKAR1B,PRKCE,RCAN1,RCAN2,SRC,TGFBR1		Breast Cancer Regulation by Stathmin1	2.46	0.0918	ADCY5,ADCY7,ARHGEF11,ARHGEF7,ATP,CAMK1D,CAMK2D,CAMK2G,CDKN1A,GNAI2,GNB5,ITPR2,LIMK1,PIK3C2B,PIK3R1,PIK3R5,PRKAG2,PRKCH,RAC1		Type II Diabetes Mellitus Signaling	4.11	2.18	0.0909	AKT2,ATM,CACNA1B,CACNA1E,CACNA1H,CACNA2D2,MAP3K5,NFKB1,NFKBIA,PRKCA,PRKCH,PRKCZ,SMPD4		mTOR Signaling	1.65	0.0878817	0.0427	ARHGAP8/PRR5-ARHGAP8,ATG13,DGKZ,PPP2R2C,PRR5,RALB,RPS6KC1,RPTOR,TSC2
Osteoarthritis Pathway	1.59	0.0986	ACVRL1,ANKH,CREB1,DDR2,FOXO3,HDAC4,IL1B,IL1R1,ITLN1,NOTCH1,PPARD,PPARG,PRKAG2,PTCH1,RBP4,SMAD3,SMAD7,TCF7L1,TCF7L2,TGFBR1,TNFRSF1A		Pyridoxal 5'-phosphate Salvage Pathway	2.46	0.147	ADPGK,ATP,CDK5,DAPK1,GRK5,LIMK1,MAP2K3,PAK5,PDXK,PRKCH,SGK1		Androgen Signaling	3.71	2.08	0.0882	CACNA1B,CACNA1E,CACNA1H,CACNA2D2,CALM1 (includes others),GNB4,NCOA2,NFKB1,PRKAR1B,PRKCA,PRKCH,PRKCZ		Endocannabinoid Developing Neuron Pathway	1.6	0.0878817	0.0517	CREBBP,MAPK9,PAX6,PRKAR1B,RALB,RPTOR
LPS/IL-1 Mediated Inhibition of RXR Function	1.5	0.0938	ABCC2,ABCC3,ABCG1,CHST11,CPT2,FABP5,GSTA3,GSTO2,GSTZ1,HMGCS2,HS2ST1,IL1B,IL1R1,IL4I1,LIPC,MGMT,NR1H3,NR1H4,RARA,SLC10A1,TNFRSF1A		Clathrin-mediated Endocytosis Signaling	1.98	0.0863	AP2A2,AP2S1,APOC1,ARRB1,DAB2,DNM2,EGF,ITGB8,LDLRAP1,PDGFA,PDGFD,PIK3C2B,PIK3R1,PIK3R5,RAB7A,RAC1,SH3GL1		fMLP Signaling in Neutrophils	3.69	2.08	0.094	ARPC3,ARPC5L,ATM,CALM1 (includes others),GNB4,NFKB1,NFKBIA,PRKCA,PRKCH,PRKCZ,RRAS2		Cell Junction Signaling/Sertoli Cell-Sertoli Cell Junction Signaling	1.54	0.0878817	0.043	CDH1,CLDN9,CTNNA2,EPN2,MAPK9,PRKAR1B,RALB,SPTBN2
G Beta Gamma Signaling	1.5	0.115	ARHGEF6,CACNA2D2,CACNA2D4,CACNB4,CACNG2,DNM2,GNA12,GNA14,GNAO1,GNG7,PRKAG2,PRKAR1B,PRKCE,SRC		CREB Signaling/CREB Signaling in Neurons	1.98	0.0833	ADCY5,ADCY7,ATP,CACNA2D4,CACNB1,CAMK2D,CAMK2G,GNAI2,GNB5,GRID2,GRIN2D,ITPR2,PIK3C2B,PIK3R1,PIK3R5,PRKAG2,PRKCH,RPS6KA1		GNRH Signaling	3.83	2.08	0.0809	ADCY5,CACNA1B,CACNA1E,CACNA1H,CACNA2D2,CALM1 (includes others),MAP3K5,NFKB1,PRKAR1B,PRKCA,PRKCH,PRKCZ,PXN,RRAS2		Netrin Signaling	1.43	0.0878817	0.0615	ABLIM1,CACNA1C,PRKAR1B,RYR1
Role of Tissue Factor in Cancer	1.5	0.116	ARRB1,BLK,FGR,GNA12,GNA14,HCK,IL1B,ITGB5,LIMK1,LIMK2,PIK3CD,PIK3R5,RPS6KA2,SRC		Paxillin Signaling	1.98	0.109	ACTN1,ARHGEF7,ITGAE,ITGAM,ITGAX,ITGB8,PAK5,PIK3C2B,PIK3R1,PIK3R5,RAC1,TLN1		Sperm Motility	3.73	2.08	0.0724	CACNA1H,CALM1 (includes others),CSF1R,EPHA4,FGR,FYN,LCAT,NPPC,NTRK1,PLCL2,PRKAR1B,PRKCA,PRKCH,PRKCZ,STYK1,TYRO3		Synaptic Long Term Potentiation	1.4	0.0878817	0.0465	CACNA1C,CREBBP,GRIA2,GRIN2A,PRKAR1B,RALB
Cardiac Hypertrophy Signaling (Enhanced)	1.5	0.076	ADCY5,ADRA1D,AKAP13,ATF6,ATP2A3,CAMK2B,DIAPH3,GNA12,GNA14,GNG7,HDAC4,HDAC5,IGF1,IL15,IL17RA,IL17RB,IL1B,IL1R1,ITPR2,MAP3K5,MKNK1,NPR1,PDE3B,PDE6A,PIK3CD,PIK3R5,PLCH2,PRKAG2,PRKAR1B,PRKCE,RCAN1,STAT3,TGFBR1,TNFRSF1A,TNFSF10,TNFSF13,WNT5B		cAMP-mediated signaling	1.98	0.0823	ADCY5,ADCY7,ADORA1,AKAP1,AKAP12,AKAP13,AKAP2,ATP,CAMK1D,CAMK2D,CAMK2G,CREM,FPR2,GNAI2,LTB4R,PDE6A,RGS10,RPS6KA1,VIPR1		CREB Signaling/CREB Signaling in Neurons	3.51	1.97	0.0721	ADCY5,AKT2,ATM,CACNA1B,CACNA1E,CACNA1H,CACNA2D2,CALM1 (includes others),GNB4,PLCL2,PRKAR1B,PRKCA,PRKCH,PRKCZ,RRAS2		Gα12/13 Signaling	1.37	0.0878817	0.0458	CDH1,CDH13,CDH18,CDH4,MAPK9,RALB
Complement System	1.48	0.189	C2,C3,C8A,ITGAX,ITGB2,MBL2,SERPING1		Complement System	1.98	0.184	C1QA,C1R,C5AR1,C8A,CD59,ITGAM,ITGAX		G Beta Gamma Signaling	3.53	1.97	0.0902	AKT2,CACNA1B,CACNA1E,CACNA1H,CACNA2D2,GNB4,PRKAR1B,PRKCA,PRKCH,PRKCZ,RRAS2		nNOS Signaling in Skeletal Muscle Cells	1.35	0.0878817	0.0732	CACNA1C,CHRNA1,RYR1
Hepatic Cholestasis	1.46	0.0978	ABCC1,ABCC2,ABCC3,ADCY5,CYP27A1,IL15,IL1B,IL1R1,NR1H3,NR1H4,PRKAG2,PRKAR1B,PRKCE,RARA,SLC10A1,TNFRSF1A,TNFSF10,TNFSF13		FAK Signaling	1.86	0.111	ARHGAP26,ARHGEF7,ASAP1,CAPN1,EGF,PAK5,PIK3C2B,PIK3R1,PIK3R5,RAC1,TLN1		Cell Projection Signaling/Axonal Guidance Signaling	3.45	1.95	0.0534	ADAMTS14,ADAMTS16,ADAMTS3,ADAMTS9,AKT2,ARPC3,ARPC5L,ATM,BMP5,DCC,EPHA4,FYN,GNB4,LIMK1,MYL3,NTN1,NTRK1,PLCL2,PRKAR1B,PRKCA,PRKCH,PRKCZ,PXN,ROBO2,RRAS2,WNT11		tRNA Splicing	1.32	0.0878817	0.0714	PDE4D,PDE5A,PDE7A
GPCR-Mediated Nutrient Sensing in Enteroendocrine Cells	1.46	0.116	ADCY5,CACNA2D2,CACNA2D4,CACNB4,CACNG2,FFAR2,GNA14,GNG7,ITPR2,PLCH2,PRKAG2,PRKAR1B,PRKCE		Endocannabinoid Developing Neuron Pathway	1.83	0.103	ADCY5,ADCY7,GNAI2,MAP2K3,MGLL,PIK3C2B,PIK3R1,PIK3R5,PRKAG2,RAC1,RAC2,RPTOR		P2Y Purigenic Receptor Signaling Pathway	3.35	1.88	0.0859	ADCY5,AKT2,ATM,GNB4,NFKB1,PLCL2,PRKAR1B,PRKCA,PRKCH,PRKCZ,RRAS2
Cell Junction Signaling/Germ Cell-Sertoli Cell Junction Signaling	1.46	0.0983	ACTN1,ACTN4,FNBP1,GSN,LIMK1,LIMK2,MAP3K5,PAK4,PIK3CD,PIK3R5,RAB8B,RHOU,SRC,TGFBR1,TNFRSF1A,TUBA1C,TUBB2A		CXCR4 Signaling	1.77	0.0852	ADCY5,ADCY7,ARHGEF11,ATP,ELMO1,GNAI2,GNB5,ITPR2,PAK5,PIK3C2B,PIK3R1,PIK3R5,PRKCH,RAC1,RAC2		Adrenomedullin signaling pathway	3.23	1.83	0.0707	ADCY5,AKT2,ATM,BRAF,CALM1 (includes others),GAD1,IL36B,KCNN1,NFKB1,PLCL2,PRKAR1B,RAMP3,RRAS2,TFAP2D
Leptin Signaling in Obesity	1.46	0.133	ADCY5,AGRP,PDE3B,PIK3CD,PIK3R5,PLCH2,PRKAG2,PRKAR1B,SOCS3,STAT3		Neuropathic Pain Signaling In Dorsal Horn Neurons	1.77	0.104	CAMK1D,CAMK2D,CAMK2G,GRIN2D,GRINA,ITPR2,PIK3C2B,PIK3R1,PIK3R5,PRKAG2,PRKCH		GPCR-Mediated Nutrient Sensing in Enteroendocrine Cells	3.23	1.83	0.0893	ADCY5,CACNA1B,CACNA1E,CACNA1H,CACNA2D2,PLCL2,PRKAR1B,PRKCA,PRKCH,PRKCZ
Second-messenger-mediated Signaling Pathway/Opiod Signaling	1.46	0.088	ADCY5,ARRB1,BLK,CACNA2D2,CACNA2D4,CACNB4,CACNG2,CAMK2B,CREB1,FGR,GNAO1,GNG7,GRINA,GRK6,HCK,ITPR2,PRKAG2,PRKAR1B,PRKCE,RGS8,RPS6KA2,SRC		Semaphorin Signaling	1.77	0.133	CDK5,DPYSL3,LIMK1,NRP1,PAK5,RAC1,RAC2,SEMA4D		nNOS Signaling in Skeletal Muscle Cells	3.25	1.83	0.146	CACNA1B,CACNA1E,CACNA1H,CACNA2D2,CALM1 (includes others),SNTA1
Neuronal Synapse Pathway/Endocannabinoid Neuronal Synapse Pathway	1.46	0.109	ABHD6,ADCY5,CACNA2D2,CACNA2D4,CACNB4,CACNG2,GNA14,GNAO1,GNG7,GRINA,MGLL,PLCH2,PRKAG2,PRKAR1B		Thrombin Signaling	1.77	0.0791	ADCY5,ADCY7,ARHGEF11,CAMK1D,CAMK2D,CAMK2G,EGF,GNAI2,GNB5,ITPR2,MPRIP,PIK3C2B,PIK3R1,PIK3R5,PRKCH,RAC1,RAC2		Apelin Endothelial Signaling Pathway	3.11	1.8	0.0862	ADCY5,AKT2,ATM,CALM1 (includes others),HDAC4,NFKB1,PRKCA,PRKCH,PRKCZ,RRAS2
CREB Signaling/CREB Signaling in Neurons	1.42	0.0913	ADCY5,CACNA2D2,CACNA2D4,CACNB4,CACNG2,CAMK2B,CREB1,GNA12,GNA14,GNAO1,GNG7,GRID2,ITPR2,PIK3CD,PIK3R5,PLCH2,PRKAG2,PRKAR1B,PRKCE		Cell Junction Signaling/Germ Cell-Sertoli Cell Junction Signaling	1.77	0.0852	ACTN1,CDH2,CLINT1,GSN,LIMK1,MAP2K3,PAK5,PIK3C2B,PIK3R1,PIK3R5,RAB8B,RAC1,RAC2,SORBS1,TGFBR1		CCR5 Signaling in Macrophages	3.18	1.8	0.0957	CACNA1B,CACNA1E,CACNA1H,CACNA2D2,CALM1 (includes others),GNB4,PRKCA,PRKCH,PRKCZ
nNOS Signaling in Skeletal Muscle Cells	1.42	0.171	CACNA2D2,CACNA2D4,CACNB4,CACNG2,CHRNA1,SNTB1,SNTB2		Sphingosine-1-phosphate Signaling	1.77	0.0984	ADCY5,ADCY7,CASP2,GNAI2,PDGFA,PDGFD,PIK3C2B,PIK3R1,PIK3R5,RAC1,RAC2,SMPD4		Erythropoietin Signaling	3.12	1.8	0.104	AKT2,ATM,NFKB1,NFKBIA,PRKCA,PRKCH,PRKCZ,RRAS2
Macropinocytosis Signaling	1.42	0.13	ACTN4,ANKFY1,CSF1R,EGF,ITGB2,ITGB5,PIK3CD,PIK3R5,PRKCE,SRC		Cell projection/Axonal Guidance Signaling	1.72	0.0609	ADAMTS15,ARHGEF11,ARHGEF7,CDK5,EGF,GNAI2,GNB5,ITSN1,KALRN,LIMK1,MKNK1,MME,NRP1,NRP2,PAK5,PDGFA,PDGFD,PIK3C2B,PIK3R1,PIK3R5,PLXNB2,PRKAG2,PRKCH,RAC1,RAC2,RASSF5,SEMA4D,SRGAP1,SUFU,WNT5B		FcγRIIB Signaling in B Lymphocytes	3.15	1.8	0.105	ATM,CACNA1B,CACNA1E,CACNA1H,CACNA2D2,CD79B,INPP5D,RRAS2
ERK/MAPK Signaling	1.4	0.0928	CREB1,ETS1,KSR1,MKNK1,MYCN,PAK4,PIK3CD,PIK3R5,PPARG,PPP1R10,PRKAG2,PRKAR1B,PRKCE,RAPGEF1,RAPGEF3,SRC,STAT3,TLN2		Macropinocytosis Signaling	1.71	0.117	EGF,ITGB8,PDGFA,PDGFD,PIK3C2B,PIK3R1,PIK3R5,PRKCH,RAC1		Hepatic Cholestasis	3.04	1.75	0.0707	ABCG5,ADCY5,IL36B,IRAK2,NFKB1,NFKBIA,PRKAR1B,PRKCA,PRKCH,PRKCZ,RARA,SLCO3A1,SREBF1
Reelin Signaling in Neurons	1.38	0.127	APP,ARHGEF6,BLK,DAB1,FGR,HCK,ITGB2,PIK3CD,PIK3R5,SRC		Ephrin Receptor Signaling	1.68	0.082	EGF,GNAI2,GNB5,GRIN2D,GRINA,ITSN1,KALRN,LIMK1,PAK5,PDGFA,PDGFD,RAC1,RAC2,RAPGEF1,SORBS1		GP6 Signaling Pathway	3	1.72	0.0833	AKT2,ATM,CALM1 (includes others),COL19A1,COL20A1,COL5A1,FYN,PRKCA,PRKCH,PRKCZ
Cell projection Signaling/Axonal Guidance Signaling	1.37	0.0719	ADAM19,ADAMTS15,ADAMTS8,ARHGEF6,ARHGEF7,EGF,GNA12,GNA14,GNAO1,GNG7,IGF1,ITSN1,LIMK1,LIMK2,MKNK1,MME,NCK2,NRP1,PAK4,PIK3CD,PIK3R5,PLCH2,PLXND1,PRKAG2,PRKAR1B,PRKCE,PTCH1,RASSF5,SEMA3C,SEMA6B,SRGAP1,TUBA1C,TUBB2A,VASP,WNT5B		IL-3 Signaling	1.63	0.112	CSF2RB,GAB2,PIK3C2B,PIK3R1,PIK3R5,PRKCH,RAC1,RAPGEF1,STAT6		LPS-stimulated MAPK Signaling	2.9	1.66	0.0964	ATM,MAP3K5,NFKB1,NFKBIA,PRKCA,PRKCH,PRKCZ,RRAS2
Androgen Signaling	1.37	0.103	CACNA2D2,CACNA2D4,CACNB4,CACNG2,GNA12,GNA14,GNAO1,GNG7,NCOA2,PRKAG2,PRKAR1B,PRKCE,SMAD3,SRC		Virus Entry via Endocytic Pathways	1.63	0.0965	AP2A2,AP2S1,DNM2,ITGB8,ITSN1,PIK3C2B,PIK3R1,PIK3R5,PRKCH,RAC1,RAC2		Netrin Signaling	2.88	1.66	0.108	CACNA1B,CACNA1E,CACNA1H,CACNA2D2,DCC,NTN1,PRKAR1B
IL-8 Signaling	1.34	0.09	ANGPT2,EGF,FNBP1,GNA12,GNG7,GPLD1,ITGAX,ITGB2,ITGB5,LASP1,LIMK1,LIMK2,PIK3CD,PIK3R5,PRKCE,RHOU,SRC,VASP		Salvage Pathways of Pyrimidine Ribonucleotides	1.63	0.0965	ADPGK,AK5,ATP,CDK5,DAPK1,GRK5,LIMK1,MAP2K3,PAK5,PRKCH,SGK1		NF-κB Activation by Viruses	2.9	1.66	0.0964	AKT2,ATM,NFKB1,NFKBIA,PRKCA,PRKCH,PRKCZ,RRAS2
Epithelial Adherens Junction Signaling	1.34	0.098	ACTN1,ACTN4,EGF,MYH10,MYH14,MYH9,NOTCH1,NOTCH4,RAPGEF1,SRC,TCF7L1,TCF7L2,TGFBR1,TUBA1C,TUBB2A		Endocannabinoid Cancer Inhibition Pathway	1.61	0.0861	ADCY5,ADCY7,CASP2,CDKN1A,GNAI2,MAP2K3,PIK3C2B,PIK3R1,PIK3R5,PRKAG2,RPTOR,SMPD4,TCF7L2		HER-2 Signaling in Breast Cancer	2.84	1.64	0.0941	AKT2,ATM,CASP9,MAP3K5,PRKCA,PRKCH,PRKCZ,RRAS2
FAK Signaling	1.33	0.115	ARHGAP26,ARHGEF6,ARHGEF7,ASAP1,EGF,PAK4,PIK3CD,PIK3R5,SRC,TLN2,TNS1		Glioma Signaling	1.52	0.0924	CAMK1D,CAMK2D,CAMK2G,CDKN1A,EGF,PDGFA,PDGFD,PIK3C2B,PIK3R1,PIK3R5,PRKCH		IGF-1 Signaling	2.83	1.64	0.0857	AKT2,ATM,CASP9,NEDD4,PRKAR1B,PRKCZ,PXN,RRAS2,YWHAG
					Calcium Signaling	1.52	0.0748	ATP,ATP2B4,CABIN1,CACNA2D4,CACNB1,CAMK1D,CAMK2D,CAMK2G,CASQ2,CHRNA4,GRIN2D,GRINA,ITPR2,PRKAG2,RCAN2,RYR1		p70S6K Signaling	2.73	1.58	0.0769	AKT2,ATM,CD79B,PLCL2,PPP2R5B,PRKCA,PRKCH,PRKCZ,RRAS2,YWHAG
					GNRH Signaling	1.45	0.0782	ADCY5,ADCY7,ATP,CACNA2D4,CACNB1,CAMK2D,CAMK2G,GNAI2,ITPR2,MAP2K3,PAK5,PRKAG2,PRKCH,RAC1		UVC-Induced MAPK Signaling	2.74	1.58	0.118	BRAF,PRKCA,PRKCH,PRKCZ,RRAS2,SMPD4
					G-Protein Coupled Receptor Signaling	1.45	0.0679	ADCY5,ADCY7,ADORA1,ADRA1D,ATP,CAMK2D,CAMK2G,FPR2,GNAI2,HRH1,LTB4R,PDE6A,PIK3C2B,PIK3R1,PIK3R5,PRKAG2,RGS10,RPS6KA1,VIPR1		Virus Entry via Endocytic Pathways	2.75	1.58	0.0833	AP1M1,AP1S1,AP2A2,ATM,FYN,PRKCA,PRKCH,PRKCZ,RRAS2
					Amyotrophic Lateral Sclerosis Signaling	1.43	0.0935	CAPN1,GRID2,GRIN2D,GRINA,PIK3C2B,PIK3R1,PIK3R5,RAC1,SLC1A2,SOD1		Acute Myeloid Leukemia Signaling	2.68	1.54	0.0889	AKT2,ATM,BRAF,CCNA1,CSF1R,NFKB1,RARA,RRAS2
					Role of IL-17A in Arthritis	1.43	0.123	IL17RA,MAP2K3,MAPKAPK2,PIK3C2B,PIK3R1,PIK3R5,RPS6KA1		Melatonin Signaling	2.62	1.53	0.0972	BRAF,CALM1 (includes others),PLCL2,PRKAR1B,PRKCA,PRKCH,PRKCZ
					Role of p14/p19ARF in Tumor Suppression	1.43	0.167	PIK3C2B,PIK3R1,PIK3R5,RAC1,TTF1		PKCθ Signaling in T Lymphocytes	2.65	1.53	0.0705	ATM,CACNA1B,CACNA1E,CACNA1H,CACNA2D2,CARD11,FYN,MAP3K5,NFKB1,NFKBIA,RRAS2
					GP6 Signaling Pathway	1.43	0.088	COL23A1,COL4A2,COL5A1,LAMA5,LAT,PIK3C2B,PIK3R1,PIK3R5,PRKCH,RAC1,TLN1		Rac Signaling	2.64	1.53	0.0804	ARPC3,ARPC5L,ATM,BRK1,LIMK1,NFKB1,PIP5K1C,PRKCZ,RRAS2
					TR/RXR Activation	1.38	0.0978	ENO1,ME1,NCOR1,PIK3C2B,PIK3R1,PIK3R5,RCAN2,RXRA,SREBF1		Dopamine-DARPP32 Feedback in cAMP Signaling	2.5	1.51	0.0675	ADCY5,CACNA1E,CALM1 (includes others),CAMKK1,CREM,PLCL2,PPP2R5B,PRKAR1B,PRKCA,PRKCH,PRKCZ
					Renin-Angiotensin Signaling	1.38	0.0859	ADCY5,ADCY7,ATP,ITPR2,PAK5,PIK3C2B,PIK3R1,PIK3R5,PRKAG2,PRKCH,RAC1		Endothelin-1 Signaling	2.5	1.51	0.0642	ADCY5,ATM,BRAF,CASP9,ECE1,LCAT,PLCL2,PLD3,PRKCA,PRKCH,PRKCZ,RRAS2
					CCR3 Signaling in Eosinophils	1.34	0.0846	GNAI2,GNB5,ITPR2,LIMK1,MPRIP,PAK5,PIK3C2B,PIK3R1,PIK3R5,PRKCH,RAC1		Factors Promoting Cardiogenesis in Vertebrates	2.59	1.51	0.086	BMP5,DVL1,PRKCA,PRKCH,PRKCZ,TBX5,TGFBR3,WNT11
					IL-1 Signaling	1.34	0.0957	ADCY5,ADCY7,ATP,GNAI2,GNB5,IL1RAP,MAP2K3,PRKAG2,TAB2		GABA Receptor Signaling	2.53	1.51	0.0842	ADCY5,AP2A2,CACNA1B,CACNA1E,CACNA1H,CACNA2D2,GAD1,KCNN1
										Molecular Mechanisms of Cancer	2.56	1.51	0.051	ADCY5,AKT2,ATM,BMP5,BRAF,CASP9,CTNNA2,DAXX,DVL1,FYN,MAP3K5,NFKB1,NFKBIA,NLK,PRKAR1B,PRKCA,PRKCH,PRKCZ,RRAS2,WNT11
										NGF Signaling	2.56	1.51	0.0783	AKT2,ATM,MAP3K5,NFKB1,NTRK1,PRKCZ,RPS6KA3,RRAS2,SMPD4
										PI3K Signaling in B Lymphocytes	2.54	1.51	0.0725	AKT2,CALM1 (includes others),CD79B,FYN,INPP5D,NFKB1,NFKBIA,PLCL2,PRKCZ,RRAS2
										Synaptic Long Term Depression	2.5	1.51	0.0642	CACNA1B,CACNA1E,CACNA1H,CACNA2D2,GAD1,LCAT,PLCL2,PPP2R5B,PRKCA,PRKCH,PRKCZ,RRAS2
										Xenobiotic Metabolism Signaling	2.51	1.51	0.0556	ATM,CAMK1,CES4A,GSTO1,GSTO2,GSTP1,HDAC4,HS3ST3A1,MAP3K5,NFKB1,PPP2R5B,PRKCA,PRKCH,PRKCZ,RBX1,RRAS2
										α-Adrenergic Signaling	2.53	1.51	0.0842	ADCY5,CALM1 (includes others),GNB4,PRKAR1B,PRKCA,PRKCH,PRKCZ,RRAS2
										Apelin Cardiomyocyte Signaling Pathway	2.39	1.48	0.08	AKT2,ATM,MYL3,PLCL2,PRKCA,PRKCH,PRKCZ,SLC9A2
										Apoptosis Signaling	2.42	1.48	0.0808	BCL2L10,CAPN5,CASP9,MAP3K5,NFKB1,NFKBIA,PRKCA,RRAS2
										Aryl Hydrocarbon Receptor Signaling	2.43	1.48	0.0699	ATM,CCNA1,GSTO1,GSTO2,GSTP1,NCOA2,NFKB1,NR2F1,RARA,RARG
										Ascorbate Recycling (Cytosolic)	2.42	1.48	0.5	GSTO1,GSTO2
										CD28 Signaling in T Helper Cells	2.41	1.48	0.0744	AKT2,ARPC3,ARPC5L,ATM,CALM1 (includes others),CARD11,FYN,NFKB1,NFKBIA
										IL-15 Production	2.41	1.48	0.0744	CSF1R,EPHA4,FGR,FYN,NFKB1,NTRK1,PRKCZ,STYK1,TYRO3
										Natural Killer Cell Signaling	2.44	1.48	0.075	AKT2,ATM,FYN,HCST,INPP5D,PRKCA,PRKCH,PRKCZ,RRAS2
										Nitric Oxide Signaling in the Cardiovascular System	2.39	1.48	0.08	AKT2,ATM,CACNA1E,CALM1 (includes others),PRKAR1B,PRKCA,PRKCH,PRKCZ
										NRF2-mediated Oxidative Stress Response	2.42	1.48	0.0628	ATM,CDC34,DNAJC10,GSTO1,GSTO2,GSTP1,MAP3K5,PRKCA,PRKCH,PRKCZ,RBX1,RRAS2
										IL-3 Signaling	2.37	1.47	0.0875	AKT2,ATM,INPP5D,PRKCA,PRKCH,PRKCZ,RRAS2
										RAR Activation	2.37	1.47	0.0619	ADCY5,AKT2,HLTF,MAP3K5,NFKB1,NR2F1,PRKAR1B,PRKCA,PRKCH,PRKCZ,RARA,RARG
										Neuropathic Pain Signaling In Dorsal Horn Neurons	2.34	1.45	0.0784	ATM,CAMK1,KCNN1,PLCL2,PRKAR1B,PRKCA,PRKCH,PRKCZ
										Wnt/β-catenin Signaling	2.31	1.42	0.0636	AKT2,AXIN2,DVL1,NLK,PPP2R5B,RARA,RARG,SOX18,SOX5,TGFBR3,WNT11
										Relaxin Signaling	2.28	1.41	0.0667	ADCY5,AKT2,ATM,BRAF,GAD1,GNB4,NFKB1,NFKBIA,PRKAR1B,PRKCZ
										14-3-3-mediated Signaling	2.25	1.4	0.0703	AKT2,ATM,MAP3K5,PLCL2,PRKCA,PRKCH,PRKCZ,RRAS2,YWHAG
										Breast Cancer Regulation by Stathmin1	2.25	1.4	0.0597	ADCY5,ATM,CALM1 (includes others),CAMK1,GNB4,LIMK1,PPP2R5B,PRKAR1B,PRKCA,PRKCH,PRKCZ,RRAS2
										IL-23 Signaling Pathway	2.25	1.4	0.111	AKT2,ATM,IL12RB1,NFKB1,NFKBIA
										IL-8 Signaling	2.27	1.4	0.06	AKT2,ATM,BRAF,GNB4,IRAK2,LIMK1,NFKB1,PLD3,PRKCA,PRKCH,PRKCZ,RRAS2
										NF-κB Signaling	2.18	1.35	0.0611	AKT2,ATM,BRAF,CARD11,IL36B,NFKB1,NFKBIA,NTRK1,PRKCZ,RRAS2,TGFBR3
										nNOS Signaling in Neurons	2.17	1.35	0.106	CALM1 (includes others),CAPN5,PRKCA,PRKCH,PRKCZ
										Phospholipase C Signaling	2.19	1.35	0.0545	ADCY5,CALM1 (includes others),CD79B,FYN,GNB4,HDAC4,MYL3,NFKB1,PLD3,PRKCA,PRKCH,PRKCZ,RPS6KA3,RRAS2
										Synaptogenesis Signaling Pathway	2.16	1.34	0.0511	ADCY5,AKT2,AP2A2,ARPC3,ARPC5L,ATM,BRAF,CACNA1B,CALM1 (includes others),CHN1,EPHA4,FGR,FYN,LIMK1,PRKAR1B,RRAS2
										Aldosterone Signaling in Epithelial Cells	2.11	1.32	0.0629	ATM,DNAJC10,DNAJC2,HSPA12B,NEDD4,PIP5K1C,PLCL2,PRKCA,PRKCH,PRKCZ
										Ceramide Signaling	2.11	1.32	0.0787	AKT2,ATM,NFKB1,PPP2R5B,PRKCZ,RRAS2,SMPD4
										CTLA4 Signaling in Cytotoxic T Lymphocytes	2.09	1.32	0.0778	AKT2,AP1M1,AP1S1,AP2A2,ATM,FYN,PPP2R5B
										eNOS Signaling	2.09	1.32	0.0625	ADCY5,AKT2,ATM,CALM1 (includes others),CASP9,CCNA1,PRKAR1B,PRKCA,PRKCH,PRKCZ
										Glioma Signaling	2.12	1.32	0.0721	AKT2,ATM,CALM1 (includes others),CAMK1,PRKCA,PRKCH,PRKCZ,RRAS2
										Gαq Signaling	2.13	1.32	0.0633	AKT2,ATM,CALM1 (includes others),GNB4,NFKB1,NFKBIA,PLD3,PRKCA,PRKCH,PRKCZ
										HGF Signaling	2.1	1.32	0.0714	AKT2,ATM,MAP3K5,PRKCA,PRKCH,PRKCZ,PXN,RRAS2
										Thrombin Signaling	2.12	1.32	0.0574	ADCY5,AKT2,ATM,CAMK1,GNB4,MYL3,NFKB1,PLCL2,PRKCA,PRKCH,PRKCZ,RRAS2
										Huntington's Disease Signaling	2.08	1.31	0.0546	AKT2,AP2A2,ATM,CACNA1B,CAPN5,CASP9,GNB4,HDAC4,HIP1,NTRK1,PRKCA,PRKCH,PRKCZ
										Prostate Cancer Signaling	2.04	1.28	0.0761	AKT2,ATM,CASP9,GSTP1,NFKB1,NFKBIA,RRAS2
										UDP-N-acetyl-D-glucosamine Biosynthesis II	2.04	1.28	0.333	GFPT1,UAP1
										Insulin Receptor Signaling	2.01	1.26	0.0643	AKT2,ATM,FYN,INPP5D,PRKAR1B,PRKCZ,PTPRF,RPTOR,RRAS2
										Cholecystokinin/Gastrin-mediated Signaling	1.95	1.23	0.0672	CREM,EPHA4,IL36B,PRKCA,PRKCH,PRKCZ,PXN,RRAS2
										CXCR4 Signaling	1.95	1.23	0.0595	ADCY5,AKT2,ATM,GNB4,MYL3,PRKCA,PRKCH,PRKCZ,PXN,RRAS2
										Fc Epsilon RI Signaling	1.97	1.23	0.0678	AKT2,ATM,FYN,INPP5D,PRKCA,PRKCH,PRKCZ,RRAS2
										Inhibition of Angiogenesis by TSP1	1.97	1.23	0.118	AKT2,FYN,HSPG2,SDC1
										Renin-Angiotensin Signaling	1.95	1.23	0.0672	ADCY5,ATM,NFKB1,PRKAR1B,PRKCA,PRKCH,PRKCZ,RRAS2
										UVB-Induced MAPK Signaling	1.95	1.23	0.0943	ATM,PRKCA,PRKCH,PRKCZ,RPS6KA3
										Role of Osteoblasts, Osteoclasts and Chondrocytes in Rheumatoid Arthritis	1.94	1.22	0.0543	AKT2,ATM,BMP5,CALM1 (includes others),CASP9,CSF1R,DVL1,IL36B,MAP3K5,NFKB1,NFKBIA,WNT11
										Lymphotoxin β Receptor Signaling	1.92	1.21	0.0926	AKT2,ATM,CASP9,NFKB1,NFKBIA
										Role of Tissue Factor in Cancer	1.91	1.2	0.0661	AKT2,ATM,FGR,FYN,LIMK1,PRKCA,RPS6KA3,RRAS2
										UVA-Induced MAPK Signaling	1.9	1.2	0.0714	ATM,CASP9,PLCL2,PRKCA,RPS6KA3,RRAS2,SMPD4
										Angiopoietin Signaling	1.89	1.19	0.0789	AKT2,ATM,CASP9,NFKB1,NFKBIA,RRAS2
										Macropinocytosis Signaling	1.86	1.17	0.0779	ATM,CSF1R,PRKCA,PRKCH,PRKCZ,RRAS2
										CCR3 Signaling in Eosinophils	1.83	1.14	0.064	ATM,CALM1 (includes others),GNB4,LIMK1,PRKCA,PRKCH,PRKCZ,RRAS2
										FXR/RXR Activation	1.81	1.14	0.0635	ABCG5,AKT2,IL36B,LCAT,PON3,RARA,SDC1,SREBF1
										PTEN Signaling	1.81	1.14	0.0635	AKT2,CASP9,INPP5D,NFKB1,NTRK1,PRKCZ,RRAS2,TGFBR3
										Role of Macrophages, Fibroblasts and Endothelial Cells in Rheumatoid Arthritis	1.82	1.14	0.0479	AKT2,ATM,CALM1 (includes others),DVL1,IL36B,IRAK2,NFKB1,NFKBIA,NLK,PLCL2,PRKCA,PRKCH,PRKCZ,RRAS2,WNT11
										Neuronal Synapse Pathway/Endocannabinoid Neuronal Synapse Pathway	1.77	1.1	0.0625	ADCY5,CACNA1B,CACNA1E,CACNA1H,CACNA2D2,FAAH,PLCL2,PRKAR1B
										Antioxidant Action of Vitamin C	1.7	1.08	0.0654	GSTO1,GSTO2,LCAT,NFKB1,NFKBIA,PLCL2,PLD3
										Cellular Effects of Sildenafil (Viagra)	1.72	1.08	0.0611	ADCY5,CACNA1E,CALM1 (includes others),KCNN1,MYH2,MYL3,PLCL2,PRKAR1B
										Endometrial Cancer Signaling	1.71	1.08	0.082	AKT2,ATM,CASP9,CTNNA2,RRAS2
										Gα12/13 Signaling	1.72	1.08	0.0611	AKT2,ATM,MAP3K5,MYL3,NFKB1,NFKBIA,PXN,RRAS2
										Induction of Apoptosis by HIV1	1.71	1.08	0.082	CASP9,DAXX,MAP3K5,NFKB1,NFKBIA
										Mechanisms of Viral Exit from Host Cells	1.7	1.08	0.0976	NEDD4,PRKCA,PRKCH,PRKCZ
										mTOR Signaling	1.7	1.08	0.0521	AKT2,ATM,EIF3D,PLD3,PPP2R5B,PRKCA,PRKCH,PRKCZ,RPS6KA3,RPTOR,RRAS2
										PI3K/AKT Signaling	1.7	1.08	0.0606	AKT2,INPP5D,MAP3K5,NFKB1,NFKBIA,PPP2R5B,RRAS2,YWHAG
										Prolactin Signaling	1.74	1.08	0.0732	ATM,FYN,PRKCA,PRKCH,PRKCZ,RRAS2
										Role of NFAT in Regulation of the Immune Response	1.73	1.08	0.0549	AKT2,ATM,CABIN1,CALM1 (includes others),CD79B,FYN,GNB4,NFKB1,NFKBIA,RRAS2
										T Cell Receptor Signaling	1.72	1.08	0.066	ATM,CALM1 (includes others),CARD11,FYN,NFKB1,NFKBIA,RRAS2
										UDP-N-acetyl-D-galactosamine Biosynthesis II	1.68	1.07	0.222	HK1,UAP1
										B Cell Receptor Signaling	1.67	1.06	0.0538	AKT2,ATM,CALM1 (includes others),CD79B,INPP5D,MAP3K5,NFKB1,NFKBIA,PAX5,RRAS2
										VEGF Family Ligand-Receptor Interactions	1.67	1.06	0.0706	AKT2,ATM,PRKCA,PRKCH,PRKCZ,RRAS2
										Thrombopoietin Signaling	1.63	1.02	0.0781	ATM,PRKCA,PRKCH,PRKCZ,RRAS2
										Actin Cytoskeleton Signaling	1.58	1.01	0.05	ARPC3,ARPC5L,ATM,BRK1,LIMK1,MYH2,MYL3,PIP5K1C,PXN,RRAS2,TIAM2
										Calcium Transport I	1.59	1.01	0.2	ATP2B2,ATP2B4
										Calcium-induced T Lymphocyte Apoptosis	1.58	1.01	0.0758	CABIN1,CALM1 (includes others),PRKCA,PRKCH,PRKCZ
										Myc Mediated Apoptosis Signaling	1.58	1.01	0.0758	AKT2,ATM,CASP9,RRAS2,YWHAG
										PPARα/RXRα Activation	1.61	1.01	0.0526	ADCY5,AP2A2,NFKB1,NFKBIA,NR2F1,PLCL2,PRKAR1B,PRKCA,RRAS2,TGFBR3
										Pyridoxal 5'-phosphate Salvage Pathway	1.6	1.01	0.0769	AKT2,BRAF,GRK4,LIMK1,PRKCH
										RANK Signaling in Osteoclasts	1.58	1.01	0.0674	AKT2,ATM,CALM1 (includes others),MAP3K5,NFKB1,NFKBIA
										Regulation of IL-2 Expression in Activated and Anergic T Lymphocytes	1.58	1.01	0.0674	CALM1 (includes others),CARD11,FYN,NFKB1,NFKBIA,RRAS2
										Role of PI3K/AKT Signaling in the Pathogenesis of Influenza	1.6	1.01	0.0769	AKT2,ATM,CASP9,NFKB1,NFKBIA
										Sulfite Oxidation IV	1.59	1.01	1	SUOX
										iNOS Signaling	1.56	1	0.0889	CALM1 (includes others),IRAK2,NFKB1,NFKBIA
										Death Receptor Signaling	1.54	0.987	0.0659	CASP9,DAXX,LIMK1,MAP3K5,NFKB1,NFKBIA
										Endocannabinoid Developing Neuron Pathway	1.53	0.987	0.0603	ADCY5,AKT2,ATM,BRAF,PRKAR1B,RPTOR,RRAS2
										FAT10 Cancer Signaling Pathway	1.53	0.987	0.087	AKT2,NFKB1,NFKBIA,TGFBR3
										IL-1 Signaling	1.54	0.987	0.0659	ADCY5,GNB4,IRAK2,NFKB1,NFKBIA,PRKAR1B
										Tight Junction Signaling	1.54	0.987	0.0536	AKT2,CSTF2,MYH2,MYL3,NFKB1,PPP2R5B,PRKAR1B,PRKCZ,YBX3
										Colorectal Cancer Metastasis Signaling	1.52	0.975	0.0472	ADCY5,AKT2,ATM,BRAF,CASP9,DCC,DVL1,GNB4,NFKB1,PRKAR1B,RRAS2,WNT11
										ErbB4 Signaling	1.5	0.967	0.0725	ATM,PRKCA,PRKCH,PRKCZ,RRAS2
										Gap Junction Signaling	1.49	0.963	0.0503	ADCY5,AKT2,ATM,GAD1,PLCL2,PRKAR1B,PRKCA,PRKCH,PRKCZ,RRAS2
										Sphingosine-1-phosphate Signaling	1.5	0.963	0.0593	ACER1,ADCY5,AKT2,ATM,CASP9,PLCL2,SMPD4
										Ephrin A Signaling	1.47	0.943	0.0833	ATM,EPHA4,FYN,LIMK1
										FAK Signaling	1.44	0.917	0.0625	AKT2,ATM,CAPN5,FYN,PXN,RRAS2
										Growth Hormone Signaling	1.44	0.917	0.0694	ATM,PRKCA,PRKCH,PRKCZ,RPS6KA3
										Small Cell Lung Cancer Signaling	1.44	0.917	0.0694	AKT2,ATM,CASP9,NFKB1,NFKBIA
										Salvage Pathways of Pyrimidine Ribonucleotides	1.42	0.907	0.0619	AK5,AKT2,BRAF,GRK4,LIMK1,PRKCH
										RhoA Signaling	1.42	0.903	0.0569	ARHGAP6,ARPC3,ARPC5L,LIMK1,MYL3,NEDD4,PIP5K1C
										Amyloid Processing	1.39	0.886	0.0784	AKT2,CAPN5,MARK1,PRKAR1B
										Cholesterol Biosynthesis I	1.38	0.886	0.154	NSDHL,SC5D
										Cholesterol Biosynthesis II (via 24,25-dihydrolanosterol)	1.38	0.886	0.154	NSDHL,SC5D
										Cholesterol Biosynthesis III (via Desmosterol)	1.38	0.886	0.154	NSDHL,SC5D
										Ephrin Receptor Signaling	1.38	0.886	0.05	AKT2,ARPC3,ARPC5L,EPHA4,FYN,GNB4,LIMK1,PXN,RRAS2
										Melanoma Signaling	1.39	0.886	0.0784	AKT2,ATM,BRAF,RRAS2
										Non-Small Cell Lung Cancer Signaling	1.39	0.886	0.0676	AKT2,ATM,CASP9,PRKCA,RRAS2
										Epithelial Adherens Junction Signaling	1.37	0.883	0.0523	AKT2,ARPC3,ARPC5L,CTNNA2,MYH2,MYL3,RRAS2,TGFBR3
										Leptin Signaling in Obesity	1.37	0.883	0.0667	ADCY5,AKT2,ATM,PLCL2,PRKAR1B
										Cardiac Hypertrophy Signaling (Enhanced)	1.35	0.863	0.039	ADCY5,AKT2,ATM,CACNA1E,CALM1 (includes others),DVL1,HDAC4,IL12RB1,IL36B,MAP3K5,NFKB1,PLCL2,PRKAR1B,PRKCA,PRKCH,PRKCZ,RRAS2,TGFBR3,WNT11
										CD27 Signaling in Lymphocytes	1.34	0.857	0.0755	CASP9,MAP3K5,NFKB1,NFKBIA
										4-1BB Signaling in T Lymphocytes	1.33	0.854	0.0938	MAP3K5,NFKB1,NFKBIA
										Glutathione-mediated Detoxification	1.33	0.854	0.0938	GSTO1,GSTO2,GSTP1
										G-Protein Coupled Receptor Signaling	1.33	0.854	0.0441	ADCY5,AKT2,ATM,BRAF,FYN,GRK4,NFKB1,NFKBIA,PRKAR1B,PRKCA,RRAS2,VIPR1
DISEASES AND BIOLOGICAL FUNCTIONS
HSvsHNS_BS-DMPs_adj.P<0.05								MSSvsMSNS_BS-DMPs_adj.P<0.05								MSNSvsHCNS_BS-DMPs_P<0.001								MSSvsHCS_BS-DMPs_P<0.001
Categories	Function	Diseases or Functions Annotation	p-value	B-H p-value	Molecules	# Molecules		Categories	Function	Diseases or Functions Annotation	p-value	B-H p-value	Molecules	# Molecules		Categories	Function	Diseases or Functions Annotation	p-value	B-H p-value	Molecules	# Molecules		Categories	Function	Diseases or Functions Annotation	p-value	B-H p-value	Molecules	# Molecules
Cancer,Endocrine System Disorders,Organismal Injury and Abnormalities	epithelial thyroid cancer	Thyroid carcinoma	1.56e-50	1.31e-46	AACS,AAK1,ABCC1,ABCC2,ABCC3,ABCG1,ABHD2,ACAD10,ACAT1,ACOT7,ACSM1,ACTN1,ACTN4,ACVRL1,ADAM19,ADAMTS15,ADAMTS8,ADAMTSL4,ADAP1,ADAP2,ADCY5,ADORA2B,ADORA3,ADRA1D,AGAP1,AGPAT1,AGPAT4,AGRP,AHCYL2,AHNAK,AHRR,AK5,AKAP1,AKAP12,AKAP13,ALOX12B,AMMECR1L,AMOTL1,AMPD2,ANGPT2,ANK2,ANKFY1,ANKH,ANKLE1,ANKMY2,ANKRD11,ANKRD23,ANKRD28,ANO10,ANO2,ANO6,AOAH,AOC3,APLP2,APOPT1,ARHGAP10,ARHGAP22,ARHGAP24,ARHGAP26,ARHGAP9,…	772		Cancer,Endocrine System Disorders,Organismal Injury and Abnormalities	epithelial thyroid cancer	Thyroid carcinoma	4.57e-58	6.14e-54	ABCC1,ABCC2,ABCG1,ABHD2,ABI3,ABR,ACAD10,ACAT1,ACOT7,ACSL1,ACSM1,ACTN1,ACVRL1,ADAMTS15,ADAMTSL4,ADCY5,ADCY7,ADD1,ADPGK,ADRA1D,AGL,AGPS,AGRP,AHCYL1,AHRR,AK5,AKAP1,AKAP12,AKAP13,AKAP2,ALDH16A1,ALDH3A2,ALK,ALOX5,AMMECR1L,AMOTL1,ANKMY2,ANKRD28,ANKS1A,ANO2,ANO6,AOAH,AOC3,AP2A2,AP2S1,APLP2,APMAP,APOC1,APOPT1,ARHGAP17,ARHGAP26,ARHGEF10L,ARHGEF11,ARHGEF28,ARHGEF7,ARID1B,ARMH3,ARRB1,ARSB,ASAP1,ASAP3,ASB2,A…	631		Cancer,Organismal Injury and Abnormalities	adenocarcinoma	Adenocarcinoma	6.97e-25	4.68e-21	ABCF2,ABCG5,ABR,ACOX3,ADAMTS14,ADAMTS16,ADAMTS3,ADAMTS9,ADARB2,ADCY5,AGAP1,AGBL4,AGBL5,AGL,AGPAT5,AK5,AKT2,AMOTL2,AMZ1,ANKRD13C,ANKRD52,AP1M1,AP1S1,AP2A2,ARHGAP6,ARL6IP1,ARMCX2,ARNT2,ARNTL2,ARPC5L,ART5,ASB16,ASH2L,ASPSCR1,ATCAY,ATM,ATP11A,ATP13A2,ATP2B2,ATP2B4,AXIN2,B3GALT4,B9D2,BARX2,BCL2L10,BCOR,BLVRA,BMP5,BRAF,BRD2,BRINP2,BRK1,BTBD11,BTN3A1,C16orf91,C17orf80,C1orf162,C20orf194,C2orf88,CABIN1,C…	488		Cancer,Endocrine System Disorders,Organismal Injury and Abnormalities	nonpituitary endocrine tumor	Nonpituitary endocrine tumor	1.51e-20	7.38e-17	ABCA10,ABCB8,ABHD16A,ABLIM1,ACCS,ACSBG1,ADAMTS17,ADAMTSL1,ADARB2,ADD1,ADGRD1,AFAP1,AFF3,AGBL1,AIF1L,ALG6,ALKAL2,AMZ1,ANKAR,ANKRD29,AP1M1,APLP2,ARHGAP6,ARHGAP8/PRR5-ARHGAP8,ARHGEF10,ARHGEF17,ARID1B,ARIH2,ASCL4,ATG13,ATP13A4,ATP2C2,AURKC,BAIAP2L2,BBS5,BCL6,C12orf40,C16orf96,C4orf19,C8orf44-SGK3/SGK3,CACNA1C,CADM2,CAND2,CASK,CATIP,CC2D1B,CCDC14,CCDC60,CCDC90B,CCDC93,CDCA2,CDH1,CDH13,CDH18,CDH4,CDK18…	344
Cancer,Endocrine System Disorders,Organismal Injury and Abnormalities	endocrine carcinoma	Endocrine carcinoma	1.17e-50	1.31e-46	AACS,AAK1,ABCC1,ABCC2,ABCC3,ABCG1,ABHD2,ACAD10,ACAT1,ACOT7,ACSM1,ACTN1,ACTN4,ACVRL1,ADAM19,ADAMTS15,ADAMTS8,ADAMTSL4,ADAP1,ADAP2,ADCY5,ADORA2B,ADORA3,ADRA1D,AGAP1,AGPAT1,AGPAT4,AGRP,AHCYL2,AHNAK,AHRR,AK5,AKAP1,AKAP12,AKAP13,ALOX12B,AMMECR1L,AMOTL1,AMPD2,ANGPT2,ANK2,ANKFY1,ANKH,ANKLE1,ANKMY2,ANKRD11,ANKRD23,ANKRD28,ANO10,ANO2,ANO6,AOAH,AOC3,APLP2,APOPT1,ARHGAP10,ARHGAP22,ARHGAP24,ARHGAP26,ARHGAP9,…	774		Cancer,Organismal Injury and Abnormalities	cancer	Cancer of secretory structure	1.79e-57	8.03e-54	ABCC1,ABCC2,ABCG1,ABHD2,ABI3,ABR,ACAD10,ACAT1,ACOT7,ACP5,ACSL1,ACSM1,ACSM6,ACTN1,ACVRL1,ADAMTS15,ADAMTSL4,ADCY5,ADCY7,ADD1,ADPGK,ADRA1D,AGL,AGO2,AGPS,AGRP,AHCYL1,AHRR,AK5,AKAP1,AKAP12,AKAP13,AKAP2,ALDH16A1,ALDH3A2,ALK,ALOX5,AMMECR1L,AMOTL1,ANKMY2,ANKRD28,ANKS1A,ANO2,ANO6,AOAH,AOC3,AP2A2,AP2S1,APLP2,APMAP,APOC1,APOL4,APOPT1,ARHGAP17,ARHGAP26,ARHGEF10L,ARHGEF11,ARHGEF28,ARHGEF7,ARID1B,ARMH3,ARRB1,A…	671		Cancer,Organismal Injury and Abnormalities	tumorigenesis	Tumorigenesis of tissue	1.34e-24	4.68e-21	ABCF2,ABCG5,ABR,ACER1,ACOT4,ACOX3,ADAMTS14,ADAMTS16,ADAMTS3,ADAMTS9,ADARB2,ADCY5,AGAP1,AGBL4,AGBL5,AGL,AGPAT5,AK5,AKIRIN1,AKT2,AMOTL2,AMZ1,ANKRD13C,ANKRD52,AP1M1,AP1S1,AP2A2,ARHGAP6,ARIH2OS,ARL6IP1,ARMCX2,ARNT2,ARNTL2,ARPC5L,ART5,ASB16,ASH2L,ASPSCR1,ATCAY,ATM,ATP11A,ATP13A2,ATP2B2,ATP2B4,AXIN2,B3GALT4,B3GAT3,B9D2,BARX2,BCL2L10,BCOR,BLVRA,BMP5,BRAF,BRD2,BRINP2,BRK1,BTBD11,BTN3A1,C11orf1,C16orf91,C…	534		Cancer,Endocrine System Disorders,Organismal Injury and Abnormalities	thyroid gland tumor	Thyroid gland tumor	4e-20	7.38e-17	ABCA10,ABCB8,ABHD16A,ABLIM1,ACCS,ACSBG1,ADAMTS17,ADAMTSL1,ADARB2,ADD1,ADGRD1,AFAP1,AFF3,AGBL1,AIF1L,ALG6,ALKAL2,AMZ1,ANKAR,ANKRD29,AP1M1,APLP2,ARHGAP6,ARHGAP8/PRR5-ARHGAP8,ARHGEF10,ARHGEF17,ARID1B,ARIH2,ASCL4,ATG13,ATP13A4,ATP2C2,AURKC,BAIAP2L2,BBS5,BCL6,C12orf40,C16orf96,C4orf19,C8orf44-SGK3/SGK3,CACNA1C,CADM2,CAND2,CASK,CATIP,CC2D1B,CCDC14,CCDC60,CCDC90B,CCDC93,CDCA2,CDH1,CDH13,CDH18,CDH4,CDK18…	341
Cancer,Organismal Injury and Abnormalities	neck neoplasm	Neck neoplasm	3.19e-49	1.78e-45	AACS,AAK1,ABCC1,ABCC2,ABCC3,ABCG1,ABHD2,ACAD10,ACAT1,ACOT7,ACSM1,ACTN1,ACTN4,ACVRL1,ADAM19,ADAMTS15,ADAMTS8,ADAMTSL4,ADAP1,ADAP2,ADCY5,ADORA2B,ADORA3,ADRA1D,AGAP1,AGPAT1,AGPAT4,AGRP,AHCYL2,AHNAK,AHRR,AK5,AKAP1,AKAP12,AKAP13,ALOX12B,AMMECR1L,AMOTL1,AMPD2,ANGPT2,ANK2,ANKFY1,ANKH,ANKLE1,ANKMY2,ANKRD11,ANKRD23,ANKRD28,ANO10,ANO2,ANO6,AOAH,AOC3,APLP2,APOPT1,ARHGAP10,ARHGAP22,ARHGAP24,ARHGAP26,ARHGAP9,…	776		Cancer,Endocrine System Disorders,Organismal Injury and Abnormalities	endocrine cancer	Endocrine cancer	1.78e-57	8.03e-54	ABCC1,ABCC2,ABCG1,ABHD2,ABI3,ABR,ACAD10,ACAT1,ACOT7,ACSL1,ACSM1,ACTN1,ACVRL1,ADAMTS15,ADAMTSL4,ADCY5,ADCY7,ADD1,ADPGK,ADRA1D,AGL,AGPS,AGRP,AHCYL1,AHRR,AK5,AKAP1,AKAP12,AKAP13,AKAP2,ALDH16A1,ALDH3A2,ALK,ALOX5,AMMECR1L,AMOTL1,ANKMY2,ANKRD28,ANKS1A,ANO2,ANO6,AOAH,AOC3,AP2A2,AP2S1,APLP2,APMAP,APOC1,APOPT1,ARHGAP17,ARHGAP26,ARHGEF10L,ARHGEF11,ARHGEF28,ARHGEF7,ARID1B,ARMH3,ARRB1,ARSB,ASAP1,ASAP3,ASB2,A…	632		Cancer,Organismal Injury and Abnormalities	carcinoma	Carcinoma	1.7e-24	4.68e-21	ABCF2,ABCG5,ABR,ACER1,ACOT4,ACOX3,ADAMTS14,ADAMTS16,ADAMTS3,ADAMTS9,ADARB2,ADCY5,AGAP1,AGBL4,AGBL5,AGL,AGPAT5,AK5,AKIRIN1,AKT2,AMOTL2,AMZ1,ANKRD13C,ANKRD52,AP1M1,AP1S1,AP2A2,ARHGAP6,ARIH2OS,ARL6IP1,ARMCX2,ARNT2,ARNTL2,ARPC5L,ART5,ASB16,ASH2L,ASPSCR1,ATCAY,ATM,ATP11A,ATP13A2,ATP2B2,ATP2B4,AXIN2,B3GALT4,B3GAT3,B9D2,BARX2,BCL2L10,BCOR,BLVRA,BMP5,BRAF,BRD2,BRINP2,BRK1,BTBD11,BTN3A1,C11orf1,C16orf91,C…	532		Cancer,Organismal Injury and Abnormalities	cancer	Cancer of secretory structure	4.18e-20	7.38e-17	ABCA10,ABCB8,ABHD16A,ABLIM1,ACCS,ACSBG1,ADAMTS17,ADAMTSL1,ADARB2,ADD1,ADGRD1,AFAP1,AFF3,AGBL1,AGO2,AIF1L,ALG6,ALKAL2,AMZ1,ANKAR,ANKRD29,AP1M1,APLP2,ARHGAP35,ARHGAP6,ARHGAP8/PRR5-ARHGAP8,ARHGEF10,ARHGEF17,ARID1B,ARIH2,ASCL4,ATG13,ATP13A4,ATP2C2,AURKC,BABAM2,BAIAP2L2,BBS5,BCL6,C12orf40,C16orf96,C4orf19,C8orf44-SGK3/SGK3,CACNA1C,CADM2,CAND2,CASK,CATIP,CC2D1B,CCDC14,CCDC184,CCDC60,CCDC90B,CCDC93,CDCA…	365
Cancer,Endocrine System Disorders,Organismal Injury and Abnormalities	nonpituitary endocrine tumor	Nonpituitary endocrine tumor	5.6e-48	1.96e-44	AACS,AAK1,ABCC1,ABCC2,ABCC3,ABCG1,ABHD2,ACAD10,ACAT1,ACOT7,ACSM1,ACTN1,ACTN4,ACVRL1,ADAM19,ADAMTS15,ADAMTS8,ADAMTSL4,ADAP1,ADAP2,ADCY5,ADORA2B,ADORA3,ADRA1D,AGAP1,AGPAT1,AGPAT4,AGRP,AHCYL2,AHNAK,AHRR,AK5,AKAP1,AKAP12,AKAP13,ALOX12B,AMMECR1L,AMOTL1,AMPD2,ANGPT2,ANK2,ANKFY1,ANKH,ANKLE1,ANKMY2,ANKRD11,ANKRD23,ANKRD28,ANO10,ANO2,ANO6,AOAH,AOC3,APLP2,APOPT1,ARHGAP10,ARHGAP22,ARHGAP24,ARHGAP26,ARHGAP9,…	773		Cancer,Organismal Injury and Abnormalities	neck neoplasm	Neck neoplasm	2.61e-56	8.76e-53	ABCC1,ABCC2,ABCG1,ABHD2,ABI3,ABR,ACAD10,ACAT1,ACOT7,ACSL1,ACSM1,ACTN1,ACVRL1,ADAMTS15,ADAMTSL4,ADCY5,ADCY7,ADD1,ADORA1,ADPGK,ADRA1D,AGL,AGPS,AGRP,AHCYL1,AHRR,AK5,AKAP1,AKAP12,AKAP13,AKAP2,ALDH16A1,ALDH3A2,ALK,ALOX5,AMMECR1L,AMOTL1,ANKMY2,ANKRD28,ANKS1A,ANO2,ANO6,AOAH,AOC3,AP2A2,AP2S1,APLP2,APMAP,APOC1,APOPT1,ARHGAP17,ARHGAP26,ARHGEF10L,ARHGEF11,ARHGEF28,ARHGEF7,ARID1B,ARMH3,ARRB1,ARSB,ASAP1,ASAP3…	633		Cancer,Organismal Injury and Abnormalities	abdominal adenocarcinoma	Abdominal adenocarcinoma	2.06e-24	4.68e-21	ABCF2,ABCG5,ABR,ACOX3,ADAMTS14,ADAMTS16,ADAMTS3,ADAMTS9,ADARB2,ADCY5,AGAP1,AGBL4,AGBL5,AGL,AGPAT5,AK5,AKT2,AMOTL2,AMZ1,ANKRD13C,ANKRD52,AP1M1,AP1S1,AP2A2,ARHGAP6,ARL6IP1,ARMCX2,ARNT2,ARNTL2,ARPC5L,ART5,ASB16,ASH2L,ASPSCR1,ATCAY,ATM,ATP11A,ATP13A2,ATP2B2,ATP2B4,AXIN2,B3GALT4,B9D2,BARX2,BCL2L10,BCOR,BLVRA,BMP5,BRAF,BRD2,BRINP2,BRK1,BTBD11,BTN3A1,C16orf91,C17orf80,C1orf162,C20orf194,C2orf88,CABIN1,C…	481		Cancer,Endocrine System Disorders,Organismal Injury and Abnormalities	epithelial thyroid cancer	Thyroid carcinoma	4.91e-20	7.38e-17	ABCA10,ABCB8,ABHD16A,ABLIM1,ACCS,ACSBG1,ADAMTS17,ADAMTSL1,ADARB2,ADD1,ADGRD1,AFAP1,AFF3,AGBL1,AIF1L,ALG6,ALKAL2,AMZ1,ANKAR,ANKRD29,AP1M1,APLP2,ARHGAP6,ARHGAP8/PRR5-ARHGAP8,ARHGEF10,ARHGEF17,ARID1B,ARIH2,ASCL4,ATG13,ATP13A4,ATP2C2,AURKC,BAIAP2L2,BBS5,BCL6,C12orf40,C16orf96,C4orf19,C8orf44-SGK3/SGK3,CACNA1C,CADM2,CAND2,CASK,CATIP,CC2D1B,CCDC14,CCDC60,CCDC90B,CCDC93,CDCA2,CDH1,CDH13,CDH18,CDH4,CDK18…	340
Cancer,Organismal Injury and Abnormalities	cancer	Cancer of secretory structure	7.01e-48	1.96e-44	AACS,AADACL3,AAK1,ABCC1,ABCC2,ABCC3,ABCG1,ABHD2,ACAD10,ACAT1,ACKR3,ACOT7,ACSM1,ACTN1,ACTN4,ACVRL1,ADAM19,ADAMTS15,ADAMTS8,ADAMTSL4,ADAP1,ADAP2,ADCY5,ADORA2B,ADORA3,ADRA1D,AGAP1,AGO2,AGPAT1,AGPAT4,AGRP,AHCYL2,AHNAK,AHRR,AK5,AKAP1,AKAP12,AKAP13,ALOX12B,AMMECR1L,AMOTL1,AMPD2,ANGPT2,ANK2,ANKFY1,ANKH,ANKLE1,ANKMY2,ANKRD11,ANKRD23,ANKRD28,ANO10,ANO2,ANO6,ANP32E,AOAH,AOC3,APLP2,APOL4,APOPT1,ARHGAP10,ARH…	821		Cancer,Endocrine System Disorders,Organismal Injury and Abnormalities	nonpituitary endocrine tumor	Nonpituitary endocrine tumor	7.35e-56	1.97e-52	ABCC1,ABCC2,ABCG1,ABHD2,ABI3,ABR,ACAD10,ACAT1,ACOT7,ACSL1,ACSM1,ACTN1,ACVRL1,ADAMTS15,ADAMTSL4,ADCY5,ADCY7,ADD1,ADPGK,ADRA1D,AGL,AGPS,AGRP,AHCYL1,AHRR,AK5,AKAP1,AKAP12,AKAP13,AKAP2,ALDH16A1,ALDH3A2,ALK,ALOX5,AMMECR1L,AMOTL1,ANKMY2,ANKRD28,ANKS1A,ANO2,ANO6,AOAH,AOC3,AP2A2,AP2S1,APLP2,APMAP,APOC1,APOPT1,ARHGAP17,ARHGAP26,ARHGEF10L,ARHGEF11,ARHGEF28,ARHGEF7,ARID1B,ARMH3,ARRB1,ARSB,ASAP1,ASAP3,ASB2,A…	632		Cancer,Organismal Injury and Abnormalities	nonhematologic malignant neoplasm	Nonhematologic malignant neoplasm	2.99e-23	5.44e-20	ABCF2,ABCG5,ABR,ACER1,ACOT4,ACOX3,ADAMTS14,ADAMTS16,ADAMTS3,ADAMTS9,ADARB2,ADCY5,AGAP1,AGBL4,AGBL5,AGL,AGPAT5,AK5,AKIRIN1,AKT2,AMOTL2,AMZ1,ANKRD13C,ANKRD52,AP1M1,AP1S1,AP2A2,ARHGAP6,ARIH2OS,ARL6IP1,ARMCX2,ARNT2,ARNTL2,ARPC5L,ART5,ASB16,ASH2L,ASPSCR1,ATCAY,ATM,ATP11A,ATP13A2,ATP2B2,ATP2B4,AXIN2,B3GALT4,B3GAT3,B9D2,BARX2,BCL2L10,BCOR,BLVRA,BMP5,BRAF,BRD2,BRINP2,BRK1,BTBD11,BTN3A1,C11orf1,C16orf91,C…	535		Cancer,Organismal Injury and Abnormalities	neck neoplasm	Neck neoplasm	5.18e-20	7.38e-17	ABCA10,ABCB8,ABHD16A,ABLIM1,ACCS,ACSBG1,ADAMTS17,ADAMTSL1,ADARB2,ADD1,ADGRD1,AFAP1,AFF3,AGBL1,AIF1L,ALG6,ALKAL2,AMZ1,ANKAR,ANKRD29,AP1M1,APLP2,ARHGAP6,ARHGAP8/PRR5-ARHGAP8,ARHGEF10,ARHGEF17,ARID1B,ARIH2,ASCL4,ATG13,ATP13A4,ATP2C2,AURKC,BAIAP2L2,BBS5,BCL6,C12orf40,C16orf96,C4orf19,C8orf44-SGK3/SGK3,CACNA1C,CADM2,CAND2,CASK,CATIP,CC2D1B,CCDC14,CCDC60,CCDC90B,CCDC93,CDCA2,CDH1,CDH13,CDH18,CDH4,CDK18…	343
Cancer,Organismal Injury and Abnormalities	head and neck neoplasia	Head and neck tumor	7.03e-48	1.96e-44	AACS,AAK1,ABCC1,ABCC2,ABCC3,ABCG1,ABHD2,ACAD10,ACAT1,ACOT7,ACSM1,ACTN1,ACTN4,ACVRL1,ADAM19,ADAMTS15,ADAMTS8,ADAMTSL4,ADAP1,ADAP2,ADCY5,ADORA2B,ADORA3,ADRA1D,AGAP1,AGPAT1,AGPAT4,AGRP,AHCYL2,AHNAK,AHRR,AK5,AKAP1,AKAP12,AKAP13,ALOX12B,AMMECR1L,AMOTL1,AMPD2,ANGPT2,ANGPTL6,ANK2,ANKFY1,ANKH,ANKLE1,ANKMY2,ANKRD11,ANKRD23,ANKRD28,ANO10,ANO2,ANO6,AOAH,AOC3,APLP2,APOL4,APOPT1,ARHGAP10,ARHGAP22,ARHGAP24,ARH…	801		Cancer,Endocrine System Disorders,Organismal Injury and Abnormalities	endocrine gland tumor	Endocrine gland tumor	9.2e-56	2.06e-52	ABCC1,ABCC2,ABCG1,ABHD2,ABI3,ABR,ACAD10,ACAT1,ACOT7,ACSL1,ACSM1,ACTN1,ACVRL1,ADAMTS15,ADAMTSL4,ADCY5,ADCY7,ADD1,ADPGK,ADRA1D,AGL,AGPS,AGRP,AHCYL1,AHRR,AK5,AKAP1,AKAP12,AKAP13,AKAP2,ALDH16A1,ALDH3A2,ALK,ALOX5,AMMECR1L,AMOTL1,ANKMY2,ANKRD28,ANKS1A,ANO2,ANO6,AOAH,AOC3,AP2A2,AP2S1,APLP2,APMAP,APOC1,APOPT1,ARHGAP17,ARHGAP26,ARHGEF10L,ARHGEF11,ARHGEF28,ARHGEF7,ARID1B,ARMH3,ARRB1,ARSB,ASAP1,ASAP3,ASB2,A…	634		Cancer,Endocrine System Disorders,Organismal Injury and Abnormalities	epithelial thyroid cancer	Thyroid carcinoma	1.07e-22	1.63e-19	ABCF2,ABCG5,ABR,ACER1,ACOT4,ACOX3,ADAMTS14,ADAMTS16,ADAMTS3,ADAMTS9,ADARB2,ADCY5,AGAP1,AGBL4,AGBL5,AGL,AGPAT5,AK5,AKIRIN1,AKT2,AMOTL2,AMZ1,ANKRD13C,ANKRD52,AP1M1,AP2A2,ARHGAP6,ARIH2OS,ARMCX2,ARNT2,ARNTL2,ARPC5L,ART5,ASB16,ASH2L,ASPSCR1,ATCAY,ATM,ATP11A,ATP13A2,ATP2B2,ATP2B4,AXIN2,B3GALT4,B3GAT3,B9D2,BCL2L10,BCOR,BLVRA,BMP5,BRAF,BRD2,BRINP2,BTBD11,C11orf1,C17orf80,C20orf194,CABIN1,CACNA1B,CACNA1E,…	440		Cancer,Endocrine System Disorders,Organismal Injury and Abnormalities	endocrine cancer	Endocrine cancer	5.8e-20	7.38e-17	ABCA10,ABCB8,ABHD16A,ABLIM1,ACCS,ACSBG1,ADAMTS17,ADAMTSL1,ADARB2,ADD1,ADGRD1,AFAP1,AFF3,AGBL1,AIF1L,ALG6,ALKAL2,AMZ1,ANKAR,ANKRD29,AP1M1,APLP2,ARHGAP6,ARHGAP8/PRR5-ARHGAP8,ARHGEF10,ARHGEF17,ARID1B,ARIH2,ASCL4,ATG13,ATP13A4,ATP2C2,AURKC,BAIAP2L2,BBS5,BCL6,C12orf40,C16orf96,C4orf19,C8orf44-SGK3/SGK3,CACNA1C,CADM2,CAND2,CASK,CATIP,CC2D1B,CCDC14,CCDC60,CCDC90B,CCDC93,CDCA2,CDH1,CDH13,CDH18,CDH4,CDK18…	341
Cancer,Endocrine System Disorders,Organismal Injury and Abnormalities	endocrine gland tumor	Endocrine gland tumor	1.14e-47	2.74e-44	AACS,AAK1,ABCC1,ABCC2,ABCC3,ABCG1,ABHD2,ACAD10,ACAT1,ACOT7,ACSM1,ACTN1,ACTN4,ACVRL1,ADAM19,ADAMTS15,ADAMTS8,ADAMTSL4,ADAP1,ADAP2,ADCY5,ADORA2B,ADORA3,ADRA1D,AGAP1,AGPAT1,AGPAT4,AGRP,AHCYL2,AHNAK,AHRR,AK5,AKAP1,AKAP12,AKAP13,ALOX12B,AMMECR1L,AMOTL1,AMPD2,ANGPT2,ANK2,ANKFY1,ANKH,ANKLE1,ANKMY2,ANKRD11,ANKRD23,ANKRD28,ANO10,ANO2,ANO6,AOAH,AOC3,APLP2,APOPT1,ARHGAP10,ARHGAP22,ARHGAP24,ARHGAP26,ARHGAP9,…	775		Cancer,Organismal Injury and Abnormalities	neoplasia	Epithelial neoplasm	6.89e-53	1.32e-49	ABCC1,ABCC2,ABCG1,ABHD2,ABHD6,ABI3,ABR,ACAD10,ACAT1,ACOT7,ACP5,ACSL1,ACSM1,ACSM6,ACTN1,ACVRL1,ADAMTS15,ADAMTSL4,ADCY5,ADCY7,ADD1,ADORA1,ADPGK,ADRA1D,AGL,AGO2,AGPS,AGRP,AHCYL1,AHRR,AK5,AKAP1,AKAP12,AKAP13,AKAP2,ALDH16A1,ALDH3A2,ALK,ALOX5,AMMECR1L,AMN1,AMOTL1,ANKMY2,ANKRD28,ANKS1A,ANO2,ANO6,AOAH,AOC3,AP2A2,AP2S1,APLP2,APMAP,APOC1,APOL4,APOPT1,ARHGAP17,ARHGAP26,ARHGEF10L,ARHGEF11,ARHGEF28,ARHGEF7,AR…	733		Cancer,Organismal Injury and Abnormalities	abdominal carcinoma	Abdominal carcinoma	2.42e-22	3.15e-19	ABCF2,ABCG5,ABR,ACOX3,ADAMTS14,ADAMTS16,ADAMTS3,ADAMTS9,ADARB2,ADCY5,AGAP1,AGBL4,AGBL5,AGL,AGPAT5,AK5,AKT2,AMOTL2,AMZ1,ANKRD13C,ANKRD52,AP1M1,AP1S1,AP2A2,ARHGAP6,ARL6IP1,ARMCX2,ARNT2,ARNTL2,ARPC5L,ART5,ASB16,ASH2L,ASPSCR1,ATCAY,ATM,ATP11A,ATP13A2,ATP2B2,ATP2B4,AXIN2,B3GALT4,B9D2,BARX2,BCL2L10,BCOR,BLVRA,BMP5,BRAF,BRD2,BRINP2,BRK1,BTBD11,BTN3A1,C16orf91,C17orf80,C1orf162,C20orf194,C2orf88,CABIN1,C…	497		Cancer,Organismal Injury and Abnormalities	head and neck carcinoma	Head and neck carcinoma	1.19e-19	1.3e-16	ABCA10,ABCB8,ABHD16A,ABLIM1,ACCS,ACSBG1,ADAMTS17,ADAMTSL1,ADARB2,ADD1,ADGRD1,AFAP1,AFF3,AGBL1,AIF1L,ALG6,ALKAL2,AMZ1,ANKAR,ANKRD29,AP1M1,APLP2,ARHGAP35,ARHGAP6,ARHGAP8/PRR5-ARHGAP8,ARHGEF10,ARHGEF17,ARID1B,ARIH2,ASCL4,ATG13,ATP13A4,ATP2C2,AURKC,BAIAP2L2,BBS5,BCL6,C12orf40,C16orf96,C4orf19,C8orf44-SGK3/SGK3,CACNA1C,CADM2,CAND2,CASK,CATIP,CC2D1B,CCDC14,CCDC60,CCDC90B,CCDC93,CDCA2,CDH1,CDH13,CDH18,C…	351
Cancer,Organismal Injury and Abnormalities	head and neck cancer	Head and neck cancer	3.02e-47	6.32e-44	AACS,AAK1,ABCC1,ABCC2,ABCC3,ABCG1,ABHD2,ACAD10,ACAT1,ACOT7,ACSM1,ACTN1,ACTN4,ACVRL1,ADAM19,ADAMTS15,ADAMTS8,ADAMTSL4,ADAP1,ADAP2,ADCY5,ADORA2B,ADORA3,ADRA1D,AGAP1,AGPAT1,AGPAT4,AGRP,AHCYL2,AHNAK,AHRR,AK5,AKAP1,AKAP12,AKAP13,ALOX12B,AMMECR1L,AMOTL1,AMPD2,ANGPT2,ANGPTL6,ANK2,ANKFY1,ANKH,ANKLE1,ANKMY2,ANKRD11,ANKRD23,ANKRD28,ANO10,ANO2,ANO6,AOAH,AOC3,APLP2,APOL4,APOPT1,ARHGAP10,ARHGAP22,ARHGAP24,ARH…	794		Cancer,Organismal Injury and Abnormalities	carcinoma	Carcinoma	9.8e-53	1.65e-49	ABCC1,ABCC2,ABCG1,ABHD2,ABHD6,ABI3,ABR,ACAD10,ACAT1,ACOT7,ACP5,ACSL1,ACSM1,ACSM6,ACTN1,ACVRL1,ADAMTS15,ADAMTSL4,ADCY5,ADCY7,ADD1,ADORA1,ADPGK,ADRA1D,AGL,AGO2,AGPS,AGRP,AHCYL1,AHRR,AK5,AKAP1,AKAP12,AKAP13,AKAP2,ALDH16A1,ALDH3A2,ALK,ALOX5,AMMECR1L,AMN1,AMOTL1,ANKMY2,ANKRD28,ANKS1A,ANO2,ANO6,AOAH,AOC3,AP2A2,AP2S1,APLP2,APMAP,APOC1,APOL4,APOPT1,ARHGAP17,ARHGAP26,ARHGEF10L,ARHGEF11,ARHGEF28,ARHGEF7,AR…	732		Cancer,Gastrointestinal Disease,Organismal Injury and Abnormalities	gastrointestinal carcinoma	Gastrointestinal carcinoma	3.99e-22	4.55e-19	ABCF2,ABCG5,ABR,ACOX3,ADAMTS14,ADAMTS16,ADAMTS3,ADAMTS9,ADARB2,ADCY5,AGAP1,AGBL4,AGBL5,AGL,AGPAT5,AK5,AKT2,AMOTL2,AMZ1,ANKRD13C,ANKRD52,AP1M1,AP1S1,AP2A2,ARHGAP6,ARMCX2,ARNT2,ARNTL2,ARPC5L,ART5,ASB16,ASH2L,ASPSCR1,ATCAY,ATM,ATP11A,ATP13A2,ATP2B2,ATP2B4,AXIN2,B3GALT4,B9D2,BARX2,BCL2L10,BCOR,BLVRA,BMP5,BRAF,BRD2,BRINP2,BTBD11,BTN3A1,C16orf91,C17orf80,C1orf162,C20orf194,CABIN1,CACNA1B,CACNA1E,CACNA1…	446		Cancer,Organismal Injury and Abnormalities	head and neck cancer	Head and neck cancer	1.56e-19	1.49e-16	ABCA10,ABCB8,ABHD16A,ABLIM1,ACCS,ACSBG1,ADAMTS17,ADAMTSL1,ADARB2,ADD1,ADGRD1,AFAP1,AFF3,AGBL1,AIF1L,ALG6,ALKAL2,AMZ1,ANKAR,ANKRD29,AP1M1,APLP2,ARHGAP35,ARHGAP6,ARHGAP8/PRR5-ARHGAP8,ARHGEF10,ARHGEF17,ARID1B,ARIH2,ASCL4,ATG13,ATP13A4,ATP2C2,AURKC,BAIAP2L2,BBS5,BCL6,C12orf40,C16orf96,C4orf19,C8orf44-SGK3/SGK3,CACNA1C,CADM2,CAND2,CASK,CATIP,CC2D1B,CCDC14,CCDC60,CCDC90B,CCDC93,CDCA2,CDH1,CDH13,CDH18,C…	352
Cancer,Organismal Injury and Abnormalities	head and neck carcinoma	Head and neck carcinoma	4.02e-47	7.48e-44	AACS,AAK1,ABCC1,ABCC2,ABCC3,ABCG1,ABHD2,ACAD10,ACAT1,ACOT7,ACSM1,ACTN1,ACTN4,ACVRL1,ADAM19,ADAMTS15,ADAMTS8,ADAMTSL4,ADAP1,ADAP2,ADCY5,ADORA2B,ADORA3,ADRA1D,AGAP1,AGPAT1,AGPAT4,AGRP,AHCYL2,AHNAK,AHRR,AK5,AKAP1,AKAP12,AKAP13,ALOX12B,AMMECR1L,AMOTL1,AMPD2,ANGPT2,ANGPTL6,ANK2,ANKFY1,ANKH,ANKLE1,ANKMY2,ANKRD11,ANKRD23,ANKRD28,ANO10,ANO2,ANO6,AOAH,AOC3,APLP2,APOL4,APOPT1,ARHGAP10,ARHGAP22,ARHGAP24,ARH…	791		Cancer,Organismal Injury and Abnormalities	non-melanoma solid tumor	Non-melanoma solid tumor	1.59e-52	2.37e-49	ABCC1,ABCC2,ABCG1,ABHD2,ABHD6,ABI3,ABR,ACAD10,ACAT1,ACOT7,ACP5,ACSL1,ACSM1,ACSM6,ACTN1,ACVRL1,ADAMTS15,ADAMTSL4,ADCY5,ADCY7,ADD1,ADORA1,ADPGK,ADRA1D,AGL,AGO2,AGPS,AGRP,AHCYL1,AHRR,AK5,AKAP1,AKAP12,AKAP13,AKAP2,ALDH16A1,ALDH3A2,ALK,ALOX5,AMMECR1L,AMN1,AMOTL1,ANKMY2,ANKRD28,ANKS1A,ANO2,ANO6,AOAH,AOC3,AP2A2,AP2S1,APLP2,APMAP,APOC1,APOL4,APOPT1,ARHGAP17,ARHGAP26,ARHGEF10L,ARHGEF11,ARHGEF28,ARHGEF7,AR…	736		Cancer,Gastrointestinal Disease,Organismal Injury and Abnormalities	gastrointestinal adenocarcinoma	Gastrointestinal adenocarcinoma	8.8e-22	8.91e-19	ABCF2,ABCG5,ABR,ACOX3,ADAMTS14,ADAMTS16,ADAMTS3,ADAMTS9,ADARB2,ADCY5,AGAP1,AGBL4,AGBL5,AGL,AGPAT5,AK5,AKT2,AMOTL2,AMZ1,ANKRD13C,ANKRD52,AP1M1,AP1S1,AP2A2,ARHGAP6,ARMCX2,ARNT2,ARNTL2,ARPC5L,ART5,ASB16,ASH2L,ASPSCR1,ATCAY,ATM,ATP11A,ATP13A2,ATP2B2,ATP2B4,AXIN2,B3GALT4,B9D2,BARX2,BCL2L10,BCOR,BLVRA,BMP5,BRAF,BRD2,BRINP2,BTBD11,BTN3A1,C16orf91,C17orf80,C1orf162,C20orf194,CABIN1,CACNA1B,CACNA1E,CACNA1…	435		Cancer,Organismal Injury and Abnormalities	head and neck neoplasia	Head and neck tumor	2.99e-19	2.54e-16	ABCA10,ABCB8,ABHD16A,ABLIM1,ACCS,ACSBG1,ADAMTS17,ADAMTSL1,ADARB2,ADD1,ADGRD1,AFAP1,AFF3,AGBL1,AIF1L,ALG6,ALKAL2,AMZ1,ANKAR,ANKRD29,AP1M1,APLP2,ARHGAP35,ARHGAP6,ARHGAP8/PRR5-ARHGAP8,ARHGEF10,ARHGEF17,ARID1B,ARIH2,ASCL4,ATG13,ATP13A4,ATP2C2,AURKC,BAIAP2L2,BBS5,BCL6,C12orf40,C16orf96,C4orf19,C8orf44-SGK3/SGK3,CACNA1C,CADM2,CAND2,CASK,CATIP,CC2D1B,CCDC14,CCDC60,CCDC90B,CCDC93,CDCA2,CDH1,CDH13,CDH18,C…	354
Cancer,Gastrointestinal Disease,Organismal Injury and Abnormalities	gastrointestinal adenocarcinoma	Gastrointestinal adenocarcinoma	6.67e-47	1.12e-43	AACS,AADACL3,AAK1,ABCC1,ABCC2,ABCC3,ABCG1,ABHD2,ACAD10,ACAT1,ACKR3,ACOT7,ACTN1,ACTN4,ACVRL1,ADAM19,ADAMTS15,ADAMTS8,ADAMTSL4,ADAP1,ADAP2,ADCY5,ADORA2B,ADRA1D,AGAP1,AGPAT1,AHCYL2,AHNAK,AHRR,AK5,AKAP1,AKAP12,AKAP13,ALOX12B,AMBRA1,AMIGO2,AMMECR1L,AMOTL1,AMPD2,ANGPT2,ANGPTL6,ANK2,ANKFY1,ANKLE1,ANKMY2,ANKRD11,ANKRD23,ANKRD28,ANO10,ANO6,AOAH,AOC3,APLP2,APOL4,APP,ARHGAP10,ARHGAP22,ARHGAP24,ARHGAP26,ARHG…	760		Cancer,Organismal Injury and Abnormalities	head and neck carcinoma	Head and neck carcinoma	5.35e-52	7.19e-49	ABCC1,ABCC2,ABCG1,ABHD2,ABI3,ABR,ACAD10,ACAT1,ACOT7,ACSL1,ACSM1,ACTN1,ACVRL1,ADAMTS15,ADAMTSL4,ADCY5,ADCY7,ADD1,ADORA1,ADPGK,ADRA1D,AGL,AGPS,AGRP,AHCYL1,AHRR,AK5,AKAP1,AKAP12,AKAP13,AKAP2,ALDH16A1,ALDH3A2,ALK,ALOX5,AMMECR1L,AMN1,AMOTL1,ANKMY2,ANKRD28,ANKS1A,ANO2,ANO6,AOAH,AOC3,AP2A2,AP2S1,APLP2,APMAP,APOC1,APOL4,APOPT1,ARHGAP17,ARHGAP26,ARHGEF10L,ARHGEF11,ARHGEF28,ARHGEF7,ARID1B,ARMH3,ARRB1,ARSB,…	640		Cancer,Organismal Injury and Abnormalities	cancer	Cancer of secretory structure	1.19e-21	1.08e-18	ABCF2,ABCG5,ABR,ACER1,ACOT4,ACOX3,ADAMTS14,ADAMTS16,ADAMTS3,ADAMTS9,ADARB2,ADCY5,AGAP1,AGBL4,AGBL5,AGL,AGPAT5,AK5,AKIRIN1,AKT2,AMOTL2,AMZ1,ANKRD13C,ANKRD52,AP1M1,AP2A2,ARHGAP6,ARIH2OS,ARL6IP1,ARMCX2,ARNT2,ARNTL2,ARPC5L,ART5,ASB16,ASH2L,ASPSCR1,ATCAY,ATM,ATP11A,ATP13A2,ATP2B2,ATP2B4,AXIN2,B3GALT4,B3GAT3,B9D2,BCL2L10,BCOR,BLVRA,BMP5,BRAF,BRD2,BRINP2,BTBD11,C11orf1,C17orf80,C1orf162,C20orf194,CABIN1…	471		Cancer,Organismal Injury and Abnormalities	extracranial solid tumor	Extracranial solid tumor	5.36e-18	4.09e-15	ABCA10,ABCB8,ABHD16A,ABLIM1,ACCS,ACSBG1,ADAMTS17,ADAMTSL1,ADARB2,ADD1,ADGRD1,ADGRG6,AFAP1,AFF3,AGBL1,AGO2,AIF1L,ALG6,ALKAL2,AMZ1,ANKAR,ANKRD29,ANKRD45,AP1M1,APLP2,ARHGAP35,ARHGAP6,ARHGAP8/PRR5-ARHGAP8,ARHGEF10,ARHGEF17,ARID1B,ARIH2,ASCL4,ATG13,ATP13A4,ATP2C2,AURKC,BABAM2,BAIAP2L2,BBS5,BCL6,C12orf40,C16orf78,C16orf92,C16orf96,C2orf74,C4orf19,C7orf61,C8orf44-SGK3/SGK3,CACNA1C,CADM2,CAND2,CASK,CATIP…	411
Cancer,Organismal Injury and Abnormalities	adenocarcinoma	Adenocarcinoma	1.15e-45	1.75e-42	AACS,AADACL3,AAK1,ABCC1,ABCC2,ABCC3,ABCG1,ABHD2,ABHD6,ACAD10,ACAT1,ACKR3,ACOT7,ACSM1,ACTN1,ACTN4,ACVRL1,ADAM19,ADAMTS15,ADAMTS8,ADAMTSL4,ADAP1,ADAP2,ADCY5,ADORA2B,ADORA3,ADRA1D,AGAP1,AGO2,AGPAT1,AGPAT4,AHCYL2,AHNAK,AHRR,AK5,AKAP1,AKAP12,AKAP13,ALOX12B,AMBRA1,AMIGO2,AMMECR1L,AMOTL1,AMPD2,ANGPT2,ANGPTL6,ANK2,ANKFY1,ANKLE1,ANKMY2,ANKRD11,ANKRD23,ANKRD28,ANO10,ANO2,ANO6,ANP32E,AOAH,AOC3,APLP2,APOL4,A…	833		Cancer,Organismal Injury and Abnormalities	head and neck cancer	Head and neck cancer	3.25e-51	3.97e-48	ABCC1,ABCC2,ABCG1,ABHD2,ABI3,ABR,ACAD10,ACAT1,ACOT7,ACSL1,ACSM1,ACTN1,ACVRL1,ADAMTS15,ADAMTSL4,ADCY5,ADCY7,ADD1,ADORA1,ADPGK,ADRA1D,AGL,AGPS,AGRP,AHCYL1,AHRR,AK5,AKAP1,AKAP12,AKAP13,AKAP2,ALDH16A1,ALDH3A2,ALK,ALOX5,AMMECR1L,AMN1,AMOTL1,ANKMY2,ANKRD28,ANKS1A,ANO2,ANO6,AOAH,AOC3,AP2A2,AP2S1,APLP2,APMAP,APOC1,APOL4,APOPT1,ARHGAP17,ARHGAP26,ARHGEF10L,ARHGEF11,ARHGEF28,ARHGEF7,ARID1B,ARMH3,ARRB1,ARSB,…	641		Cancer,Organismal Injury and Abnormalities	development	Development of carcinoma	1.46e-21	1.12e-18	ABCF2,ABCG5,ABR,ACOX3,ADAMTS14,ADAMTS16,ADAMTS3,ADAMTS9,ADARB2,ADCY5,AGBL4,AGBL5,AGL,AGPAT5,AK5,AKT2,AMOTL2,AMZ1,ANKRD52,AP1S1,AP2A2,ARHGAP6,ARMCX2,ARNTL2,ART5,ASPSCR1,ATM,ATP11A,ATP2B2,ATP2B4,AXIN2,BCOR,BMP5,BRAF,BRD2,BRK1,BTBD11,BTN3A1,C1orf162,C20orf194,C2orf88,CABIN1,CACNA1B,CACNA1E,CACNA1H,CALM1 (includes others),CAMK1,CAMSAP3,CAPN5,CARD11,CARD8,CBFA2T3,CCDC185,CCDC62,CCNA1,CCNT1,CD79B,CDC14…	385		Cancer,Organismal Injury and Abnormalities	malignant solid tumor	Malignant solid tumor	6.68e-18	4.64e-15	ABCA10,ABCB8,ABHD16A,ABLIM1,ACCS,ACSBG1,ADAMTS17,ADAMTSL1,ADARB2,ADD1,ADGRD1,ADGRG6,AFAP1,AFF3,AGBL1,AGO2,AIF1L,ALG6,ALKAL2,AMZ1,ANKAR,ANKRD29,ANKRD45,AP1M1,APLP2,ARHGAP35,ARHGAP6,ARHGAP8/PRR5-ARHGAP8,ARHGEF10,ARHGEF17,ARID1B,ARIH2,ASCL4,ATG13,ATP13A4,ATP2C2,AURKC,BABAM2,BAIAP2L2,BBS5,BCL6,C12orf40,C16orf78,C16orf92,C16orf96,C2orf74,C4orf19,C7orf61,C8orf44-SGK3/SGK3,CACNA1C,CADM2,CAND2,CASK,CATIP…	411
Cancer,Gastrointestinal Disease,Organismal Injury and Abnormalities	large intestine adenocarcinoma	Large intestine adenocarcinoma	5.68e-45	7.92e-42	AACS,AADACL3,AAK1,ABCC1,ABCC2,ABCC3,ABCG1,ABHD2,ACAD10,ACAT1,ACKR3,ACOT7,ACTN1,ACTN4,ACVRL1,ADAM19,ADAMTS15,ADAMTS8,ADAMTSL4,ADAP1,ADAP2,ADCY5,ADORA2B,ADRA1D,AGAP1,AGPAT1,AHCYL2,AHNAK,AHRR,AK5,AKAP12,AKAP13,ALOX12B,AMBRA1,AMIGO2,AMOTL1,AMPD2,ANGPT2,ANGPTL6,ANK2,ANKFY1,ANKLE1,ANKMY2,ANKRD11,ANKRD23,ANKRD28,ANO10,ANO6,AOAH,AOC3,APLP2,APOL4,APP,ARHGAP10,ARHGAP22,ARHGAP24,ARHGAP26,ARHGAP9,ARHGEF10L,A…	745		Cancer,Organismal Injury and Abnormalities	head and neck neoplasia	Head and neck tumor	2.11e-50	2.36e-47	ABCC1,ABCC2,ABCG1,ABHD2,ABI3,ABR,ACAD10,ACAT1,ACOT7,ACSL1,ACSM1,ACTN1,ACVRL1,ADAMTS15,ADAMTSL4,ADCY5,ADCY7,ADD1,ADORA1,ADPGK,ADRA1D,AGL,AGPS,AGRP,AHCYL1,AHRR,AK5,AKAP1,AKAP12,AKAP13,AKAP2,ALDH16A1,ALDH3A2,ALK,ALOX5,AMMECR1L,AMN1,AMOTL1,ANKMY2,ANKRD28,ANKS1A,ANO2,ANO6,AOAH,AOC3,AP2A2,AP2S1,APLP2,APMAP,APOC1,APOL4,APOPT1,ARHGAP17,ARHGAP26,ARHGEF10L,ARHGEF11,ARHGEF28,ARHGEF7,ARID1B,ARMH3,ARRB1,ARSB,…	644		Cancer,Endocrine System Disorders,Organismal Injury and Abnormalities	nonpituitary endocrine tumor	Nonpituitary endocrine tumor	1.47e-21	1.12e-18	ABCF2,ABCG5,ABR,ACER1,ACOT4,ACOX3,ADAMTS14,ADAMTS16,ADAMTS3,ADAMTS9,ADARB2,ADCY5,AGAP1,AGBL4,AGBL5,AGL,AGPAT5,AK5,AKIRIN1,AKT2,AMOTL2,AMZ1,ANKRD13C,ANKRD52,AP1M1,AP2A2,ARHGAP6,ARIH2OS,ARMCX2,ARNT2,ARNTL2,ARPC5L,ART5,ASB16,ASH2L,ASPSCR1,ATCAY,ATM,ATP11A,ATP13A2,ATP2B2,ATP2B4,AXIN2,B3GALT4,B3GAT3,B9D2,BCL2L10,BCOR,BLVRA,BMP5,BRAF,BRD2,BRINP2,BTBD11,C11orf1,C17orf80,C20orf194,CABIN1,CACNA1B,CACNA1E,…	441		Cancer,Organismal Injury and Abnormalities	abdominal cancer	Abdominal cancer	1.23e-17	7.72e-15	ABCA10,ABCB8,ABHD16A,ABLIM1,ACCS,ACSBG1,ADAMTS17,ADAMTSL1,ADARB2,ADD1,ADGRD1,AFAP1,AFF3,AGBL1,AGO2,ALG6,ALKAL2,AMZ1,ANKAR,ANKRD29,ANKRD45,AP1M1,APLP2,ARHGAP35,ARHGAP6,ARHGAP8/PRR5-ARHGAP8,ARHGEF10,ARHGEF17,ARID1B,ARIH2,ASCL4,ATG13,ATP13A4,ATP2C2,AURKC,BABAM2,BAIAP2L2,BBS5,BCL6,C12orf40,C16orf78,C16orf92,C16orf96,C2orf74,C4orf19,C7orf61,C8orf44-SGK3/SGK3,CACNA1C,CADM2,CAND2,CASK,CC2D1B,CCDC14,CCDC…	386
Cancer,Organismal Injury and Abnormalities	carcinoma	Carcinoma	4.84e-44	5.82e-41	AACS,AADACL3,AAK1,ABCC1,ABCC2,ABCC3,ABCG1,ABHD2,ABHD6,ACAD10,ACAT1,ACKR3,ACOT7,ACSM1,ACTN1,ACTN4,ACVRL1,ADAM19,ADAMTS15,ADAMTS8,ADAMTSL4,ADAP1,ADAP2,ADCY5,ADORA2B,ADORA3,ADRA1D,AGAP1,AGO2,AGPAT1,AGPAT4,AGRP,AHCYL2,AHNAK,AHRR,AK5,AKAP1,AKAP12,AKAP13,ALOX12B,AMBRA1,AMIGO2,AMMECR1L,AMOTL1,AMPD2,ANGPT2,ANGPTL6,ANK2,ANKFY1,ANKH,ANKLE1,ANKMY2,ANKRD11,ANKRD23,ANKRD28,ANO10,ANO2,ANO6,ANP32E,AOAH,AOC3,APL…	904		Cancer,Organismal Injury and Abnormalities	non-hematological solid tumor	Non-hematological solid tumor	1.6e-49	1.65e-46	ABCC1,ABCC2,ABCG1,ABHD2,ABHD6,ABI3,ABR,ACAD10,ACAT1,ACOT7,ACP5,ACSL1,ACSM1,ACSM6,ACTN1,ACVRL1,ADAMTS15,ADAMTSL4,ADCY5,ADCY7,ADD1,ADORA1,ADPGK,ADRA1D,AGL,AGO2,AGPS,AGRP,AHCYL1,AHRR,AK5,AKAP1,AKAP12,AKAP13,AKAP2,ALDH16A1,ALDH3A2,ALK,ALOX5,AMMECR1L,AMN1,AMOTL1,ANKMY2,ANKRD28,ANKS1A,ANO2,ANO6,AOAH,AOC3,AP2A2,AP2S1,APLP2,APMAP,APOC1,APOL4,APOPT1,ARHGAP17,ARHGAP26,ARHGEF10L,ARHGEF11,ARHGEF28,ARHGEF7,AR…	736		Cancer,Organismal Injury and Abnormalities	neck neoplasm	Neck neoplasm	1.88e-21	1.31e-18	ABCF2,ABCG5,ABR,ACER1,ACOT4,ACOX3,ADAMTS14,ADAMTS16,ADAMTS3,ADAMTS9,ADARB2,ADCY5,AGAP1,AGBL4,AGBL5,AGL,AGPAT5,AK5,AKIRIN1,AKT2,AMOTL2,AMZ1,ANKRD13C,ANKRD52,AP1M1,AP2A2,ARHGAP6,ARIH2OS,ARMCX2,ARNT2,ARNTL2,ARPC5L,ART5,ASB16,ASH2L,ASPSCR1,ATCAY,ATM,ATP11A,ATP13A2,ATP2B2,ATP2B4,AXIN2,B3GALT4,B3GAT3,B9D2,BCL2L10,BCOR,BLVRA,BMP5,BRAF,BRD2,BRINP2,BTBD11,C11orf1,C17orf80,C1orf162,C20orf194,CABIN1,CACNA1B…	441		Cancer,Organismal Injury and Abnormalities	cancer	Cancer	1.31e-17	7.72e-15	ABCA10,ABCB8,ABHD16A,ABLIM1,ACCS,ACSBG1,ADAMTS17,ADAMTSL1,ADARB2,ADD1,ADGRD1,ADGRG6,AFAP1,AFF3,AGBL1,AGO2,AIF1L,ALG6,ALKAL2,AMZ1,ANKAR,ANKRD29,ANKRD45,AP1M1,APLP2,ARHGAP35,ARHGAP6,ARHGAP8/PRR5-ARHGAP8,ARHGEF10,ARHGEF17,ARID1B,ARIH2,ASCL4,ATG13,ATP13A4,ATP2C2,AURKC,BABAM2,BAIAP2L2,BBS5,BCL6,C12orf40,C16orf78,C16orf92,C16orf96,C2orf74,C4orf19,C7orf61,C8orf44-SGK3/SGK3,CACNA1C,CADM2,CAND2,CASK,CATIP…	412
Cancer,Organismal Injury and Abnormalities	neoplasia	Epithelial neoplasm	4.87e-44	5.82e-41	AACS,AADACL3,AAK1,ABCC1,ABCC2,ABCC3,ABCG1,ABHD2,ABHD6,ACAD10,ACAT1,ACKR3,ACOT7,ACSM1,ACTN1,ACTN4,ACVRL1,ADAM19,ADAMTS15,ADAMTS8,ADAMTSL4,ADAP1,ADAP2,ADCY5,ADORA2B,ADORA3,ADRA1D,AGAP1,AGO2,AGPAT1,AGPAT4,AGRP,AHCYL2,AHNAK,AHRR,AK5,AKAP1,AKAP12,AKAP13,ALOX12B,AMBRA1,AMIGO2,AMMECR1L,AMOTL1,AMPD2,ANGPT2,ANGPTL6,ANK2,ANKFY1,ANKH,ANKLE1,ANKMY2,ANKRD11,ANKRD23,ANKRD28,ANO10,ANO2,ANO6,ANP32E,AOAH,AOC3,APL…	905		Cancer,Organismal Injury and Abnormalities	nonhematologic malignant neoplasm	Nonhematologic malignant neoplasm	2.34e-49	2.25e-46	ABCC1,ABCC2,ABCG1,ABHD2,ABHD6,ABI3,ABR,ACAD10,ACAT1,ACOT7,ACP5,ACSL1,ACSM1,ACSM6,ACTN1,ACVRL1,ADAMTS15,ADAMTSL4,ADCY5,ADCY7,ADD1,ADORA1,ADPGK,ADRA1D,AGL,AGO2,AGPS,AGRP,AHCYL1,AHRR,AK5,AKAP1,AKAP12,AKAP13,AKAP2,ALDH16A1,ALDH3A2,ALK,ALOX5,AMMECR1L,AMN1,AMOTL1,ANKMY2,ANKRD28,ANKS1A,ANO2,ANO6,AOAH,AOC3,AP2A2,AP2S1,APLP2,APMAP,APOC1,APOL4,APOPT1,ARHGAP17,ARHGAP26,ARHGEF10L,ARHGEF11,ARHGEF28,ARHGEF7,AR…	734		Cancer,Organismal Injury and Abnormalities	genitourinary adenocarcinoma	Genitourinary adenocarcinoma	2.54e-21	1.58e-18	ABCF2,ABCG5,ABR,ACOX3,ADAMTS14,ADAMTS16,ADARB2,AGBL4,AGBL5,AGL,AGPAT5,AK5,AKT2,AMOTL2,ANKRD52,AP2A2,ARHGAP6,ARL6IP1,ARMCX2,ARNTL2,ASB16,ASH2L,ASPSCR1,ATM,ATP11A,ATP13A2,ATP2B2,ATP2B4,AXIN2,BCOR,BMP5,BRAF,BRK1,BTBD11,BTN3A1,C17orf80,C1orf162,C20orf194,C2orf88,CABIN1,CACNA1B,CACNA1E,CACNA1H,CACNA2D2,CALM1 (includes others),CAMK1,CAPN5,CAPZB,CARD11,CARD8,CASP9,CBFA2T3,CCNA1,CD79B,CDC34,CDKL1,CES4A,C…	325		Cancer,Organismal Injury and Abnormalities	carcinoma	Carcinoma	4.43e-17	2.42e-14	ABCA10,ABCB8,ABHD16A,ABLIM1,ACCS,ACSBG1,ADAMTS17,ADAMTSL1,ADARB2,ADD1,ADGRD1,AFAP1,AFF3,AGBL1,AGO2,AIF1L,ALG6,ALKAL2,AMZ1,ANKAR,ANKRD29,ANKRD45,AP1M1,APLP2,ARHGAP35,ARHGAP6,ARHGAP8/PRR5-ARHGAP8,ARHGEF10,ARHGEF17,ARID1B,ARIH2,ASCL4,ATG13,ATP13A4,ATP2C2,AURKC,BAIAP2L2,BBS5,BCL6,C12orf40,C16orf78,C16orf92,C16orf96,C2orf74,C4orf19,C7orf61,C8orf44-SGK3/SGK3,CACNA1C,CADM2,CAND2,CASK,CATIP,CC2D1B,CCDC14…	401
Cancer,Gastrointestinal Disease,Organismal Injury and Abnormalities	large intestine carcinoma	Large intestine carcinoma	5.48e-44	6.12e-41	AACS,AADACL3,AAK1,ABCC1,ABCC2,ABCC3,ABCG1,ABHD2,ACAD10,ACAT1,ACKR3,ACOT7,ACTN1,ACTN4,ACVRL1,ADAM19,ADAMTS15,ADAMTS8,ADAMTSL4,ADAP1,ADAP2,ADCY5,ADORA2B,ADORA3,ADRA1D,AGAP1,AGPAT1,AHCYL2,AHNAK,AHRR,AK5,AKAP12,AKAP13,ALOX12B,AMBRA1,AMIGO2,AMOTL1,AMPD2,ANGPT2,ANGPTL6,ANK2,ANKFY1,ANKLE1,ANKMY2,ANKRD11,ANKRD23,ANKRD28,ANO10,ANO6,AOAH,AOC3,APLP2,APOL4,APP,ARHGAP10,ARHGAP22,ARHGAP24,ARHGAP26,ARHGAP9,ARHG…	746		Cancer,Organismal Injury and Abnormalities	adenocarcinoma	Adenocarcinoma	6.26e-49	5.6e-46	ABCC1,ABCC2,ABCG1,ABHD2,ABHD6,ABI3,ABR,ACAD10,ACAT1,ACOT7,ACP5,ACSL1,ACSM1,ACSM6,ACTN1,ACVRL1,ADAMTS15,ADAMTSL4,ADCY5,ADCY7,ADD1,ADORA1,ADPGK,ADRA1D,AGL,AGO2,AGPS,AHCYL1,AHRR,AK5,AKAP1,AKAP12,AKAP13,AKAP2,ALDH16A1,ALDH3A2,ALK,ALOX5,AMMECR1L,AMN1,AMOTL1,ANKMY2,ANKRD28,ANKS1A,ANO2,ANO6,AOAH,AOC3,AP2A2,APLP2,APMAP,APOL4,ARHGAP17,ARHGAP26,ARHGEF10L,ARHGEF11,ARHGEF28,ARHGEF7,ARID1B,ARMH3,ARRB1,ARSB,AS…	669		Cancer,Endocrine System Disorders,Organismal Injury and Abnormalities	endocrine gland tumor	Endocrine gland tumor	2.6e-21	1.58e-18	ABCF2,ABCG5,ABR,ACER1,ACOT4,ACOX3,ADAMTS14,ADAMTS16,ADAMTS3,ADAMTS9,ADARB2,ADCY5,AGAP1,AGBL4,AGBL5,AGL,AGPAT5,AK5,AKIRIN1,AKT2,AMOTL2,AMZ1,ANKRD13C,ANKRD52,AP1M1,AP2A2,ARHGAP6,ARIH2OS,ARMCX2,ARNT2,ARNTL2,ARPC5L,ART5,ASB16,ASH2L,ASPSCR1,ATCAY,ATM,ATP11A,ATP13A2,ATP2B2,ATP2B4,AXIN2,B3GALT4,B3GAT3,B9D2,BCL2L10,BCOR,BLVRA,BMP5,BRAF,BRD2,BRINP2,BTBD11,C11orf1,C17orf80,C20orf194,CABIN1,CACNA1B,CACNA1E,…	442		Cancer,Organismal Injury and Abnormalities	abdominal neoplasm	Abdominal neoplasm	7.89e-17	3.9e-14	ABCA10,ABCB8,ABHD16A,ABLIM1,ACCS,ACSBG1,ADAMTS17,ADAMTSL1,ADARB2,ADD1,ADGRD1,AFAP1,AFF3,AGBL1,AGO2,ALG6,ALKAL2,AMZ1,ANKAR,ANKRD29,ANKRD45,AP1M1,APLP2,ARHGAP35,ARHGAP6,ARHGAP8/PRR5-ARHGAP8,ARHGEF10,ARHGEF17,ARID1B,ARIH2,ASCL4,ATG13,ATP13A4,ATP2C2,AURKC,BABAM2,BAIAP2L2,BBS5,BCL6,C12orf40,C16orf78,C16orf92,C16orf96,C2orf74,C4orf19,C7orf61,C8orf44-SGK3/SGK3,CACNA1C,CADM2,CAND2,CASK,CC2D1B,CCDC14,CCDC…	388
Cancer,Gastrointestinal Disease,Organismal Injury and Abnormalities	gastrointestinal carcinoma	Gastrointestinal carcinoma	8.43e-44	8.81e-41	AACS,AADACL3,AAK1,ABCC1,ABCC2,ABCC3,ABCG1,ABHD2,ACAD10,ACAT1,ACKR3,ACOT7,ACTN1,ACTN4,ACVRL1,ADAM19,ADAMTS15,ADAMTS8,ADAMTSL4,ADAP1,ADAP2,ADCY5,ADORA2B,ADORA3,ADRA1D,AGAP1,AGO2,AGPAT1,AHCYL2,AHNAK,AHRR,AK5,AKAP1,AKAP12,AKAP13,ALOX12B,AMBRA1,AMIGO2,AMMECR1L,AMOTL1,AMPD2,ANGPT2,ANGPTL6,ANK2,ANKFY1,ANKLE1,ANKMY2,ANKRD11,ANKRD23,ANKRD28,ANO10,ANO6,AOAH,AOC3,APLP2,APOL4,APP,ARHGAP10,ARHGAP22,ARHGAP24,A…	770		Cancer,Organismal Injury and Abnormalities	abdominal carcinoma	Abdominal carcinoma	4.86e-48	4.08e-45	ABCC1,ABCC2,ABCG1,ABHD2,ABHD6,ABI3,ABR,ACAD10,ACAT1,ACOT7,ACP5,ACSL1,ACSM1,ACSM6,ACTN1,ACVRL1,ADAMTS15,ADAMTSL4,ADCY5,ADCY7,ADD1,ADORA1,ADPGK,ADRA1D,AGL,AGO2,AGPS,AHCYL1,AHRR,AK5,AKAP1,AKAP12,AKAP13,AKAP2,ALDH16A1,ALDH3A2,ALK,ALOX5,AMMECR1L,AMN1,AMOTL1,ANKMY2,ANKRD28,ANKS1A,ANO2,ANO6,AOAH,AOC3,AP2A2,APLP2,APMAP,APOL4,ARHGAP17,ARHGAP26,ARHGEF10L,ARHGEF11,ARHGEF28,ARHGEF7,ARID1B,ARMH3,ARRB1,ARSB,AS…	687		Cancer,Organismal Injury and Abnormalities	extracranial solid tumor	Extracranial solid tumor	4.01e-21	2.28e-18	ABCF2,ABCG5,ABR,ACER1,ACOT4,ACOX3,ADAMTS14,ADAMTS16,ADAMTS3,ADAMTS9,ADARB2,ADCY5,AGAP1,AGBL4,AGBL5,AGL,AGPAT5,AK5,AKIRIN1,AKT2,AMOTL2,AMZ1,ANKRD13C,ANKRD52,AP1M1,AP1S1,AP2A2,ARHGAP45,ARHGAP6,ARIH2OS,ARL6IP1,ARMCX2,ARNT2,ARNTL2,ARPC5L,ART5,ASB16,ASH2L,ASPSCR1,ATCAY,ATM,ATP11A,ATP13A2,ATP2B2,ATP2B4,AXIN2,B3GALT4,B3GAT3,B9D2,BARX2,BCL2L10,BCOR,BLVRA,BMP5,BRAF,BRD2,BRINP2,BRK1,BTBD11,BTN3A1,C11orf1,C…	538		Cancer,Organismal Injury and Abnormalities	tumorigenesis	Tumorigenesis of tissue	8.29e-17	3.9e-14	ABCA10,ABCB8,ABHD16A,ABLIM1,ACCS,ACSBG1,ADAMTS17,ADAMTSL1,ADARB2,ADD1,ADGRD1,AFAP1,AFF3,AGBL1,AGO2,AIF1L,ALG6,ALKAL2,AMZ1,ANKAR,ANKRD29,ANKRD45,AP1M1,APLP2,ARHGAP35,ARHGAP6,ARHGAP8/PRR5-ARHGAP8,ARHGEF10,ARHGEF17,ARID1B,ARIH2,ASCL4,ATG13,ATP13A4,ATP2C2,AURKC,BAIAP2L2,BBS5,BCL6,C12orf40,C16orf78,C16orf92,C16orf96,C2orf74,C4orf19,C7orf61,C8orf44-SGK3/SGK3,CACNA1C,CADM2,CAND2,CASK,CATIP,CC2D1B,CCDC14…	402
Cancer,Organismal Injury and Abnormalities	abdominal adenocarcinoma	Abdominal adenocarcinoma	1.28e-43	1.26e-40	AACS,AADACL3,AAK1,ABCC1,ABCC2,ABCC3,ABCG1,ABHD2,ABHD6,ACAD10,ACAT1,ACKR3,ACOT7,ACSM1,ACTN1,ACTN4,ACVRL1,ADAM19,ADAMTS15,ADAMTS8,ADAMTSL4,ADAP1,ADAP2,ADCY5,ADORA2B,ADORA3,ADRA1D,AGAP1,AGPAT1,AGPAT4,AHCYL2,AHNAK,AHRR,AK5,AKAP1,AKAP12,AKAP13,ALOX12B,AMBRA1,AMIGO2,AMMECR1L,AMOTL1,AMPD2,ANGPT2,ANGPTL6,ANK2,ANKFY1,ANKLE1,ANKMY2,ANKRD11,ANKRD23,ANKRD28,ANO10,ANO2,ANO6,ANP32E,AOAH,AOC3,APLP2,APOL4,APP,AR…	819		Cancer,Gastrointestinal Disease,Organismal Injury and Abnormalities	large intestine adenocarcinoma	Large intestine adenocarcinoma	5.57e-48	4.4e-45	ABCC1,ABCC2,ABCG1,ABHD2,ABI3,ABR,ACAD10,ACAT1,ACOT7,ACP5,ACTN1,ACVRL1,ADAMTS15,ADAMTSL4,ADCY5,ADCY7,ADD1,ADORA1,ADRA1D,AGL,AGPS,AHCYL1,AHRR,AK5,AKAP12,AKAP13,AKAP2,ALDH16A1,ALDH3A2,ALK,ALOX5,AMN1,AMOTL1,ANKMY2,ANKRD28,ANKS1A,ANO6,AOAH,AOC3,AP2A2,APLP2,APMAP,APOL4,ARHGAP17,ARHGAP26,ARHGEF10L,ARHGEF11,ARHGEF28,ARHGEF7,ARID1B,ARMH3,ASAP1,ASAP3,ASB2,ASXL2,ASXL3,ATG10,ATN1,ATP2B4,ATP6V0A1,ATP8A2,ATXN1…	601		Cancer,Organismal Injury and Abnormalities	head and neck carcinoma	Head and neck carcinoma	4.28e-21	2.29e-18	ABCF2,ABCG5,ABR,ACER1,ACOT4,ACOX3,ADAMTS14,ADAMTS16,ADAMTS3,ADAMTS9,ADARB2,ADCY5,AGAP1,AGBL4,AGBL5,AGL,AGPAT5,AK5,AKIRIN1,AKT2,AMOTL2,AMZ1,ANKRD13C,ANKRD52,AP1M1,AP2A2,ARHGAP6,ARIH2OS,ARMCX2,ARNT2,ARNTL2,ARPC5L,ART5,ASB16,ASH2L,ASPSCR1,ATCAY,ATM,ATP11A,ATP13A2,ATP2B2,ATP2B4,AXIN2,B3GALT4,B3GAT3,B9D2,BCL2L10,BCOR,BLVRA,BMP5,BRAF,BRD2,BRINP2,BTBD11,C11orf1,C17orf80,C1orf162,C20orf194,CABIN1,CACNA1B…	452		Cancer,Organismal Injury and Abnormalities	non-melanoma solid tumor	Non-melanoma solid tumor	8.69e-17	3.9e-14	ABCA10,ABCB8,ABHD16A,ABLIM1,ACCS,ACSBG1,ADAMTS17,ADAMTSL1,ADARB2,ADD1,ADGRD1,AFAP1,AFF3,AGBL1,AGO2,AIF1L,ALG6,ALKAL2,AMZ1,ANKAR,ANKRD29,ANKRD45,AP1M1,APLP2,ARHGAP35,ARHGAP6,ARHGAP8/PRR5-ARHGAP8,ARHGEF10,ARHGEF17,ARID1B,ARIH2,ASCL4,ATG13,ATP13A4,ATP2C2,AURKC,BAIAP2L2,BBS5,BCL6,C12orf40,C16orf78,C16orf92,C16orf96,C2orf74,C4orf19,C7orf61,C8orf44-SGK3/SGK3,CACNA1C,CADM2,CAND2,CASK,CATIP,CC2D1B,CCDC14…	403
Cancer,Organismal Injury and Abnormalities	abdominal carcinoma	Abdominal carcinoma	2.63e-43	2.45e-40	AACS,AADACL3,AAK1,ABCC1,ABCC2,ABCC3,ABCG1,ABHD2,ABHD6,ACAD10,ACAT1,ACKR3,ACOT7,ACSM1,ACTN1,ACTN4,ACVRL1,ADAM19,ADAMTS15,ADAMTS8,ADAMTSL4,ADAP1,ADAP2,ADCY5,ADORA2B,ADORA3,ADRA1D,AGAP1,AGO2,AGPAT1,AGPAT4,AHCYL2,AHNAK,AHRR,AK5,AKAP1,AKAP12,AKAP13,ALOX12B,AMBRA1,AMIGO2,AMMECR1L,AMOTL1,AMPD2,ANGPT2,ANGPTL6,ANK2,ANKFY1,ANKLE1,ANKMY2,ANKRD11,ANKRD23,ANKRD28,ANO10,ANO2,ANO6,ANP32E,AOAH,AOC3,APLP2,APOL4,A…	852		Cancer,Gastrointestinal Disease,Organismal Injury and Abnormalities	gastrointestinal adenocarcinoma	Gastrointestinal adenocarcinoma	8.38e-48	6.19e-45	ABCC1,ABCC2,ABCG1,ABHD2,ABI3,ABR,ACAD10,ACAT1,ACOT7,ACP5,ACTN1,ACVRL1,ADAMTS15,ADAMTSL4,ADCY5,ADCY7,ADD1,ADORA1,ADRA1D,AGL,AGPS,AHCYL1,AHRR,AK5,AKAP1,AKAP12,AKAP13,AKAP2,ALDH16A1,ALDH3A2,ALK,ALOX5,AMMECR1L,AMN1,AMOTL1,ANKMY2,ANKRD28,ANKS1A,ANO6,AOAH,AOC3,AP2A2,APLP2,APMAP,APOL4,ARHGAP17,ARHGAP26,ARHGEF10L,ARHGEF11,ARHGEF28,ARHGEF7,ARID1B,ARMH3,ASAP1,ASAP3,ASB2,ASXL2,ASXL3,ATG10,ATN1,ATP2B4,ATP6V0…	609		Cancer,Organismal Injury and Abnormalities	malignant solid tumor	Malignant solid tumor	5.29e-21	2.68e-18	ABCF2,ABCG5,ABR,ACER1,ACOT4,ACOX3,ADAMTS14,ADAMTS16,ADAMTS3,ADAMTS9,ADARB2,ADCY5,AGAP1,AGBL4,AGBL5,AGL,AGPAT5,AK5,AKIRIN1,AKT2,AMOTL2,AMZ1,ANKRD13C,ANKRD52,AP1M1,AP1S1,AP2A2,ARHGAP45,ARHGAP6,ARIH2OS,ARL6IP1,ARMCX2,ARNT2,ARNTL2,ARPC5L,ART5,ASB16,ASH2L,ASPSCR1,ATCAY,ATM,ATP11A,ATP13A2,ATP2B2,ATP2B4,AXIN2,B3GALT4,B3GAT3,B9D2,BARX2,BCL2L10,BCOR,BLVRA,BMP5,BRAF,BRD2,BRINP2,BRK1,BTBD11,BTN3A1,C11orf1,C…	538		Cancer,Organismal Injury and Abnormalities	abdominal carcinoma	Abdominal carcinoma	1.29e-16	5.46e-14	ABCA10,ABCB8,ABHD16A,ABLIM1,ACCS,ACSBG1,ADAMTS17,ADAMTSL1,ADARB2,ADD1,AFAP1,AFF3,AGBL1,AGO2,ALG6,ALKAL2,AMZ1,ANKAR,ANKRD29,ANKRD45,AP1M1,APLP2,ARHGAP35,ARHGAP6,ARHGAP8/PRR5-ARHGAP8,ARHGEF10,ARHGEF17,ARID1B,ARIH2,ASCL4,ATP13A4,ATP2C2,AURKC,BAIAP2L2,BBS5,BCL6,C12orf40,C16orf78,C16orf92,C16orf96,C2orf74,C4orf19,C7orf61,C8orf44-SGK3/SGK3,CACNA1C,CADM2,CAND2,CASK,CC2D1B,CCDC14,CCDC184,CCDC60,CCDC90B,C…	376
Cancer,Organismal Injury and Abnormalities	non-melanoma solid tumor	Non-melanoma solid tumor	1.58e-42	1.4e-39	AACS,AADACL3,AAK1,ABCC1,ABCC2,ABCC3,ABCG1,ABHD2,ABHD6,ACAD10,ACAT1,ACKR3,ACOT7,ACSM1,ACTN1,ACTN4,ACVRL1,ADAM19,ADAMTS15,ADAMTS8,ADAMTSL4,ADAP1,ADAP2,ADCY5,ADORA2B,ADORA3,ADRA1D,AGAP1,AGO2,AGPAT1,AGPAT4,AGRP,AHCYL2,AHNAK,AHRR,AK5,AKAP1,AKAP12,AKAP13,ALOX12B,AMBRA1,AMIGO2,AMMECR1L,AMOTL1,AMPD2,ANGPT2,ANGPTL6,ANK2,ANKFY1,ANKH,ANKLE1,ANKMY2,ANKRD11,ANKRD23,ANKRD28,ANO10,ANO2,ANO6,ANP32E,AOAH,AOC3,APL…	907		Cancer,Organismal Injury and Abnormalities	malignant solid tumor	Malignant solid tumor	8.76e-48	6.19e-45	ABCC1,ABCC2,ABCG1,ABHD2,ABHD6,ABI3,ABR,ACAD10,ACAT1,ACOT7,ACP5,ACSL1,ACSM1,ACSM6,ACTN1,ACVRL1,ADAMTS15,ADAMTSL4,ADCY5,ADCY7,ADD1,ADORA1,ADPGK,ADRA1D,AGL,AGO2,AGPS,AGRP,AHCYL1,AHRR,AK5,AKAP1,AKAP12,AKAP13,AKAP2,ALDH16A1,ALDH3A2,ALK,ALOX5,AMMECR1L,AMN1,AMOTL1,ANKMY2,ANKRD28,ANKS1A,ANO2,ANO6,AOAH,AOC3,AP2A2,AP2S1,APLP2,APMAP,APOC1,APOL4,APOPT1,ARHGAP17,ARHGAP26,ARHGEF10L,ARHGEF11,ARHGEF28,ARHGEF7,AR…	741		Cancer,Organismal Injury and Abnormalities	tumorigenesis	Tumorigenesis of epithelial neoplasm	6.67e-21	3.19e-18	ABCF2,ABCG5,ABR,ACOX3,ADAMTS14,ADAMTS16,ADAMTS3,ADAMTS9,ADARB2,ADCY5,AGBL4,AGBL5,AGL,AGPAT5,AK5,AKT2,AMOTL2,AMZ1,ANKRD52,AP1S1,AP2A2,ARHGAP6,ARMCX2,ARNTL2,ART5,ASPSCR1,ATM,ATP11A,ATP2B2,ATP2B4,AXIN2,BCOR,BMP5,BRAF,BRD2,BRK1,BTBD11,BTN3A1,C1orf162,C20orf194,C2orf88,CABIN1,CACNA1B,CACNA1E,CACNA1H,CALM1 (includes others),CAMK1,CAMSAP3,CAPN5,CARD11,CARD8,CBFA2T3,CCDC185,CCDC62,CCNA1,CCNT1,CD79B,CDC14…	387		Cancer,Organismal Injury and Abnormalities	abdominal adenocarcinoma	Abdominal adenocarcinoma	1.72e-16	6.9e-14	ABCA10,ABCB8,ABHD16A,ABLIM1,ACCS,ACSBG1,ADAMTS17,ADAMTSL1,ADARB2,ADD1,AFAP1,AFF3,AGBL1,ALG6,AMZ1,ANKAR,ANKRD29,ANKRD45,AP1M1,APLP2,ARHGAP35,ARHGAP6,ARHGEF10,ARHGEF17,ARID1B,ARIH2,ASCL4,ATP13A4,ATP2C2,AURKC,BAIAP2L2,BBS5,BCL6,C12orf40,C16orf78,C16orf92,C16orf96,C2orf74,C4orf19,C7orf61,C8orf44-SGK3/SGK3,CACNA1C,CADM2,CAND2,CASK,CC2D1B,CCDC14,CCDC184,CCDC60,CCDC90B,CCDC93,CDCA2,CDH1,CDH13,CDH18,CDH4…	360
Cancer,Organismal Injury and Abnormalities	nonhematologic malignant neoplasm	Nonhematologic malignant neoplasm	6.65e-42	5.57e-39	AACS,AADACL3,AAK1,ABCC1,ABCC2,ABCC3,ABCG1,ABHD2,ABHD6,ACAD10,ACAT1,ACKR3,ACOT7,ACSM1,ACTN1,ACTN4,ACVRL1,ADAM19,ADAMTS15,ADAMTS8,ADAMTSL4,ADAP1,ADAP2,ADCY5,ADORA2B,ADORA3,ADRA1D,AGAP1,AGO2,AGPAT1,AGPAT4,AGRP,AHCYL2,AHNAK,AHRR,AK5,AKAP1,AKAP12,AKAP13,ALOX12B,AMBRA1,AMIGO2,AMMECR1L,AMOTL1,AMPD2,ANGPT2,ANGPTL6,ANK2,ANKFY1,ANKH,ANKLE1,ANKMY2,ANKRD11,ANKRD23,ANKRD28,ANO10,ANO2,ANO6,ANP32E,AOAH,AOC3,APL…	909		Cancer,Organismal Injury and Abnormalities	abdominal adenocarcinoma	Abdominal adenocarcinoma	4.67e-47	3.14e-44	ABCC1,ABCC2,ABCG1,ABHD2,ABHD6,ABI3,ABR,ACAD10,ACAT1,ACOT7,ACP5,ACSL1,ACSM1,ACSM6,ACTN1,ACVRL1,ADAMTS15,ADAMTSL4,ADCY5,ADCY7,ADD1,ADORA1,ADPGK,ADRA1D,AGL,AGPS,AHCYL1,AHRR,AK5,AKAP1,AKAP12,AKAP13,AKAP2,ALDH16A1,ALDH3A2,ALK,ALOX5,AMMECR1L,AMN1,AMOTL1,ANKMY2,ANKRD28,ANKS1A,ANO2,ANO6,AOAH,AOC3,AP2A2,APLP2,APMAP,APOL4,ARHGAP17,ARHGAP26,ARHGEF10L,ARHGEF11,ARHGEF28,ARHGEF7,ARID1B,ARMH3,ARSB,ASAP1,ASAP3,A…	658		Cancer,Organismal Injury and Abnormalities	head and neck cancer	Head and neck cancer	8.15e-21	3.71e-18	ABCF2,ABCG5,ABR,ACER1,ACOT4,ACOX3,ADAMTS14,ADAMTS16,ADAMTS3,ADAMTS9,ADARB2,ADCY5,AGAP1,AGBL4,AGBL5,AGL,AGPAT5,AK5,AKIRIN1,AKT2,AMOTL2,AMZ1,ANKRD13C,ANKRD52,AP1M1,AP2A2,ARHGAP6,ARIH2OS,ARMCX2,ARNT2,ARNTL2,ARPC5L,ART5,ASB16,ASH2L,ASPSCR1,ATCAY,ATM,ATP11A,ATP13A2,ATP2B2,ATP2B4,AXIN2,B3GALT4,B3GAT3,B9D2,BCL2L10,BCOR,BLVRA,BMP5,BRAF,BRD2,BRINP2,BTBD11,C11orf1,C17orf80,C1orf162,C20orf194,CABIN1,CACNA1B…	453		Cancer,Gastrointestinal Disease,Organismal Injury and Abnormalities	large intestine carcinoma	Large intestine carcinoma	3.66e-16	1.4e-13	ABCA10,ABCB8,ABHD16A,ABLIM1,ACCS,ACSBG1,ADAMTS17,ADAMTSL1,ADARB2,ADD1,AFAP1,AFF3,AGBL1,ALG6,AMZ1,ANKAR,ANKRD29,ANKRD45,AP1M1,APLP2,ARHGAP35,ARHGAP6,ARHGEF10,ARHGEF17,ARID1B,ARIH2,ASCL4,ATP13A4,ATP2C2,AURKC,BAIAP2L2,BCL6,C12orf40,C16orf92,C16orf96,C2orf74,C4orf19,C7orf61,C8orf44-SGK3/SGK3,CACNA1C,CADM2,CAND2,CASK,CC2D1B,CCDC14,CCDC184,CCDC60,CCDC90B,CCDC93,CDCA2,CDH1,CDH13,CDH18,CDH4,CDK18,CDKL2,C…	325
Cancer,Organismal Injury and Abnormalities	non-hematological solid tumor	Non-hematological solid tumor	3.18e-41	2.53e-38	AACS,AADACL3,AAK1,ABCC1,ABCC2,ABCC3,ABCG1,ABHD2,ABHD6,ACAD10,ACAT1,ACKR3,ACOT7,ACSM1,ACTN1,ACTN4,ACVRL1,ADAM19,ADAMTS15,ADAMTS8,ADAMTSL4,ADAP1,ADAP2,ADCY5,ADORA2B,ADORA3,ADRA1D,AGAP1,AGO2,AGPAT1,AGPAT4,AGRP,AHCYL2,AHNAK,AHRR,AK5,AKAP1,AKAP12,AKAP13,ALOX12B,AMBRA1,AMIGO2,AMMECR1L,AMOTL1,AMPD2,ANGPT2,ANGPTL6,ANK2,ANKFY1,ANKH,ANKLE1,ANKMY2,ANKRD11,ANKRD23,ANKRD28,ANO10,ANO2,ANO6,ANP32E,AOAH,AOC3,APL…	910		Cancer,Organismal Injury and Abnormalities	extracranial solid tumor	Extracranial solid tumor	2.41e-46	1.54e-43	ABCC1,ABCC2,ABCG1,ABHD2,ABHD6,ABI3,ABR,ACAD10,ACAT1,ACOT7,ACP5,ACSL1,ACSM1,ACSM6,ACTN1,ACVRL1,ADAMTS15,ADAMTSL4,ADCY5,ADCY7,ADD1,ADORA1,ADPGK,ADRA1D,AGL,AGO2,AGPS,AGRP,AHCYL1,AHRR,AK5,AKAP1,AKAP12,AKAP13,AKAP2,ALDH16A1,ALDH3A2,ALK,ALOX5,AMMECR1L,AMN1,AMOTL1,ANKMY2,ANKRD28,ANKS1A,ANO2,ANO6,AOAH,AOC3,AP2A2,AP2S1,APLP2,APMAP,APOC1,APOL4,APOPT1,ARHGAP17,ARHGAP26,ARHGEF10L,ARHGEF11,ARHGEF28,ARHGEF7,AR…	739		Cancer,Organismal Injury and Abnormalities	development	Development of malignant tumor	1.04e-20	4.51e-18	ABCF2,ABCG5,ABR,ACOX3,ADAMTS14,ADAMTS16,ADAMTS3,ADAMTS9,ADARB2,ADCY5,AGBL4,AGBL5,AGL,AGPAT5,AK5,AKT2,AMOTL2,AMZ1,ANKRD52,AP1S1,AP2A2,ARHGAP6,ARMCX2,ARNTL2,ART5,ASPSCR1,ATM,ATP11A,ATP2B2,ATP2B4,AXIN2,BCOR,BMP5,BRAF,BRD2,BRK1,BTBD11,BTN3A1,C1orf162,C20orf194,C2orf88,CABIN1,CACNA1B,CACNA1E,CACNA1H,CALM1 (includes others),CAMK1,CAMSAP3,CAPN5,CARD11,CARD8,CBFA2T3,CCDC185,CCDC62,CCNA1,CCNT1,CD79B,CDC14…	386		Cancer,Organismal Injury and Abnormalities	non-hematological solid tumor	Non-hematological solid tumor	5.49e-16	2e-13	ABCA10,ABCB8,ABHD16A,ABLIM1,ACCS,ACSBG1,ADAMTS17,ADAMTSL1,ADARB2,ADD1,ADGRD1,AFAP1,AFF3,AGBL1,AGO2,AIF1L,ALG6,ALKAL2,AMZ1,ANKAR,ANKRD29,ANKRD45,AP1M1,APLP2,ARHGAP35,ARHGAP6,ARHGAP8/PRR5-ARHGAP8,ARHGEF10,ARHGEF17,ARID1B,ARIH2,ASCL4,ATG13,ATP13A4,ATP2C2,AURKC,BAIAP2L2,BBS5,BCL6,C12orf40,C16orf78,C16orf92,C16orf96,C2orf74,C4orf19,C7orf61,C8orf44-SGK3/SGK3,CACNA1C,CADM2,CAND2,CASK,CATIP,CC2D1B,CCDC14…	404
Cancer,Gastrointestinal Disease,Organismal Injury and Abnormalities	neoplasia	Gastrointestinal tumor	8.1e-41	6.16e-38	AACS,AADACL3,AAK1,ABCC1,ABCC2,ABCC3,ABCG1,ABHD2,ACAD10,ACAT1,ACKR3,ACOT7,ACTN1,ACTN4,ACVRL1,ADAM19,ADAMTS15,ADAMTS8,ADAMTSL4,ADAP1,ADAP2,ADCY5,ADORA2B,ADORA3,ADRA1D,AGAP1,AGO2,AGPAT1,AHCYL2,AHNAK,AHRR,AK5,AKAP1,AKAP12,AKAP13,ALOX12B,AMBRA1,AMIGO2,AMMECR1L,AMOTL1,AMPD2,ANGPT2,ANGPTL6,ANK2,ANKFY1,ANKLE1,ANKMY2,ANKRD11,ANKRD23,ANKRD28,ANO10,ANO6,AOAH,AOC3,APLP2,APOL4,APP,ARHGAP10,ARHGAP22,ARHGAP24,A…	786		Cancer,Organismal Injury and Abnormalities	solid tumor	Solid tumor	4.35e-46	2.66e-43	ABCC1,ABCC2,ABCG1,ABHD2,ABHD6,ABI3,ABR,ACAD10,ACAT1,ACOT7,ACP5,ACSL1,ACSM1,ACSM6,ACTN1,ACVRL1,ADAMTS15,ADAMTSL4,ADCY5,ADCY7,ADD1,ADORA1,ADPGK,ADRA1D,AGL,AGO2,AGPS,AGRP,AHCYL1,AHRR,AK5,AKAP1,AKAP12,AKAP13,AKAP2,ALDH16A1,ALDH3A2,ALK,ALOX5,AMMECR1L,AMN1,AMOTL1,ANKMY2,ANKRD28,ANKS1A,ANO2,ANO6,AOAH,AOC3,AP2A2,AP2S1,APLP2,APMAP,APOC1,APOL4,APOPT1,ARHGAP17,ARHGAP26,ARHGEF10L,ARHGEF11,ARHGEF28,ARHGEF7,AR…	742		Cancer,Organismal Injury and Abnormalities	genitourinary carcinoma	Genitourinary carcinoma	1.86e-20	7.7e-18	ABCF2,ABCG5,ABR,ACOX3,ADAMTS14,ADAMTS16,ADAMTS3,ADAMTS9,ADARB2,AGBL4,AGBL5,AGL,AGPAT5,AK5,AKT2,AMOTL2,ANKRD52,AP2A2,ARHGAP6,ARL6IP1,ARMCX2,ARNTL2,ASB16,ASH2L,ASPSCR1,ATM,ATP11A,ATP13A2,ATP2B2,ATP2B4,AXIN2,BARX2,BCOR,BMP5,BRAF,BRD2,BRK1,BTBD11,BTN3A1,C17orf80,C1orf162,C20orf194,C2orf88,CABIN1,CACNA1B,CACNA1E,CACNA1H,CACNA2D2,CALM1 (includes others),CAMK1,CAPN5,CAPZB,CARD11,CARD8,CASP9,CBFA2T3,CCNA…	352		Cancer,Organismal Injury and Abnormalities	nonhematologic malignant neoplasm	Nonhematologic malignant neoplasm	5.83e-16	2.02e-13	ABCA10,ABCB8,ABHD16A,ABLIM1,ACCS,ACSBG1,ADAMTS17,ADAMTSL1,ADARB2,ADD1,ADGRD1,AFAP1,AFF3,AGBL1,AGO2,AIF1L,ALG6,ALKAL2,AMZ1,ANKAR,ANKRD29,ANKRD45,AP1M1,APLP2,ARHGAP35,ARHGAP6,ARHGAP8/PRR5-ARHGAP8,ARHGEF10,ARHGEF17,ARID1B,ARIH2,ASCL4,ATG13,ATP13A4,ATP2C2,AURKC,BAIAP2L2,BBS5,BCL6,C12orf40,C16orf78,C16orf92,C16orf96,C2orf74,C4orf19,C7orf61,C8orf44-SGK3/SGK3,CACNA1C,CADM2,CAND2,CASK,CATIP,CC2D1B,CCDC14…	403
Cancer,Gastrointestinal Disease,Organismal Injury and Abnormalities	gastrointestinal tract cancer	Gastrointestinal tract cancer	1.64e-40	1.19e-37	AACS,AADACL3,AAK1,ABCC1,ABCC2,ABCC3,ABCG1,ABHD2,ACAD10,ACAT1,ACKR3,ACOT7,ACTN1,ACTN4,ACVRL1,ADAM19,ADAMTS15,ADAMTS8,ADAMTSL4,ADAP1,ADAP2,ADCY5,ADORA2B,ADORA3,ADRA1D,AGAP1,AGO2,AGPAT1,AHCYL2,AHNAK,AHRR,AK5,AKAP1,AKAP12,AKAP13,ALOX12B,AMBRA1,AMIGO2,AMMECR1L,AMOTL1,AMPD2,ANGPT2,ANGPTL6,ANK2,ANKFY1,ANKLE1,ANKMY2,ANKRD11,ANKRD23,ANKRD28,ANO10,ANO6,AOAH,AOC3,APLP2,APOL4,APP,ARHGAP10,ARHGAP22,ARHGAP24,A…	783		Cancer,Gastrointestinal Disease,Organismal Injury and Abnormalities	gastrointestinal carcinoma	Gastrointestinal carcinoma	7.94e-46	4.64e-43	ABCC1,ABCC2,ABCG1,ABHD2,ABI3,ABR,ACAD10,ACAT1,ACOT7,ACP5,ACTN1,ACVRL1,ADAMTS15,ADAMTSL4,ADCY5,ADCY7,ADD1,ADORA1,ADRA1D,AGL,AGO2,AGPS,AHCYL1,AHRR,AK5,AKAP1,AKAP12,AKAP13,AKAP2,ALDH16A1,ALDH3A2,ALK,ALOX5,AMMECR1L,AMN1,AMOTL1,ANKMY2,ANKRD28,ANKS1A,ANO6,AOAH,AOC3,AP2A2,APLP2,APMAP,APOL4,ARHGAP17,ARHGAP26,ARHGEF10L,ARHGEF11,ARHGEF28,ARHGEF7,ARID1B,ARMH3,ASAP1,ASAP3,ASB2,ASXL2,ASXL3,ATG10,ATN1,ATP2B4,A…	618		Cancer,Organismal Injury and Abnormalities	cancer	Cancer	2.18e-20	8.61e-18	ABCF2,ABCG5,ABR,ACER1,ACOT4,ACOX3,ADAMTS14,ADAMTS16,ADAMTS3,ADAMTS9,ADARB2,ADCY5,AGAP1,AGBL4,AGBL5,AGL,AGPAT5,AK5,AKIRIN1,AKT2,AMOTL2,AMZ1,ANKRD13C,ANKRD52,AP1M1,AP1S1,AP2A2,ARHGAP45,ARHGAP6,ARIH2OS,ARL6IP1,ARMCX2,ARNT2,ARNTL2,ARPC5L,ART5,ASB16,ASH2L,ASPSCR1,ATCAY,ATM,ATP11A,ATP13A2,ATP2B2,ATP2B4,AXIN2,B3GALT4,B3GAT3,B9D2,BARX2,BCL2L10,BCOR,BLVRA,BMP5,BRAF,BRD2,BRINP2,BRK1,BTBD11,BTN3A1,C11orf1,C…	539		Cancer,Gastrointestinal Disease,Organismal Injury and Abnormalities	malignant neoplasm of large intestine	Malignant neoplasm of large intestine	1.45e-15	4.83e-13	ABCA10,ABCB8,ABHD16A,ABLIM1,ACCS,ACSBG1,ADAMTS17,ADAMTSL1,ADARB2,ADD1,ADGRD1,AFAP1,AFF3,AGBL1,ALG6,AMZ1,ANKAR,ANKRD29,ANKRD45,AP1M1,APLP2,ARHGAP35,ARHGAP6,ARHGEF10,ARHGEF17,ARID1B,ARIH2,ASCL4,ATP13A4,ATP2C2,AURKC,BAIAP2L2,BCL6,C12orf40,C16orf92,C16orf96,C2orf74,C4orf19,C7orf61,C8orf44-SGK3/SGK3,CACNA1C,CADM2,CAND2,CASK,CC2D1B,CCDC14,CCDC184,CCDC60,CCDC90B,CCDC93,CDCA2,CDH1,CDH13,CDH18,CDH4,CDK18,…	334
Cancer,Gastrointestinal Disease,Organismal Injury and Abnormalities	large intestine neoplasm	Large intestine neoplasm	1.8e-40	1.26e-37	AACS,AADACL3,AAK1,ABCC1,ABCC2,ABCC3,ABCG1,ABHD2,ACAD10,ACAT1,ACKR3,ACOT7,ACTN1,ACTN4,ACVRL1,ADAM19,ADAMTS15,ADAMTS8,ADAMTSL4,ADAP1,ADAP2,ADCY5,ADORA2B,ADORA3,ADRA1D,AGAP1,AGPAT1,AHCYL2,AHNAK,AHRR,AK5,AKAP12,AKAP13,ALOX12B,AMBRA1,AMIGO2,AMOTL1,AMPD2,ANGPT2,ANGPTL6,ANK2,ANKFY1,ANKLE1,ANKMY2,ANKRD11,ANKRD23,ANKRD28,ANO10,ANO6,AOAH,AOC3,APLP2,APOL4,APP,ARHGAP10,ARHGAP22,ARHGAP24,ARHGAP26,ARHGAP9,ARHG…	763		Cancer,Gastrointestinal Disease,Organismal Injury and Abnormalities	digestive system cancer	Digestive system cancer	1.02e-45	5.71e-43	ABCC1,ABCC2,ABCG1,ABHD2,ABI3,ABR,ACAD10,ACAT1,ACOT7,ACP5,ACSL1,ACSM6,ACTN1,ACVRL1,ADAMTS15,ADAMTSL4,ADCY5,ADCY7,ADD1,ADORA1,ADPGK,ADRA1D,AGL,AGO2,AGPS,AHCYL1,AHRR,AK5,AKAP1,AKAP12,AKAP13,AKAP2,ALDH16A1,ALDH3A2,ALK,ALOX5,AMMECR1L,AMN1,AMOTL1,ANKMY2,ANKRD28,ANKS1A,ANO2,ANO6,AOAH,AOC3,AP2A2,APLP2,APMAP,APOC1,APOL4,ARHGAP17,ARHGAP26,ARHGEF10L,ARHGEF11,ARHGEF28,ARHGEF7,ARID1B,ARMH3,ARRB1,ARSB,ASAP1,AS…	672		Cancer,Organismal Injury and Abnormalities	incidence	Incidence of tumor	4.27e-20	1.57e-17	ABCF2,ABCG5,ABR,ACOX3,ADAMTS14,ADAMTS16,ADAMTS3,ADAMTS9,ADARB2,ADCY5,AGBL4,AGBL5,AGL,AGPAT5,AK5,AKT2,AMOTL2,AMZ1,ANKRD52,AP1S1,AP2A2,ARHGAP6,ARMCX2,ARNTL2,ART5,ASH2L,ASPSCR1,ATM,ATP11A,ATP2B2,ATP2B4,AXIN2,BCOR,BMP5,BRAF,BRD2,BRK1,BTBD11,BTN3A1,C1orf162,C20orf194,C2orf88,CABIN1,CACNA1B,CACNA1E,CACNA1H,CALM1 (includes others),CAMK1,CAMSAP3,CAPN5,CARD11,CARD8,CBFA2T3,CCDC185,CCDC62,CCNA1,CCNT1,CD79B…	398		Cancer,Organismal Injury and Abnormalities	adenocarcinoma	Adenocarcinoma	2.45e-15	7.78e-13	ABCA10,ABCB8,ABHD16A,ABLIM1,ACCS,ACSBG1,ADAMTS17,ADAMTSL1,ADARB2,ADD1,ADGRD1,AFAP1,AFF3,AGBL1,AGO2,ALG6,AMZ1,ANKAR,ANKRD29,ANKRD45,AP1M1,APLP2,ARHGAP35,ARHGAP6,ARHGEF10,ARHGEF17,ARID1B,ARIH2,ASCL4,ATP13A4,ATP2C2,AURKC,BAIAP2L2,BBS5,BCL6,C12orf40,C16orf78,C16orf92,C16orf96,C2orf74,C4orf19,C7orf61,C8orf44-SGK3/SGK3,CACNA1C,CADM2,CAND2,CASK,CC2D1B,CCDC14,CCDC184,CCDC60,CCDC90B,CCDC93,CDCA2,CDH1,CDH1…	362
Cancer,Gastrointestinal Disease,Organismal Injury and Abnormalities	malignant neoplasm of large intestine	Malignant neoplasm of large intestine	4.94e-40	3.31e-37	AACS,AADACL3,AAK1,ABCC1,ABCC2,ABCC3,ABCG1,ABHD2,ACAD10,ACAT1,ACKR3,ACOT7,ACTN1,ACTN4,ACVRL1,ADAM19,ADAMTS15,ADAMTS8,ADAMTSL4,ADAP1,ADAP2,ADCY5,ADORA2B,ADORA3,ADRA1D,AGAP1,AGPAT1,AHCYL2,AHNAK,AHRR,AK5,AKAP12,AKAP13,ALOX12B,AMBRA1,AMIGO2,AMOTL1,AMPD2,ANGPT2,ANGPTL6,ANK2,ANKFY1,ANKLE1,ANKMY2,ANKRD11,ANKRD23,ANKRD28,ANO10,ANO6,AOAH,AOC3,APLP2,APOL4,APP,ARHGAP10,ARHGAP22,ARHGAP24,ARHGAP26,ARHGAP9,ARHG…	760		Cancer,Organismal Injury and Abnormalities	abdominal cancer	Abdominal cancer	5.75e-45	3.09e-42	ABCC1,ABCC2,ABCG1,ABHD2,ABHD6,ABI3,ABR,ACAD10,ACAT1,ACOT7,ACP5,ACSL1,ACSM1,ACSM6,ACTN1,ACVRL1,ADAMTS15,ADAMTSL4,ADCY5,ADCY7,ADD1,ADORA1,ADPGK,ADRA1D,AGL,AGO2,AGPS,AHCYL1,AHRR,AK5,AKAP1,AKAP12,AKAP13,AKAP2,ALDH16A1,ALDH3A2,ALK,ALOX5,AMMECR1L,AMN1,AMOTL1,ANKMY2,ANKRD28,ANKS1A,ANO2,ANO6,AOAH,AOC3,AP2A2,APLP2,APMAP,APOC1,APOL4,ARHGAP17,ARHGAP26,ARHGEF10L,ARHGEF11,ARHGEF28,ARHGEF7,ARID1B,ARMH3,ARRB1,A…	696		Cancer,Gastrointestinal Disease,Organismal Injury and Abnormalities	large intestine adenocarcinoma	Large intestine adenocarcinoma	4.31e-20	1.57e-17	ABCF2,ABCG5,ABR,ACOX3,ADAMTS14,ADAMTS16,ADAMTS3,ADAMTS9,ADARB2,ADCY5,AGAP1,AGBL5,AGL,AGPAT5,AK5,AKT2,AMOTL2,AMZ1,ANKRD13C,ANKRD52,AP1M1,AP1S1,AP2A2,ARHGAP6,ARMCX2,ARNT2,ARNTL2,ARPC5L,ART5,ASB16,ASH2L,ASPSCR1,ATCAY,ATM,ATP11A,ATP13A2,ATP2B2,ATP2B4,AXIN2,B3GALT4,B9D2,BARX2,BCL2L10,BCOR,BLVRA,BMP5,BRAF,BRD2,BRINP2,BTBD11,BTN3A1,C16orf91,C17orf80,C1orf162,C20orf194,CABIN1,CACNA1B,CACNA1E,CACNA1H,CACN…	424		Cancer,Gastrointestinal Disease,Organismal Injury and Abnormalities	gastrointestinal carcinoma	Gastrointestinal carcinoma	2.71e-15	8.27e-13	ABCA10,ABCB8,ABHD16A,ABLIM1,ACCS,ACSBG1,ADAMTS17,ADAMTSL1,ADARB2,ADD1,AFAP1,AFF3,AGBL1,AGO2,ALG6,AMZ1,ANKAR,ANKRD29,ANKRD45,AP1M1,APLP2,ARHGAP35,ARHGAP6,ARHGEF10,ARHGEF17,ARID1B,ARIH2,ASCL4,ATP13A4,ATP2C2,AURKC,BAIAP2L2,BCL6,C12orf40,C16orf92,C16orf96,C2orf74,C4orf19,C7orf61,C8orf44-SGK3/SGK3,CACNA1C,CADM2,CAND2,CASK,CC2D1B,CCDC14,CCDC184,CCDC60,CCDC90B,CCDC93,CDCA2,CDH1,CDH13,CDH18,CDH4,CDK18,CD…	334
Cancer,Organismal Injury and Abnormalities	abdominal cancer	Abdominal cancer	5.57e-40	3.59e-37	AACS,AADACL3,AAK1,ABCC1,ABCC2,ABCC3,ABCG1,ABHD2,ABHD6,ACAD10,ACAT1,ACKR3,ACOT7,ACSM1,ACTN1,ACTN4,ACVRL1,ADAM19,ADAMTS15,ADAMTS8,ADAMTSL4,ADAP1,ADAP2,ADCY5,ADORA2B,ADORA3,ADRA1D,AGAP1,AGO2,AGPAT1,AGPAT4,AHCYL2,AHNAK,AHRR,AK5,AKAP1,AKAP12,AKAP13,ALOX12B,AMBRA1,AMIGO2,AMMECR1L,AMOTL1,AMPD2,ANGPT2,ANGPTL6,ANK2,ANKFY1,ANKLE1,ANKMY2,ANKRD11,ANKRD23,ANKRD28,ANO10,ANO2,ANO6,ANP32E,AOAH,AOC3,APLP2,APOL4,A…	863		Cancer,Gastrointestinal Disease,Organismal Injury and Abnormalities	malignant neoplasm of large intestine	Malignant neoplasm of large intestine	9.47e-44	4.89e-41	ABCC1,ABCC2,ABCG1,ABHD2,ABI3,ABR,ACAD10,ACAT1,ACOT7,ACP5,ACTN1,ACVRL1,ADAMTS15,ADAMTSL4,ADCY5,ADCY7,ADD1,ADORA1,ADRA1D,AGL,AGPS,AHCYL1,AHRR,AK5,AKAP12,AKAP13,AKAP2,ALDH16A1,ALDH3A2,ALK,ALOX5,AMN1,AMOTL1,ANKMY2,ANKRD28,ANKS1A,ANO6,AOAH,AOC3,AP2A2,APLP2,APMAP,APOC1,APOL4,ARHGAP17,ARHGAP26,ARHGEF10L,ARHGEF11,ARHGEF28,ARHGEF7,ARID1B,ARMH3,ASAP1,ASAP3,ASB2,ASXL2,ASXL3,ATG10,ATN1,ATP2B4,ATP6V0A1,ATP8A2…	614		Cancer,Organismal Injury and Abnormalities	anogenital cancer	Anogenital cancer	5.37e-20	1.88e-17	ABCF2,ABCG5,ABR,ACOX3,ADAMTS14,ADAMTS16,ADAMTS3,ADAMTS9,ADARB2,AGBL4,AGBL5,AGL,AGPAT5,AK5,AKT2,AMOTL2,ANKRD52,AP2A2,ARHGAP45,ARHGAP6,ARL6IP1,ARMCX2,ARNTL2,ARPC5L,ART5,ASB16,ASH2L,ASPSCR1,ATM,ATP11A,ATP13A2,ATP2B2,ATP2B4,AXIN2,BCOR,BLVRA,BMP5,BRAF,BRD2,BTBD11,BTN3A1,C17orf80,C1orf162,C20orf194,C2orf88,CABIN1,CACNA1B,CACNA1E,CACNA1H,CACNA2D2,CALM1 (includes others),CAMK1,CAPN5,CAPZB,CARD11,CARD8,CA…	370		Cancer,Gastrointestinal Disease,Organismal Injury and Abnormalities	large intestine adenocarcinoma	Large intestine adenocarcinoma	3.16e-15	9.13e-13	ABCA10,ABCB8,ABHD16A,ABLIM1,ACCS,ACSBG1,ADAMTS17,ADAMTSL1,ADARB2,ADD1,AFAP1,AFF3,AGBL1,ALG6,AMZ1,ANKAR,ANKRD29,ANKRD45,AP1M1,APLP2,ARHGAP35,ARHGAP6,ARHGEF10,ARHGEF17,ARID1B,ARIH2,ASCL4,ATP13A4,ATP2C2,AURKC,BAIAP2L2,BCL6,C12orf40,C16orf92,C16orf96,C2orf74,C4orf19,C7orf61,C8orf44-SGK3/SGK3,CACNA1C,CADM2,CAND2,CASK,CC2D1B,CCDC14,CCDC184,CCDC60,CCDC90B,CCDC93,CDCA2,CDH1,CDH13,CDH18,CDH4,CDK18,CDKL2,C…	321
Cancer,Organismal Injury and Abnormalities	malignant solid tumor	Malignant solid tumor	2.03e-39	1.26e-36	AACS,AADACL3,AAK1,ABCC1,ABCC2,ABCC3,ABCG1,ABHD2,ABHD6,ACAD10,ACAT1,ACKR3,ACOT7,ACSM1,ACTN1,ACTN4,ACVRL1,ADAM19,ADAMTS15,ADAMTS8,ADAMTSL4,ADAP1,ADAP2,ADCY5,ADORA2B,ADORA3,ADRA1D,AGAP1,AGO2,AGPAT1,AGPAT4,AGRP,AHCYL2,AHNAK,AHRR,AK5,AKAP1,AKAP12,AKAP13,ALOX12B,AMBRA1,AMIGO2,AMMECR1L,AMOTL1,AMPD2,ANGPT2,ANGPTL6,ANK2,ANKFY1,ANKH,ANKLE1,ANKMY2,ANKRD11,ANKRD23,ANKRD28,ANO10,ANO2,ANO6,ANP32E,AOAH,AOC3,APL…	916		Cancer,Gastrointestinal Disease,Organismal Injury and Abnormalities	large intestine neoplasm	Large intestine neoplasm	1.86e-43	9.25e-41	ABCC1,ABCC2,ABCG1,ABHD2,ABI3,ABR,ACAD10,ACAT1,ACOT7,ACP5,ACTN1,ACVRL1,ADAMTS15,ADAMTSL4,ADCY5,ADCY7,ADD1,ADORA1,ADRA1D,AGL,AGPS,AHCYL1,AHRR,AK5,AKAP12,AKAP13,AKAP2,ALDH16A1,ALDH3A2,ALK,ALOX5,AMN1,AMOTL1,ANKMY2,ANKRD28,ANKS1A,ANO6,AOAH,AOC3,AP2A2,APLP2,APMAP,APOC1,APOL4,ARHGAP17,ARHGAP26,ARHGEF10L,ARHGEF11,ARHGEF28,ARHGEF7,ARID1B,ARMH3,ASAP1,ASAP3,ASB2,ASXL2,ASXL3,ATG10,ATN1,ATP2B4,ATP6V0A1,ATP8A2…	615		Cancer,Organismal Injury and Abnormalities	head and neck neoplasia	Head and neck tumor	8.46e-20	2.85e-17	ABCF2,ABCG5,ABR,ACER1,ACOT4,ACOX3,ADAMTS14,ADAMTS16,ADAMTS3,ADAMTS9,ADARB2,ADCY5,AGAP1,AGBL4,AGBL5,AGL,AGPAT5,AK5,AKIRIN1,AKT2,AMOTL2,AMZ1,ANKRD13C,ANKRD52,AP1M1,AP2A2,ARHGAP6,ARIH2OS,ARMCX2,ARNT2,ARNTL2,ARPC5L,ART5,ASB16,ASH2L,ASPSCR1,ATCAY,ATM,ATP11A,ATP13A2,ATP2B2,ATP2B4,AXIN2,B3GALT4,B3GAT3,B9D2,BCL2L10,BCOR,BLVRA,BMP5,BRAF,BRD2,BRINP2,BTBD11,C11orf1,C17orf80,C1orf162,C20orf194,CABIN1,CACNA1B…	454		Cancer,Gastrointestinal Disease,Organismal Injury and Abnormalities	gastrointestinal adenocarcinoma	Gastrointestinal adenocarcinoma	3.23e-15	9.13e-13	ABCA10,ABCB8,ABHD16A,ABLIM1,ACCS,ACSBG1,ADAMTS17,ADAMTSL1,ADARB2,ADD1,AFAP1,AFF3,AGBL1,ALG6,AMZ1,ANKAR,ANKRD29,ANKRD45,AP1M1,APLP2,ARHGAP35,ARHGAP6,ARHGEF10,ARHGEF17,ARID1B,ARIH2,ASCL4,ATP13A4,ATP2C2,AURKC,BAIAP2L2,BCL6,C12orf40,C16orf92,C16orf96,C2orf74,C4orf19,C7orf61,C8orf44-SGK3/SGK3,CACNA1C,CADM2,CAND2,CASK,CC2D1B,CCDC14,CCDC184,CCDC60,CCDC90B,CCDC93,CDCA2,CDH1,CDH13,CDH18,CDH4,CDK18,CDKL2,C…	326
Cancer,Gastrointestinal Disease,Organismal Injury and Abnormalities	digestive system cancer	Digestive system cancer	3.15e-39	1.88e-36	AACS,AADACL3,AAK1,ABCC1,ABCC2,ABCC3,ABCG1,ABHD2,ACAD10,ACAT1,ACKR3,ACOT7,ACTN1,ACTN4,ACVRL1,ADAM19,ADAMTS15,ADAMTS8,ADAMTSL4,ADAP1,ADAP2,ADCY5,ADORA2B,ADORA3,ADRA1D,AGAP1,AGO2,AGPAT1,AGPAT4,AHCYL2,AHNAK,AHRR,AK5,AKAP1,AKAP12,AKAP13,ALOX12B,AMBRA1,AMIGO2,AMMECR1L,AMOTL1,AMPD2,ANGPT2,ANGPTL6,ANK2,ANKFY1,ANKLE1,ANKMY2,ANKRD11,ANKRD23,ANKRD28,ANO10,ANO2,ANO6,ANP32E,AOAH,AOC3,APLP2,APOL4,APP,ARF1,ARHG…	828		Cancer,Gastrointestinal Disease,Organismal Injury and Abnormalities	gastrointestinal tract cancer	Gastrointestinal tract cancer	2.42e-43	1.16e-40	ABCC1,ABCC2,ABCG1,ABHD2,ABI3,ABR,ACAD10,ACAT1,ACOT7,ACP5,ACTN1,ACVRL1,ADAMTS15,ADAMTSL4,ADCY5,ADCY7,ADD1,ADORA1,ADRA1D,AGL,AGO2,AGPS,AHCYL1,AHRR,AK5,AKAP1,AKAP12,AKAP13,AKAP2,ALDH16A1,ALDH3A2,ALK,ALOX5,AMMECR1L,AMN1,AMOTL1,ANKMY2,ANKRD28,ANKS1A,ANO6,AOAH,AOC3,AP2A2,APLP2,APMAP,APOC1,APOL4,ARHGAP17,ARHGAP26,ARHGEF10L,ARHGEF11,ARHGEF28,ARHGEF7,ARID1B,ARMH3,ASAP1,ASAP3,ASB2,ASXL2,ASXL3,ATG10,ATN1,AT…	630		Cancer,Organismal Injury and Abnormalities	frequency	Frequency of tumor	9.62e-20	3.04e-17	ABCF2,ABCG5,ABR,ACOX3,ADAMTS14,ADAMTS16,ADAMTS3,ADAMTS9,ADARB2,ADCY5,AGBL4,AGBL5,AGL,AGPAT5,AK5,AKT2,AMOTL2,AMZ1,ANKRD52,AP1S1,AP2A2,ARHGAP6,ARMCX2,ARNTL2,ART5,ASPSCR1,ATM,ATP11A,ATP2B2,ATP2B4,AXIN2,BCOR,BMP5,BRAF,BRD2,BRK1,BTBD11,BTN3A1,C1orf162,C20orf194,C2orf88,CABIN1,CACNA1B,CACNA1E,CACNA1H,CALM1 (includes others),CAMK1,CAMSAP3,CAPN5,CARD11,CARD8,CBFA2T3,CCDC185,CCDC62,CCNA1,CCNT1,CD79B,CDC14…	388		Cancer,Gastrointestinal Disease,Organismal Injury and Abnormalities	gastrointestinal tract cancer	Gastrointestinal tract cancer	2.19e-14	5.98e-12	ABCA10,ABCB8,ABHD16A,ABLIM1,ACCS,ACSBG1,ADAMTS17,ADAMTSL1,ADARB2,ADD1,ADGRD1,AFAP1,AFF3,AGBL1,AGO2,ALG6,AMZ1,ANKAR,ANKRD29,ANKRD45,AP1M1,APLP2,ARHGAP35,ARHGAP6,ARHGEF10,ARHGEF17,ARID1B,ARIH2,ASCL4,ATP13A4,ATP2C2,AURKC,BAIAP2L2,BCL6,C12orf40,C16orf92,C16orf96,C2orf74,C4orf19,C7orf61,C8orf44-SGK3/SGK3,CACNA1C,CADM2,CAND2,CASK,CC2D1B,CCDC14,CCDC184,CCDC60,CCDC90B,CCDC93,CDCA2,CDH1,CDH13,CDH18,CDH4,C…	341
Cancer,Organismal Injury and Abnormalities	abdominal neoplasm	Abdominal neoplasm	5.43e-39	3.13e-36	AACS,AADACL3,AAK1,ABCC1,ABCC2,ABCC3,ABCG1,ABHD2,ABHD6,ACAD10,ACAT1,ACKR3,ACOT7,ACSM1,ACTN1,ACTN4,ACVRL1,ADAM19,ADAMTS15,ADAMTS8,ADAMTSL4,ADAP1,ADAP2,ADCY5,ADORA2B,ADORA3,ADRA1D,AGAP1,AGO2,AGPAT1,AGPAT4,AHCYL2,AHNAK,AHRR,AK5,AKAP1,AKAP12,AKAP13,ALOX12B,AMBRA1,AMIGO2,AMMECR1L,AMOTL1,AMPD2,ANGPT2,ANGPTL6,ANK2,ANKFY1,ANKLE1,ANKMY2,ANKRD11,ANKRD23,ANKRD28,ANO10,ANO2,ANO6,ANP32E,AOAH,AOC3,APLP2,APOL4,A…	869		Cancer,Organismal Injury and Abnormalities	abdominal neoplasm	Abdominal neoplasm	5.23e-43	2.42e-40	ABCC1,ABCC2,ABCG1,ABHD2,ABHD6,ABI3,ABR,ACAD10,ACAT1,ACOT7,ACP5,ACSL1,ACSM1,ACSM6,ACTN1,ACVRL1,ADAMTS15,ADAMTSL4,ADCY5,ADCY7,ADD1,ADORA1,ADPGK,ADRA1D,AGL,AGO2,AGPS,AHCYL1,AHRR,AK5,AKAP1,AKAP12,AKAP13,AKAP2,ALDH16A1,ALDH3A2,ALK,ALOX5,AMMECR1L,AMN1,AMOTL1,ANKMY2,ANKRD28,ANKS1A,ANO2,ANO6,AOAH,AOC3,AP2A2,AP2S1,APLP2,APMAP,APOC1,APOL4,ARHGAP17,ARHGAP26,ARHGEF10L,ARHGEF11,ARHGEF28,ARHGEF7,ARID1B,ARMH3,A…	699		Cancer,Gastrointestinal Disease,Organismal Injury and Abnormalities	large intestine carcinoma	Large intestine carcinoma	9.67e-20	3.04e-17	ABCF2,ABCG5,ABR,ACOX3,ADAMTS14,ADAMTS16,ADAMTS3,ADAMTS9,ADARB2,ADCY5,AGAP1,AGBL5,AGL,AGPAT5,AK5,AKT2,AMOTL2,AMZ1,ANKRD13C,ANKRD52,AP1M1,AP1S1,AP2A2,ARHGAP6,ARMCX2,ARNT2,ARNTL2,ARPC5L,ART5,ASB16,ASH2L,ASPSCR1,ATCAY,ATM,ATP11A,ATP13A2,ATP2B2,ATP2B4,AXIN2,B3GALT4,B9D2,BARX2,BCL2L10,BCOR,BLVRA,BMP5,BRAF,BRD2,BRINP2,BTBD11,BTN3A1,C16orf91,C17orf80,C1orf162,C20orf194,CABIN1,CACNA1B,CACNA1E,CACNA1H,CACN…	425		Cancer,Organismal Injury and Abnormalities	squamous-cell carcinoma	Squamous-cell carcinoma	1.4e-12	3.69e-10	ADAMTS17,ADAMTSL1,ADD1,AFF3,AGBL1,AGO2,APLP2,ARHGAP35,ARHGAP6,ARHGEF17,ASCL4,ATP13A4,ATP2C2,AURKC,BCL6,C12orf40,C16orf78,C8orf44-SGK3/SGK3,CACNA1C,CADM2,CDCA2,CDH1,CDH13,CDH18,CDH4,CDKL2,CDKN2A,CHRNA1,CLDN9,CNTN3,COL1A1,CREBBP,CREM,CRISPLD1,CSMD1,CSRP2,CTNNA2,DALRD3,DCAF5,DDB2,DIP2C,DLG2,DMKN,DMXL2,DNAH17,DNAJC13,DPYSL3,ELMO1,EPC2,FANCD2,FEZ2,FNDC1,GLI3,GRIA2,HERC2,HLA-DQB1,HLA-DRB1,HMGA1,HOXB9,H…	157
Cancer,Organismal Injury and Abnormalities	extracranial solid tumor	Extracranial solid tumor	3.25e-38	1.82e-35	AACS,AADACL3,AAK1,ABCC1,ABCC2,ABCC3,ABCG1,ABHD2,ABHD6,ACAD10,ACAT1,ACKR3,ACOT7,ACSM1,ACTN1,ACTN4,ACVRL1,ADAM19,ADAMTS15,ADAMTS8,ADAMTSL4,ADAP1,ADAP2,ADCY5,ADORA2B,ADORA3,ADRA1D,AGAP1,AGO2,AGPAT1,AGPAT4,AGRP,AHCYL2,AHNAK,AHRR,AK5,AKAP1,AKAP12,AKAP13,ALOX12B,AMBRA1,AMIGO2,AMMECR1L,AMOTL1,AMPD2,ANGPT2,ANGPTL6,ANK2,ANKFY1,ANKH,ANKLE1,ANKMY2,ANKRD11,ANKRD23,ANKRD28,ANO10,ANO2,ANO6,ANP32E,AOAH,AOC3,APL…	914		Cancer,Gastrointestinal Disease,Organismal Injury and Abnormalities	neoplasia	Gastrointestinal tumor	8.58e-43	3.84e-40	ABCC1,ABCC2,ABCG1,ABHD2,ABI3,ABR,ACAD10,ACAT1,ACOT7,ACP5,ACTN1,ACVRL1,ADAMTS15,ADAMTSL4,ADCY5,ADCY7,ADD1,ADORA1,ADRA1D,AGL,AGO2,AGPS,AHCYL1,AHRR,AK5,AKAP1,AKAP12,AKAP13,AKAP2,ALDH16A1,ALDH3A2,ALK,ALOX5,AMMECR1L,AMN1,AMOTL1,ANKMY2,ANKRD28,ANKS1A,ANO6,AOAH,AOC3,AP2A2,APLP2,APMAP,APOC1,APOL4,ARHGAP17,ARHGAP26,ARHGEF10L,ARHGEF11,ARHGEF28,ARHGEF7,ARID1B,ARMH3,ASAP1,ASAP3,ASB2,ASXL2,ASXL3,ATG10,ATN1,AT…	631		Cancer,Gastrointestinal Disease,Organismal Injury and Abnormalities	gastrointestinal tract cancer	Gastrointestinal tract cancer	1.25e-19	3.78e-17	ABCF2,ABCG5,ABR,ACOX3,ADAMTS14,ADAMTS16,ADAMTS3,ADAMTS9,ADARB2,ADCY5,AGAP1,AGBL4,AGBL5,AGL,AGPAT5,AK5,AKT2,AMOTL2,AMZ1,ANKRD13C,ANKRD52,AP1M1,AP1S1,AP2A2,ARHGAP6,ARMCX2,ARNT2,ARNTL2,ARPC5L,ART5,ASB16,ASH2L,ASPSCR1,ATCAY,ATM,ATP11A,ATP13A2,ATP2B2,ATP2B4,AXIN2,B3GALT4,B9D2,BARX2,BCL2L10,BCOR,BLVRA,BMP5,BRAF,BRD2,BRINP2,BTBD11,BTN3A1,C16orf91,C17orf80,C1orf162,C20orf194,CABIN1,CACNA1B,CACNA1E,CACNA1…	452		Cancer,Gastrointestinal Disease,Organismal Injury and Abnormalities	digestive organ tumor	Digestive organ tumor	1.56e-12	3.98e-10	ABCA10,ABCB8,ABHD16A,ABLIM1,ACCS,ACSBG1,ADAMTS17,ADAMTSL1,ADARB2,ADD1,ADGRD1,AFAP1,AFF3,AGBL1,AGO2,ALG6,ALKAL2,AMZ1,ANKAR,ANKRD29,ANKRD45,AP1M1,APLP2,ARHGAP35,ARHGAP6,ARHGAP8/PRR5-ARHGAP8,ARHGEF10,ARHGEF17,ARID1B,ARIH2,ASCL4,ATP13A4,ATP2C2,AURKC,BAIAP2L2,BCL6,C12orf40,C16orf92,C16orf96,C2orf74,C4orf19,C7orf61,C8orf44-SGK3/SGK3,CACNA1C,CADM2,CAND2,CASK,CC2D1B,CCDC14,CCDC184,CCDC60,CCDC90B,CCDC93,C…	364
Cancer,Organismal Injury and Abnormalities	solid tumor	Solid tumor	1.35e-37	7.27e-35	AACS,AADACL3,AAK1,ABCC1,ABCC2,ABCC3,ABCG1,ABHD2,ABHD6,ACAD10,ACAT1,ACKR3,ACOT7,ACSM1,ACTN1,ACTN4,ACVRL1,ADAM19,ADAMTS15,ADAMTS8,ADAMTSL4,ADAP1,ADAP2,ADCY5,ADORA2B,ADORA3,ADRA1D,AGAP1,AGO2,AGPAT1,AGPAT4,AGRP,AHCYL2,AHNAK,AHRR,AK5,AKAP1,AKAP12,AKAP13,ALOX12B,AMBRA1,AMIGO2,AMMECR1L,AMOTL1,AMPD2,ANGPT2,ANGPTL6,ANK2,ANKFY1,ANKH,ANKLE1,ANKMY2,ANKRD11,ANKRD23,ANKRD28,ANO10,ANO2,ANO6,ANP32E,AOAH,AOC3,APL…	917		Cancer,Gastrointestinal Disease,Organismal Injury and Abnormalities	digestive organ tumor	Digestive organ tumor	1.8e-42	7.79e-40	ABCC1,ABCC2,ABCG1,ABHD2,ABI3,ABR,ACAD10,ACAT1,ACOT7,ACP5,ACSL1,ACSM6,ACTN1,ACVRL1,ADAMTS15,ADAMTSL4,ADCY5,ADCY7,ADD1,ADORA1,ADPGK,ADRA1D,AGL,AGO2,AGPS,AHCYL1,AHRR,AK5,AKAP1,AKAP12,AKAP13,AKAP2,ALDH16A1,ALDH3A2,ALK,ALOX5,AMMECR1L,AMN1,AMOTL1,ANKMY2,ANKRD28,ANKS1A,ANO2,ANO6,AOAH,AOC3,AP2A2,APLP2,APMAP,APOC1,APOL4,ARHGAP17,ARHGAP26,ARHGEF10L,ARHGEF11,ARHGEF28,ARHGEF7,ARID1B,ARMH3,ARRB1,ARSB,ASAP1,AS…	675		Cancer,Gastrointestinal Disease,Organismal Injury and Abnormalities	neoplasia	Gastrointestinal tumor	1.81e-19	5.31e-17	ABCF2,ABCG5,ABR,ACOX3,ADAMTS14,ADAMTS16,ADAMTS3,ADAMTS9,ADARB2,ADCY5,AGAP1,AGBL4,AGBL5,AGL,AGPAT5,AK5,AKT2,AMOTL2,AMZ1,ANKRD13C,ANKRD52,AP1M1,AP1S1,AP2A2,ARHGAP6,ARMCX2,ARNT2,ARNTL2,ARPC5L,ART5,ASB16,ASH2L,ASPSCR1,ATCAY,ATM,ATP11A,ATP13A2,ATP2B2,ATP2B4,AXIN2,B3GALT4,B9D2,BARX2,BCL2L10,BCOR,BLVRA,BMP5,BRAF,BRD2,BRINP2,BTBD11,BTN3A1,C16orf91,C17orf80,C1orf162,C20orf194,C2orf88,CABIN1,CACNA1B,CACNA1…	453		Cancer,Gastrointestinal Disease,Organismal Injury and Abnormalities	digestive system cancer	Digestive system cancer	2.54e-12	6.25e-10	ABCA10,ABCB8,ABHD16A,ABLIM1,ACCS,ACSBG1,ADAMTS17,ADAMTSL1,ADARB2,ADD1,ADGRD1,AFAP1,AFF3,AGBL1,AGO2,ALG6,ALKAL2,AMZ1,ANKAR,ANKRD29,ANKRD45,AP1M1,APLP2,ARHGAP35,ARHGAP6,ARHGAP8/PRR5-ARHGAP8,ARHGEF10,ARHGEF17,ARID1B,ARIH2,ASCL4,ATP13A4,ATP2C2,AURKC,BAIAP2L2,BCL6,C12orf40,C16orf92,C16orf96,C2orf74,C4orf19,C7orf61,C8orf44-SGK3/SGK3,CACNA1C,CADM2,CAND2,CASK,CC2D1B,CCDC14,CCDC184,CCDC60,CCDC90B,CCDC93,C…	358
Cancer,Gastrointestinal Disease,Organismal Injury and Abnormalities	digestive organ tumor	Digestive organ tumor	3.98e-37	2.08e-34	AACS,AADACL3,AAK1,ABCC1,ABCC2,ABCC3,ABCG1,ABHD2,ACAD10,ACAT1,ACKR3,ACOT7,ACTN1,ACTN4,ACVRL1,ADAM19,ADAMTS15,ADAMTS8,ADAMTSL4,ADAP1,ADAP2,ADCY5,ADORA2B,ADORA3,ADRA1D,AGAP1,AGO2,AGPAT1,AGPAT4,AHCYL2,AHNAK,AHRR,AK5,AKAP1,AKAP12,AKAP13,ALOX12B,AMBRA1,AMIGO2,AMMECR1L,AMOTL1,AMPD2,ANGPT2,ANGPTL6,ANK2,ANKFY1,ANKLE1,ANKMY2,ANKRD11,ANKRD23,ANKRD28,ANO10,ANO2,ANO6,ANP32E,AOAH,AOC3,APLP2,APOL4,APP,ARF1,ARHG…	835		Cancer,Organismal Injury and Abnormalities	incidence	Incidence of tumor	5.75e-32	2.41e-29	ABCC1,ABCC2,ABHD2,ABHD6,ABI3,ABR,ACAD10,ACAT1,ACOT7,ACP5,ACSL1,ACSM1,ACTN1,ACVRL1,ADAMTS15,ADAMTSL4,ADCY5,ADD1,ADORA1,ADRA1D,AGL,AGO2,AGPS,AHCYL1,AHRR,AK5,AKAP12,AKAP13,AKAP2,ALDH16A1,ALK,ALOX5,AMMECR1L,AMN1,AMOTL1,ANKMY2,ANKRD28,ANKS1A,ANO2,AOAH,AOC3,AP2A2,AP2S1,APLP2,ARHGEF10L,ARHGEF11,ARHGEF28,ARHGEF7,ARID1B,ARMH3,ARRB1,ASAP1,ASAP3,ASB2,ASXL2,ASXL3,ATF6,ATG10,ATP2B4,ATP8A2,ATXN1,BANP,BCKDHA,BC…	533		Cancer,Organismal Injury and Abnormalities	abdominal cancer	Abdominal cancer	3.05e-19	8.69e-17	ABCF2,ABCG5,ABR,ACOX3,ADAMTS14,ADAMTS16,ADAMTS3,ADAMTS9,ADARB2,ADCY5,AGAP1,AGBL4,AGBL5,AGL,AGPAT5,AK5,AKT2,AMOTL2,AMZ1,ANKRD13C,ANKRD52,AP1M1,AP1S1,AP2A2,ARHGAP6,ARL6IP1,ARMCX2,ARNT2,ARNTL2,ARPC5L,ART5,ASB16,ASH2L,ASPSCR1,ATCAY,ATM,ATP11A,ATP13A2,ATP2B2,ATP2B4,AXIN2,B3GALT4,B9D2,BARX2,BCL2L10,BCOR,BLVRA,BMP5,BRAF,BRD2,BRINP2,BRK1,BTBD11,BTN3A1,C16orf91,C17orf80,C1orf162,C20orf194,C2orf88,CABIN1,C…	501		Cancer,Organismal Injury and Abnormalities	head and neck squamous cell cancer	Head and neck squamous cell carcinoma	2.87e-11	6.84e-09	ADAMTS17,ADD1,AFF3,AGBL1,APLP2,ARHGAP35,ARHGAP6,ARHGEF17,ATP13A4,ATP2C2,AURKC,BCL6,CDCA2,CDH1,CDH13,CDH18,CDH4,CDKL2,CDKN2A,CNTN3,CREBBP,CREM,CSMD1,CTNNA2,DALRD3,DCAF5,DMKN,DMXL2,DNAH17,DNAJC13,EPC2,FANCD2,FEZ2,FNDC1,GLI3,GRIA2,HERC2,HLA-DQB1,HLA-DRB1,HOXB9,HOXC4,HOXD10,IQSEC2,ITSN2,KCTD1,LAMA3,LDB3,LLGL2,LRP2,MAGIX,MAK16,MAP1S,MAP4,MAP7,MCF2L,MCM2,MN1,MOV10L1,MTMR7,MUC5B,NFIX,NPEPPS,NUP160,NXN,P…	120
Cancer,Organismal Injury and Abnormalities	development	Development of carcinoma	1.14e-36	5.76e-34	AACS,AADACL3,AAK1,ABCC1,ABCC2,ABCC3,ABHD2,ABHD6,ACAD10,ACAT1,ACKR3,ACOT7,ACSM1,ACTN1,ACTN4,ACVRL1,ADAM19,ADAMTS15,ADAMTS8,ADAMTSL4,ADAP2,ADCY5,ADORA2B,ADORA3,AGO2,AGPAT4,AHCYL2,AHNAK,AHRR,AK5,AKAP12,AKAP13,ALOX12B,AMBRA1,AMIGO2,AMMECR1L,AMOTL1,AMPD2,ANGPT2,ANK2,ANKFY1,ANKMY2,ANKRD11,ANKRD23,ANKRD28,ANO10,ANO2,ANP32E,AOAH,AOC3,APLP2,APP,ARHGAP10,ARHGAP22,ARHGAP9,ARHGEF10L,ARHGEF28,ARHGEF6,ARHGEF7,…	653		Cancer,Organismal Injury and Abnormalities	development	Development of malignant tumor	2.41e-31	9.82e-29	ABCC1,ABCC2,ABHD2,ABHD6,ABI3,ABR,ACAD10,ACAT1,ACOT7,ACP5,ACSL1,ACSM1,ACTN1,ACVRL1,ADAMTS15,ADAMTSL4,ADCY5,ADD1,ADORA1,AGL,AGO2,AGPS,AHCYL1,AHRR,AK5,AKAP12,AKAP13,AKAP2,ALDH16A1,ALK,ALOX5,AMMECR1L,AMN1,AMOTL1,ANKMY2,ANKRD28,ANKS1A,ANO2,AOAH,AOC3,AP2A2,APLP2,ARHGEF10L,ARHGEF11,ARHGEF28,ARHGEF7,ARID1B,ARMH3,ARRB1,ASAP1,ASAP3,ASB2,ASXL2,ASXL3,ATF6,ATG10,ATP2B4,ATP8A2,ATXN1,BANP,BCKDHA,BCL9L,BECN1,BIC…	513		Cancer,Gastrointestinal Disease,Organismal Injury and Abnormalities	digestive organ tumor	Digestive organ tumor	3.65e-19	1e-16	ABCF2,ABCG5,ABR,ACOT4,ACOX3,ADAMTS14,ADAMTS16,ADAMTS3,ADAMTS9,ADARB2,ADCY5,AGAP1,AGBL4,AGBL5,AGL,AGPAT5,AK5,AKT2,AMOTL2,AMZ1,ANKRD13C,ANKRD52,AP1M1,AP1S1,AP2A2,ARHGAP6,ARIH2OS,ARL6IP1,ARMCX2,ARNT2,ARNTL2,ARPC5L,ART5,ASB16,ASH2L,ASPSCR1,ATCAY,ATM,ATP11A,ATP13A2,ATP2B2,ATP2B4,AXIN2,B3GALT4,B9D2,BARX2,BCL2L10,BCOR,BLVRA,BMP5,BRAF,BRD2,BRINP2,BRK1,BTBD11,BTN3A1,C16orf91,C17orf80,C1orf162,C20orf194,C2…	487		Cancer,Organismal Injury and Abnormalities	melanoma	Melanoma	3.5e-11	8.1e-09	ABCA10,ABCB8,ABHD16A,ACCS,ACSBG1,ADAMTS17,ADAMTSL1,ADARB2,ADD1,AFAP1,AFF3,AGBL1,AMZ1,ANKAR,ANKRD29,ANKRD45,AP1M1,APLP2,ARHGAP35,ARHGAP6,ARHGAP8/PRR5-ARHGAP8,ARHGEF17,ARID1B,ARIH2,ATP13A4,ATP2C2,BAIAP2L2,BCL6,C12orf40,C16orf78,C16orf92,C16orf96,C7orf61,C8orf44-SGK3/SGK3,CACNA1C,CADM2,CAND2,CASK,CC2D1B,CCDC60,CCDC90B,CDH1,CDH13,CDH18,CDH4,CDK18,CDKL2,CDKN2A,CEP57L1,CHEK1,CHMP1A,CHRNA1,CLDN9,CLMN,CL…	277
Cancer,Organismal Injury and Abnormalities	development	Development of malignant tumor	2e-36	9.86e-34	AACS,AADACL3,AAK1,ABCC1,ABCC2,ABCC3,ABHD2,ABHD6,ACAD10,ACAT1,ACKR3,ACOT7,ACSM1,ACTN1,ACTN4,ACVRL1,ADAM19,ADAMTS15,ADAMTS8,ADAMTSL4,ADAP2,ADCY5,ADORA2B,ADORA3,AGO2,AGPAT4,AHCYL2,AHNAK,AHRR,AK5,AKAP12,AKAP13,ALOX12B,AMBRA1,AMIGO2,AMMECR1L,AMOTL1,AMPD2,ANGPT2,ANK2,ANKFY1,ANKMY2,ANKRD11,ANKRD23,ANKRD28,ANO10,ANO2,ANP32E,AOAH,AOC3,APLP2,APP,ARHGAP10,ARHGAP22,ARHGAP9,ARHGEF10L,ARHGEF28,ARHGEF6,ARHGEF7,…	658		Cancer,Organismal Injury and Abnormalities	development	Development of carcinoma	7.32e-31	2.89e-28	ABCC1,ABCC2,ABHD2,ABHD6,ABI3,ABR,ACAD10,ACAT1,ACOT7,ACP5,ACSL1,ACSM1,ACTN1,ACVRL1,ADAMTS15,ADAMTSL4,ADCY5,ADD1,ADORA1,AGL,AGO2,AGPS,AHCYL1,AHRR,AK5,AKAP12,AKAP13,AKAP2,ALDH16A1,ALK,ALOX5,AMMECR1L,AMN1,AMOTL1,ANKMY2,ANKRD28,ANKS1A,ANO2,AOAH,AOC3,AP2A2,APLP2,ARHGEF10L,ARHGEF11,ARHGEF28,ARHGEF7,ARID1B,ARMH3,ARRB1,ASAP1,ASAP3,ASB2,ASXL2,ASXL3,ATF6,ATG10,ATP2B4,ATP8A2,ATXN1,BANP,BCKDHA,BCL9L,BECN1,BIC…	507		Cancer,Organismal Injury and Abnormalities	malignant genitourinary solid tumor	Malignant genitourinary solid tumor	3.76e-19	1e-16	ABCF2,ABCG5,ABR,ACOX3,ADAMTS14,ADAMTS16,ADAMTS3,ADAMTS9,ADARB2,AGBL4,AGBL5,AGL,AGPAT5,AK5,AKT2,AMOTL2,ANKRD52,AP2A2,ARHGAP45,ARHGAP6,ARL6IP1,ARMCX2,ARNTL2,ARPC5L,ART5,ASB16,ASH2L,ASPSCR1,ATM,ATP11A,ATP13A2,ATP2B2,ATP2B4,AXIN2,BARX2,BCOR,BLVRA,BMP5,BRAF,BRD2,BRK1,BTBD11,BTN3A1,C17orf80,C1orf162,C20orf194,C2orf88,CABIN1,CACNA1B,CACNA1E,CACNA1H,CACNA2D2,CALM1 (includes others),CAMK1,CAPN5,CAPZB,CARD…	387		Cancer,Organismal Injury and Abnormalities	upper aerodigestive tract carcinoma	Upper aerodigestive tract carcinoma	1.6e-10	3.6e-08	ADAMTS17,ADAMTSL1,ADD1,AGBL1,AGO2,APLP2,ARHGAP6,ATP13A4,ATP2C2,AURKC,BCL6,CDCA2,CDH13,CDH18,CDH4,CDKN2A,CHST11,CNTN3,COL1A1,CREBBP,CREM,CSMD1,CTNNA2,DALRD3,DCAF5,DMXL2,DNAH17,DNAJC13,DNMT1,DPYSL3,ELMO1,EPC2,FEZ2,FIGLA,FNDC1,GLI3,GPR63,GRIA2,HERC2,HOXB9,HOXC4,HOXD10,IQSEC2,ITSN2,KCTD1,LAMA3,LDB3,LOXHD1,LRP2,MAP1S,MAP4,MAP7,MCF2L,MN1,MOV10L1,MTMR7,MUC5B,NFIX,NID1,NPEPPS,NUAK1,PANK2,PAPSS2,PARP11,PA…	110
Cancer,Organismal Injury and Abnormalities	tumorigenesis	Tumorigenesis of epithelial neoplasm	3.94e-36	1.88e-33	AACS,AADACL3,AAK1,ABCC1,ABCC2,ABCC3,ABHD2,ABHD6,ACAD10,ACAT1,ACKR3,ACOT7,ACSM1,ACTN1,ACTN4,ACVRL1,ADAM19,ADAMTS15,ADAMTS8,ADAMTSL4,ADAP2,ADCY5,ADORA2B,ADORA3,AGO2,AGPAT4,AHCYL2,AHNAK,AHRR,AK5,AKAP12,AKAP13,ALOX12B,AMBRA1,AMIGO2,AMMECR1L,AMOTL1,AMPD2,ANGPT2,ANK2,ANKFY1,ANKMY2,ANKRD11,ANKRD23,ANKRD28,ANO10,ANO2,ANP32E,AOAH,AOC3,APLP2,APP,ARHGAP10,ARHGAP22,ARHGAP9,ARHGEF10L,ARHGEF28,ARHGEF6,ARHGEF7,…	658		Cancer,Organismal Injury and Abnormalities	frequency	Frequency of tumor	2.17e-30	8.32e-28	ABCC1,ABCC2,ABHD2,ABHD6,ABI3,ABR,ACAD10,ACAT1,ACOT7,ACP5,ACSL1,ACSM1,ACTN1,ACVRL1,ADAMTS15,ADAMTSL4,ADCY5,ADD1,ADORA1,AGL,AGO2,AGPS,AHCYL1,AHRR,AK5,AKAP12,AKAP13,AKAP2,ALDH16A1,ALK,ALOX5,AMMECR1L,AMN1,AMOTL1,ANKMY2,ANKRD28,ANKS1A,ANO2,AOAH,AOC3,AP2A2,APLP2,ARHGEF10L,ARHGEF11,ARHGEF28,ARHGEF7,ARID1B,ARMH3,ARRB1,ASAP1,ASAP3,ASB2,ASXL2,ASXL3,ATF6,ATG10,ATP2B4,ATP8A2,ATXN1,BANP,BCKDHA,BCL9L,BECN1,BIC…	517		Cancer,Gastrointestinal Disease,Organismal Injury and Abnormalities	digestive system cancer	Digestive system cancer	3.85e-19	1e-16	ABCF2,ABCG5,ABR,ACOX3,ADAMTS14,ADAMTS16,ADAMTS3,ADAMTS9,ADARB2,ADCY5,AGAP1,AGBL4,AGBL5,AGL,AGPAT5,AK5,AKT2,AMOTL2,AMZ1,ANKRD13C,ANKRD52,AP1M1,AP1S1,AP2A2,ARHGAP6,ARL6IP1,ARMCX2,ARNT2,ARNTL2,ARPC5L,ART5,ASB16,ASH2L,ASPSCR1,ATCAY,ATM,ATP11A,ATP13A2,ATP2B2,ATP2B4,AXIN2,B3GALT4,B9D2,BARX2,BCL2L10,BCOR,BLVRA,BMP5,BRAF,BRD2,BRINP2,BTBD11,BTN3A1,C16orf91,C17orf80,C1orf162,C20orf194,CABIN1,CACNA1B,CACNA1…	480		Cancer,Organismal Injury and Abnormalities	malignant neoplasm of aerodigestive tract	Malignant neoplasm of aerodigestive tract	3.02e-10	6.58e-08	ADAMTS17,ADAMTSL1,ADD1,AGBL1,AGO2,APLP2,ARHGAP6,ATP13A4,ATP2C2,AURKC,BCL6,CDCA2,CDH13,CDH18,CDH4,CDKN2A,CHST11,CNTN3,COL1A1,CREBBP,CREM,CSMD1,CTNNA2,DALRD3,DCAF5,DMXL2,DNAH17,DNAJC13,DNMT1,DPYSL3,ELMO1,EPC2,FEZ2,FIGLA,FNDC1,GLI3,GPR63,GRIA2,HERC2,HOXB9,HOXC4,HOXD10,IQSEC2,ITSN2,KCTD1,LAMA3,LDB3,LOXHD1,LRP2,MAP1S,MAP4,MAP7,MCF2L,MN1,MOV10L1,MTMR7,MUC5B,NFIX,NID1,NPEPPS,NUAK1,PANK2,PAPSS2,PARP11,PA…	111
Cancer,Organismal Injury and Abnormalities	frequency	Frequency of tumor	6.02e-35	2.8e-32	AACS,AADACL3,AAK1,ABCC1,ABCC2,ABCC3,ABHD2,ABHD6,ACAD10,ACAT1,ACKR3,ACOT7,ACSM1,ACTN1,ACTN4,ACVRL1,ADAM19,ADAMTS15,ADAMTS8,ADAMTSL4,ADAP2,ADCY5,ADORA2B,ADORA3,AGO2,AGPAT4,AHCYL2,AHNAK,AHRR,AK5,AKAP12,AKAP13,ALOX12B,AMBRA1,AMIGO2,AMMECR1L,AMOTL1,AMPD2,ANGPT2,ANK2,ANKFY1,ANKMY2,ANKRD11,ANKRD23,ANKRD28,ANO10,ANO2,ANP32E,AOAH,AOC3,APLP2,APP,ARHGAP10,ARHGAP22,ARHGAP9,ARHGEF10L,ARHGEF28,ARHGEF6,ARHGEF7,…	662		Cancer,Organismal Injury and Abnormalities	tumorigenesis	Tumorigenesis of epithelial neoplasm	5.12e-30	1.91e-27	ABCC1,ABCC2,ABHD2,ABHD6,ABI3,ABR,ACAD10,ACAT1,ACOT7,ACP5,ACSL1,ACSM1,ACTN1,ACVRL1,ADAMTS15,ADAMTSL4,ADCY5,ADD1,ADORA1,AGL,AGO2,AGPS,AHCYL1,AHRR,AK5,AKAP12,AKAP13,AKAP2,ALDH16A1,ALK,ALOX5,AMMECR1L,AMN1,AMOTL1,ANKMY2,ANKRD28,ANKS1A,ANO2,AOAH,AOC3,AP2A2,APLP2,ARHGEF10L,ARHGEF11,ARHGEF28,ARHGEF7,ARID1B,ARMH3,ARRB1,ASAP1,ASAP3,ASB2,ASXL2,ASXL3,ATF6,ATG10,ATP2B4,ATP8A2,ATXN1,BANP,BCKDHA,BCL9L,BECN1,BIC…	510		Cancer,Organismal Injury and Abnormalities	abdominal neoplasm	Abdominal neoplasm	7.78e-19	1.97e-16	ABCF2,ABCG5,ABR,ACOT4,ACOX3,ADAMTS14,ADAMTS16,ADAMTS3,ADAMTS9,ADARB2,ADCY5,AGAP1,AGBL4,AGBL5,AGL,AGPAT5,AK5,AKT2,AMOTL2,AMZ1,ANKRD13C,ANKRD52,AP1M1,AP1S1,AP2A2,ARHGAP6,ARIH2OS,ARL6IP1,ARMCX2,ARNT2,ARNTL2,ARPC5L,ART5,ASB16,ASH2L,ASPSCR1,ATCAY,ATM,ATP11A,ATP13A2,ATP2B2,ATP2B4,AXIN2,B3GALT4,B9D2,BARX2,BCL2L10,BCOR,BLVRA,BMP5,BRAF,BRD2,BRINP2,BRK1,BTBD11,BTN3A1,C16orf91,C17orf80,C1orf162,C20orf194,C2…	505		Cancer,Organismal Injury and Abnormalities	upper aero-digestive squamous cell carcinoma	Upper aero-digestive squamous cell carcinoma	7.03e-10	1.49e-07	ADAMTS17,ADD1,AGBL1,AGO2,APLP2,ARHGAP6,ATP13A4,ATP2C2,AURKC,CDCA2,CDH13,CDH18,CDKN2A,CNTN3,COL1A1,CREBBP,CREM,CSMD1,CTNNA2,DALRD3,DCAF5,DMXL2,DNAH17,DNAJC13,DPYSL3,EPC2,FEZ2,FNDC1,GRIA2,HERC2,HOXB9,HOXC4,HOXD10,ITSN2,KCTD1,LAMA3,LDB3,LOXHD1,LRP2,MAP1S,MAP4,MAP7,MCF2L,MOV10L1,MTMR7,MUC5B,NFIX,NID1,NPEPPS,PANK2,PAPSS2,PARP11,PAX6,PDE7A,PRR5,PRRC2A,PSAP,PTDSS2,PURG,RIT2,RNF6,RPS6KC1,RPTOR,SAMD4A,SAT…	90
Cancer,Organismal Injury and Abnormalities	incidence	Incidence of tumor	1.64e-34	7.44e-32	AACS,AADACL3,AAK1,ABCC1,ABCC2,ABCC3,ABHD2,ABHD6,ACAD10,ACAT1,ACKR3,ACOT7,ACSM1,ACTN1,ACTN4,ACVRL1,ADAM19,ADAMTS15,ADAMTS8,ADAMTSL4,ADAP2,ADCY5,ADORA2B,ADORA3,ADRA1D,AGO2,AGPAT4,AHCYL2,AHNAK,AHRR,AK5,AKAP12,AKAP13,ALOX12B,AMBRA1,AMIGO2,AMMECR1L,AMOTL1,AMPD2,ANGPT2,ANK2,ANKFY1,ANKMY2,ANKRD11,ANKRD23,ANKRD28,ANO10,ANO2,ANP32E,AOAH,AOC3,APLP2,APP,ARHGAP10,ARHGAP22,ARHGAP9,ARHGEF10L,ARHGEF28,ARHGEF6,A…	676		Dermatological Diseases and Conditions,Organismal Injury and Abnormalities	skin lesion	Skin lesion	2.04e-29	7.41e-27	ABCC1,ABCC2,ABCG1,ABHD6,ABI3,ABR,ACAD10,ACP5,ACSM1,ACSM6,ACTN1,ACVRL1,ADAMTS15,ADAMTSL4,ADCY5,ADCY7,ADD1,ADORA1,AGL,AGPS,AHCYL1,AK5,AKAP12,AKAP13,AKAP2,ALDH16A1,ALK,ALOX5,ANKMY2,ANKRD28,ANKS1A,ANO2,ANO6,AOAH,AOC3,AP2A2,APLP2,ARHGAP17,ARHGAP26,ARHGEF10L,ARHGEF11,ARHGEF28,ARID1B,ARRB1,ARSB,ASAP1,ASAP3,ASB2,ASXL2,ASXL3,ATF6,ATG13,ATN1,ATP8A2,ATXN1,B3GNT7,BCL9L,BEST1,BICD2,BLNK,BRPF3,C15orf62,C16orf9…	473		Cancer,Organismal Injury and Abnormalities	genitourinary tumor	Genitourinary tumor	1.06e-18	2.61e-16	ABCF2,ABCG5,ABR,ACOX3,ADAMTS14,ADAMTS16,ADAMTS3,ADAMTS9,ADARB2,AGBL4,AGBL5,AGL,AGPAT5,AK5,AKT2,AMOTL2,ANKRD52,AP2A2,ARHGAP45,ARHGAP6,ARL6IP1,ARMCX2,ARNTL2,ARPC5L,ART5,ASB16,ASH2L,ASPSCR1,ATM,ATP11A,ATP13A2,ATP2B2,ATP2B4,AXIN2,BARX2,BCOR,BLVRA,BMP5,BRAF,BRD2,BRK1,BTBD11,BTN3A1,C17orf80,C1orf162,C20orf194,C2orf88,CABIN1,CACNA1B,CACNA1E,CACNA1H,CACNA2D2,CALM1 (includes others),CAMK1,CAPN5,CAPZB,CARD…	391		Cancer,Organismal Injury and Abnormalities	cancer	Cancer of cells	1.19e-09	2.39e-07	ABCA10,ABLIM1,ADAMTS17,ADAMTSL1,ADARB2,ADD1,AFF3,AGBL1,AGO2,APLP2,ARHGAP35,ARHGAP6,ARHGEF17,ARID1B,ASCL4,ATP13A4,ATP2C2,AURKC,BCL6,C12orf40,C16orf78,C8orf44-SGK3/SGK3,CACNA1C,CADM2,CDCA2,CDH1,CDH13,CDH18,CDH4,CDKL2,CDKN2A,CEP57L1,CHEK1,CHRNA1,CLDN9,CLMP,CNTN3,COL1A1,CREBBP,CREM,CRISPLD1,CSMD1,CSRP2,CTNNA2,DALRD3,DCAF5,DDB2,DGKZ,DIP2C,DLG2,DMKN,DMXL2,DNAH17,DNAJC13,DNMT1,DPYSL3,ELMO1,EPC2,FANCD2,F…	185
Cancer,Gastrointestinal Disease,Organismal Injury and Abnormalities	development	Development of digestive organ tumor	4.24e-28	1.87e-25	AADACL3,ABCC1,ABCC3,ABHD2,ACAT1,ACKR3,ACOT7,ACTN4,ACVRL1,ADAM19,ADAMTS15,ADAMTS8,ADAMTSL4,ADAP2,ADCY5,ADORA3,AGO2,AHCYL2,AHNAK,AHRR,AK5,AKAP12,AKAP13,AMBRA1,AMIGO2,AMMECR1L,AMOTL1,ANGPT2,ANK2,ANKFY1,ANKMY2,ANKRD11,ANKRD23,ANKRD28,ANO10,AOAH,AOC3,APLP2,ARHGAP10,ARHGAP9,ARHGEF10L,ARHGEF6,ARHGEF7,ARID1B,ARID3A,ARMC2,ARMC8,ARMH3,ARMT1,ASAP2,ASB2,ATG7,ATP10D,ATP2A3,ATP2B4,ATP8B2,BANP,BCAS3,BLK,BST1,BT…	483		Cancer,Dermatological Diseases and Conditions,Organismal Injury and Abnormalities	skin tumor	Skin tumor	6.07e-29	2.14e-26	ABCC1,ABCC2,ABCG1,ABHD6,ABI3,ABR,ACAD10,ACP5,ACSM1,ACSM6,ACTN1,ACVRL1,ADAMTS15,ADAMTSL4,ADCY5,ADCY7,ADD1,ADORA1,AGL,AGPS,AHCYL1,AK5,AKAP12,AKAP13,AKAP2,ALDH16A1,ALK,ALOX5,ANKMY2,ANKRD28,ANKS1A,ANO2,ANO6,AOAH,AOC3,AP2A2,APLP2,ARHGAP17,ARHGAP26,ARHGEF10L,ARHGEF11,ARHGEF28,ARID1B,ARRB1,ARSB,ASAP1,ASAP3,ASB2,ASXL2,ASXL3,ATF6,ATG13,ATN1,ATP8A2,ATXN1,B3GNT7,BCL9L,BEST1,BICD2,BLNK,BRPF3,C15orf62,C16orf9…	469		Cancer,Organismal Injury and Abnormalities,Reproductive System Disease	genital tumor	Genital tumor	1.74e-18	4.16e-16	ABCF2,ABCG5,ABR,ACOX3,ADAMTS14,ADAMTS16,ADAMTS3,ADAMTS9,ADARB2,AGBL4,AGBL5,AGL,AGPAT5,AK5,AKT2,AMOTL2,ANKRD52,AP2A2,ARHGAP6,ARL6IP1,ARMCX2,ARNTL2,ASB16,ASH2L,ASPSCR1,ATM,ATP11A,ATP13A2,ATP2B2,ATP2B4,AXIN2,BCOR,BMP5,BRAF,BRD2,BTBD11,BTN3A1,C17orf80,C1orf162,C20orf194,C2orf88,CABIN1,CACNA1B,CACNA1E,CACNA1H,CACNA2D2,CALM1 (includes others),CAMK1,CAPN5,CAPZB,CARD11,CARD8,CASP9,CBFA2T3,CCNA1,CCNT1,CCR…	341		Cancer,Organismal Injury and Abnormalities	neoplasia	Neoplasia of cells	1.19e-09	2.39e-07	ABCA10,ABLIM1,ADAMTS17,ADAMTSL1,ADARB2,ADD1,AFF3,AGBL1,AGO2,APLP2,ARHGAP35,ARHGAP6,ARHGEF17,ARID1B,ASCL4,ATP13A4,ATP2C2,AURKC,BCL6,C12orf40,C16orf78,C8orf44-SGK3/SGK3,CACNA1C,CADM2,CDCA2,CDH1,CDH13,CDH18,CDH4,CDKL2,CDKN2A,CEP57L1,CHEK1,CHRNA1,CLDN9,CLMP,CNTN3,COL1A1,CREBBP,CREM,CRISPLD1,CSMD1,CSRP2,CTNNA2,DALRD3,DCAF5,DDB2,DGKZ,DIP2C,DLG2,DMKN,DMXL2,DNAH17,DNAJC13,DNMT1,DPYSL3,ELMO1,EPC2,FANCD2,F…	189
Cancer,Organismal Injury and Abnormalities	genitourinary carcinoma	Genitourinary carcinoma	2.8e-27	1.2e-24	AACS,AADACL3,AAK1,ABCC1,ABCC2,ABCC3,ABHD2,ABHD6,ACAD10,ACAT1,ACOT7,ACSM1,ACTN1,ACTN4,ACVRL1,ADAM19,ADAMTS15,ADAMTSL4,ADAP2,ADORA2B,ADORA3,ADRA1D,AGO2,AGPAT4,AHNAK,AHRR,AK5,AKAP12,AKAP13,ALOX12B,AMBRA1,AMIGO2,AMOTL1,AMPD2,ANGPT2,ANK2,ANKFY1,ANKRD11,ANKRD28,ANO2,ANP32E,AOAH,AOC3,APOL4,APP,ARHGAP10,ARHGAP22,ARHGAP9,ARHGEF10L,ARHGEF28,ARHGEF6,ARHGEF7,ARID1B,ARID3A,ARMT1,ASAP1,ASAP2,ASB2,ASH2L,ATF6,AT…	575		Cancer,Dermatological Diseases and Conditions,Organismal Injury and Abnormalities	skin cancer	Skin cancer	7.19e-29	2.48e-26	ABCC1,ABCC2,ABCG1,ABHD6,ABI3,ABR,ACAD10,ACP5,ACSM1,ACSM6,ACTN1,ACVRL1,ADAMTS15,ADAMTSL4,ADCY5,ADCY7,ADD1,ADORA1,AGL,AGPS,AHCYL1,AK5,AKAP12,AKAP13,AKAP2,ALDH16A1,ALK,ALOX5,ANKMY2,ANKRD28,ANKS1A,ANO2,ANO6,AOAH,AOC3,AP2A2,APLP2,ARHGAP17,ARHGAP26,ARHGEF10L,ARHGEF11,ARHGEF28,ARID1B,ARRB1,ARSB,ASAP1,ASAP3,ASB2,ASXL2,ASXL3,ATF6,ATG13,ATN1,ATP8A2,ATXN1,B3GNT7,BCL9L,BEST1,BICD2,BLNK,BRPF3,C15orf62,C16orf9…	467		Cancer,Organismal Injury and Abnormalities	pelvic cancer	Pelvic cancer	2.08e-18	4.86e-16	ABCF2,ABCG5,ABR,ACOX3,ADAMTS14,ADAMTS16,ADAMTS3,ADAMTS9,ADARB2,AGBL4,AGBL5,AGL,AGPAT5,AK5,AKT2,AMOTL2,ANKRD52,AP2A2,ARHGAP6,ARL6IP1,ARMCX2,ARNTL2,ART5,ASB16,ASH2L,ASPSCR1,ATM,ATP11A,ATP13A2,ATP2B2,ATP2B4,AXIN2,BARX2,BCOR,BMP5,BRAF,BRD2,BTBD11,BTN3A1,C17orf80,C1orf162,C20orf194,C2orf88,CABIN1,CACNA1B,CACNA1E,CACNA1H,CACNA2D2,CALM1 (includes others),CAMK1,CAPN5,CAPZB,CARD11,CARD8,CASP9,CBFA2T3,CCNA…	353		Cancer,Organismal Injury and Abnormalities	tumorigenesis	Tumorigenesis of epithelial neoplasm	1.97e-09	3.85e-07	ABCA10,ABCB8,ADAMTSL1,ADARB2,ADD1,ADGRD1,AFAP1,AFF3,AGBL1,AGO2,AMZ1,ANKAR,APLP2,ARHGAP35,ARHGAP6,ARHGEF10,ARHGEF17,ARID1B,ARIH2,ASCL4,ATP13A4,ATP2C2,AURKC,BAIAP2L2,BBS5,BCL6,C16orf78,C16orf96,C2orf74,C8orf44-SGK3/SGK3,CACNA1C,CADM2,CASK,CCDC14,CCDC60,CDCA2,CDH1,CDH13,CDH18,CDH4,CDKL2,CDKN2A,CHEK1,CHRNA1,CHST11,CLMN,CNOT8,CNTN3,COL1A1,CPNE8,CPVL,CREBBP,CREM,CRISPLD1,CSMD1,CTNNA2,CYP24A1,DDB2,DDX54…	272
Cancer,Organismal Injury and Abnormalities	malignant genitourinary solid tumor	Malignant genitourinary solid tumor	2.44e-26	1.02e-23	AACS,AADACL3,AAK1,ABCC1,ABCC2,ABCC3,ABHD2,ABHD6,ACAD10,ACAT1,ACOT7,ACSM1,ACTN1,ACTN4,ACVRL1,ADAM19,ADAMTS15,ADAMTS8,ADAMTSL4,ADAP2,ADORA2B,ADORA3,ADRA1D,AGO2,AGPAT4,AHNAK,AHRR,AK5,AKAP1,AKAP12,AKAP13,ALOX12B,AMBRA1,AMIGO2,AMOTL1,AMPD2,ANGPT2,ANK2,ANKFY1,ANKRD11,ANKRD28,ANO10,ANO2,ANO6,ANP32E,AOAH,AOC3,APOL4,APP,ARHGAP10,ARHGAP22,ARHGAP9,ARHGEF10L,ARHGEF28,ARHGEF6,ARHGEF7,ARID1B,ARID3A,ARMT1,ARRB1…	638		Cancer,Gastrointestinal Disease,Organismal Injury and Abnormalities	development	Development of digestive organ tumor	5.78e-28	1.94e-25	ABCC1,ABHD2,ABI3,ACAT1,ACOT7,ACP5,ACVRL1,ADAMTS15,ADAMTSL4,ADCY5,ADD1,ADORA1,AGL,AGO2,AHRR,AK5,AKAP12,AKAP13,AKAP2,ALDH16A1,ALK,ALOX5,AMMECR1L,AMOTL1,ANKMY2,ANKRD28,ANKS1A,AOAH,AOC3,AP2A2,APLP2,ARHGEF10L,ARHGEF11,ARHGEF7,ARID1B,ARMH3,ASB2,ASXL2,ASXL3,ATG10,ATP2B4,ATXN1,BANP,BCKDHA,BCL9L,BECN1,BICD2,C1R,CABIN1,CACNA2D4,CACUL1,CAMK1D,CAMTA2,CAPN1,CASP2,CCSER2,CD96,CDC16,CDC42BPB,CDH2,CDK5RAP2,CDKN1…	387		Cancer,Organismal Injury and Abnormalities	pelvic tumor	Pelvic tumor	2.31e-18	5.26e-16	ABCF2,ABCG5,ABR,ACOX3,ADAMTS14,ADAMTS16,ADAMTS3,ADAMTS9,ADARB2,AGBL4,AGBL5,AGL,AGPAT5,AK5,AKT2,AMOTL2,ANKRD52,AP2A2,ARHGAP6,ARL6IP1,ARMCX2,ARNTL2,ART5,ASB16,ASH2L,ASPSCR1,ATM,ATP11A,ATP13A2,ATP2B2,ATP2B4,AXIN2,BARX2,BCOR,BMP5,BRAF,BRD2,BTBD11,BTN3A1,C17orf80,C1orf162,C20orf194,C2orf88,CABIN1,CACNA1B,CACNA1E,CACNA1H,CACNA2D2,CALM1 (includes others),CAMK1,CAPN5,CAPZB,CARD11,CARD8,CASP9,CBFA2T3,CCNA…	357		Cancer,Organismal Injury and Abnormalities	development	Development of carcinoma	2.02e-09	3.85e-07	ABCA10,ABCB8,ADAMTSL1,ADARB2,ADD1,AFAP1,AFF3,AGBL1,AGO2,AMZ1,ANKAR,APLP2,ARHGAP35,ARHGAP6,ARHGEF10,ARHGEF17,ARID1B,ARIH2,ASCL4,ATP13A4,ATP2C2,AURKC,BAIAP2L2,BBS5,BCL6,C16orf78,C16orf96,C2orf74,C8orf44-SGK3/SGK3,CACNA1C,CADM2,CASK,CCDC14,CCDC60,CDCA2,CDH1,CDH13,CDH18,CDH4,CDKL2,CDKN2A,CHEK1,CHRNA1,CHST11,CLMN,CNOT8,CNTN3,COL1A1,CPNE8,CPVL,CREBBP,CREM,CRISPLD1,CSMD1,CTNNA2,CYP24A1,DDB2,DDX54,DEFA4,…	269
Cancer,Organismal Injury and Abnormalities	genitourinary tumor	Genitourinary tumor	5.26e-26	2.15e-23	AACS,AADACL3,AAK1,ABCC1,ABCC2,ABCC3,ABHD2,ABHD6,ACAD10,ACAT1,ACOT7,ACSM1,ACTN1,ACTN4,ACVRL1,ADAM19,ADAMTS15,ADAMTS8,ADAMTSL4,ADAP2,ADORA2B,ADORA3,ADRA1D,AGO2,AGPAT4,AHNAK,AHRR,AK5,AKAP1,AKAP12,AKAP13,ALOX12B,AMBRA1,AMIGO2,AMOTL1,AMPD2,ANGPT2,ANK2,ANKFY1,ANKRD11,ANKRD28,ANO10,ANO2,ANO6,ANP32E,AOAH,AOC3,APOL4,APP,ARHGAP10,ARHGAP22,ARHGAP26,ARHGAP9,ARHGEF10L,ARHGEF28,ARHGEF6,ARHGEF7,ARID1B,ARID3A,AR…	646		Cancer,Gastrointestinal Disease,Organismal Injury and Abnormalities	colon cancer	Colon cancer	1.05e-25	3.43e-23	ABHD2,ABI3,ACAT1,ACOT7,ACP5,ACVRL1,ADAMTS15,ADAMTSL4,ADCY5,ADD1,ADORA1,AGL,AHRR,AK5,AKAP12,AKAP13,AKAP2,ALDH16A1,ALK,ALOX5,AMOTL1,ANKMY2,ANKRD28,ANKS1A,AOAH,AOC3,AP2A2,APLP2,APOC1,ARHGEF10L,ARHGEF11,ARHGEF7,ARID1B,ARMH3,ASB2,ASXL2,ASXL3,ATG10,ATXN1,BANP,BCL9L,BICD2,C1R,CABIN1,CACNA2D4,CACUL1,CAMK1D,CAMTA2,CCSER2,CD96,CDC16,CDC42BPB,CDH2,CDK5RAP2,CDKN1A,CELSR1,CEP250,CHCHD3,CHD7,CHSY1,CIITA,CLEC16…	349		Cancer,Organismal Injury and Abnormalities,Reproductive System Disease	genital tract cancer	Genital tract cancer	2.88e-18	6.39e-16	ABCF2,ABCG5,ABR,ACOX3,ADAMTS14,ADAMTS16,ADAMTS3,ADARB2,AGBL4,AGBL5,AGL,AGPAT5,AK5,AKT2,AMOTL2,ANKRD52,AP2A2,ARHGAP6,ARL6IP1,ARMCX2,ARNTL2,ASB16,ASH2L,ASPSCR1,ATM,ATP11A,ATP13A2,ATP2B2,ATP2B4,AXIN2,BCOR,BMP5,BRAF,BRD2,BTBD11,BTN3A1,C17orf80,C1orf162,C20orf194,C2orf88,CABIN1,CACNA1B,CACNA1E,CACNA1H,CACNA2D2,CALM1 (includes others),CAMK1,CAPN5,CAPZB,CARD11,CARD8,CASP9,CBFA2T3,CCNA1,CCNT1,CCR7,CDKL1,…	336		Cancer,Organismal Injury and Abnormalities	frequency	Frequency of tumor	2.37e-09	4.31e-07	ABCA10,ABCB8,ADAMTSL1,ADARB2,ADD1,ADGRD1,AFAP1,AFF3,AGBL1,AGO2,AMZ1,ANKAR,APLP2,ARHGAP35,ARHGAP6,ARHGEF10,ARHGEF17,ARID1B,ARIH2,ASCL4,ATP13A4,ATP2C2,AURKC,BAIAP2L2,BBS5,BCL6,C16orf78,C16orf96,C2orf74,C8orf44-SGK3/SGK3,CACNA1C,CADM2,CASK,CCDC14,CCDC60,CDCA2,CDH1,CDH13,CDH18,CDH4,CDKL2,CDKN2A,CHEK1,CHRNA1,CHST11,CLMN,CNOT8,CNTN3,COL1A1,CPNE8,CPVL,CREBBP,CREM,CRISPLD1,CSMD1,CTNNA2,CYP24A1,DDB2,DDX54…	275
Cancer,Organismal Injury and Abnormalities	pelvic tumor	Pelvic tumor	1.97e-25	7.86e-23	AACS,AADACL3,AAK1,ABCC1,ABCC2,ABCC3,ABHD2,ABHD6,ACAD10,ACOT7,ACSM1,ACTN1,ACTN4,ACVRL1,ADAM19,ADAMTS15,ADAMTSL4,ADAP2,ADORA3,ADRA1D,AGO2,AGPAT4,AHNAK,AHRR,AK5,AKAP1,AKAP12,AKAP13,ALOX12B,AMBRA1,AMIGO2,AMOTL1,AMPD2,ANGPT2,ANK2,ANKFY1,ANKRD11,ANKRD28,ANO2,ANO6,ANP32E,AOAH,AOC3,APOL4,APP,ARHGAP10,ARHGAP22,ARHGAP9,ARHGEF10L,ARHGEF28,ARHGEF6,ARID1B,ARID3A,ARMC8,ARMT1,ASAP1,ASAP2,ASB2,ASH2L,ATF6,ATP10D,…	588		Cancer,Gastrointestinal Disease,Organismal Injury and Abnormalities	colon tumor	Colon tumor	1.87e-25	5.99e-23	ABHD2,ABI3,ACAT1,ACOT7,ACP5,ACVRL1,ADAMTS15,ADAMTSL4,ADCY5,ADD1,ADORA1,AGL,AHRR,AK5,AKAP12,AKAP13,AKAP2,ALDH16A1,ALK,ALOX5,AMOTL1,ANKMY2,ANKRD28,ANKS1A,AOAH,AOC3,AP2A2,APLP2,APOC1,ARHGEF10L,ARHGEF11,ARHGEF7,ARID1B,ARMH3,ASB2,ASXL2,ASXL3,ATG10,ATXN1,BANP,BCL9L,BICD2,C1R,CABIN1,CACNA2D4,CACUL1,CAMK1D,CAMTA2,CCSER2,CD96,CDC16,CDC42BPB,CDH2,CDK5RAP2,CDKN1A,CELSR1,CEP250,CHCHD3,CHD7,CHSY1,CIITA,CLEC16…	351		Cancer,Gastrointestinal Disease,Organismal Injury and Abnormalities	malignant neoplasm of large intestine	Malignant neoplasm of large intestine	3.27e-17	7.09e-15	ABCF2,ABCG5,ABR,ACOX3,ADAMTS14,ADAMTS16,ADAMTS3,ADAMTS9,ADARB2,ADCY5,AGAP1,AGBL5,AGL,AGPAT5,AK5,AKT2,AMOTL2,AMZ1,ANKRD13C,ANKRD52,AP1M1,AP1S1,AP2A2,ARHGAP6,ARMCX2,ARNT2,ARNTL2,ARPC5L,ART5,ASB16,ASH2L,ASPSCR1,ATCAY,ATM,ATP11A,ATP13A2,ATP2B2,ATP2B4,AXIN2,B3GALT4,B9D2,BARX2,BCL2L10,BCOR,BLVRA,BMP5,BRAF,BRD2,BRINP2,BTBD11,BTN3A1,C16orf91,C17orf80,C1orf162,C20orf194,CABIN1,CACNA1B,CACNA1E,CACNA1H,CACN…	432		Cancer,Organismal Injury and Abnormalities	incidence	Incidence of tumor	2.37e-09	4.31e-07	ABCA10,ABCB8,ADAMTSL1,ADARB2,ADD1,ADGRD1,AFAP1,AFF3,AGBL1,AGO2,AMZ1,ANKAR,APLP2,ARHGAP35,ARHGAP6,ARHGEF10,ARHGEF17,ARID1B,ARIH2,ASCL4,ATP13A4,ATP2C2,AURKC,BAIAP2L2,BBS5,BCL6,C16orf78,C16orf96,C2orf74,C8orf44-SGK3/SGK3,CACNA1C,CADM2,CASK,CCDC14,CCDC60,CDCA2,CDH1,CDH13,CDH18,CDH4,CDKL2,CDKN2A,CHEK1,CHRNA1,CHST11,CLDN9,CLMN,CNOT8,CNTN3,COL1A1,CPNE8,CPVL,CREBBP,CREM,CRISPLD1,CSMD1,CTNNA2,CYP24A1,DDB2…	282
Cancer,Organismal Injury and Abnormalities	pelvic cancer	Pelvic cancer	1.54e-24	5.99e-22	AACS,AADACL3,AAK1,ABCC1,ABCC2,ABCC3,ABHD2,ABHD6,ACAD10,ACOT7,ACSM1,ACTN1,ACTN4,ACVRL1,ADAM19,ADAMTS15,ADAMTSL4,ADAP2,ADORA3,ADRA1D,AGO2,AGPAT4,AHNAK,AHRR,AK5,AKAP1,AKAP12,AKAP13,ALOX12B,AMBRA1,AMIGO2,AMOTL1,AMPD2,ANGPT2,ANK2,ANKFY1,ANKRD11,ANKRD28,ANO2,ANO6,ANP32E,AOAH,AOC3,APOL4,APP,ARHGAP10,ARHGAP22,ARHGAP9,ARHGEF10L,ARHGEF28,ARHGEF6,ARID1B,ARID3A,ARMC8,ARMT1,ASAP1,ASAP2,ASB2,ASH2L,ATF6,ATP10D,…	578		Cancer,Gastrointestinal Disease,Organismal Injury and Abnormalities	colon adenocarcinoma	Colon adenocarcinoma	4.65e-25	1.45e-22	ABHD2,ABI3,ACAT1,ACP5,ACVRL1,ADAMTS15,ADAMTSL4,ADCY5,ADD1,ADORA1,AGL,AHRR,AK5,AKAP12,AKAP13,AKAP2,ALDH16A1,ALK,ALOX5,AMOTL1,ANKMY2,ANKRD28,ANKS1A,AOAH,AOC3,AP2A2,APLP2,ARHGEF10L,ARHGEF11,ARHGEF7,ARID1B,ARMH3,ASB2,ASXL2,ASXL3,ATG10,ATXN1,BANP,BCL9L,BICD2,C1R,CABIN1,CACNA2D4,CACUL1,CAMK1D,CAMTA2,CCSER2,CD96,CDC16,CDC42BPB,CDH2,CDK5RAP2,CELSR1,CEP250,CHCHD3,CHD7,CHSY1,CIITA,CLEC16A,CMIP,COBL,COL4A2,…	331		Cancer,Gastrointestinal Disease,Organismal Injury and Abnormalities	large intestine neoplasm	Large intestine neoplasm	3.91e-17	8.28e-15	ABCF2,ABCG5,ABR,ACOX3,ADAMTS14,ADAMTS16,ADAMTS3,ADAMTS9,ADARB2,ADCY5,AGAP1,AGBL5,AGL,AGPAT5,AK5,AKT2,AMOTL2,AMZ1,ANKRD13C,ANKRD52,AP1M1,AP1S1,AP2A2,ARHGAP6,ARMCX2,ARNT2,ARNTL2,ARPC5L,ART5,ASB16,ASH2L,ASPSCR1,ATCAY,ATM,ATP11A,ATP13A2,ATP2B2,ATP2B4,AXIN2,B3GALT4,B9D2,BARX2,BCL2L10,BCOR,BLVRA,BMP5,BRAF,BRD2,BRINP2,BTBD11,BTN3A1,C16orf91,C17orf80,C1orf162,C20orf194,C2orf88,CABIN1,CACNA1B,CACNA1E,CACN…	433		Cancer,Organismal Injury and Abnormalities	development	Development of malignant tumor	2.89e-09	5.12e-07	ABCA10,ABCB8,ADAMTSL1,ADARB2,ADD1,AFAP1,AFF3,AGBL1,AGO2,AMZ1,ANKAR,APLP2,ARHGAP35,ARHGAP6,ARHGEF10,ARHGEF17,ARID1B,ARIH2,ASCL4,ATP13A4,ATP2C2,AURKC,BAIAP2L2,BBS5,BCL6,C16orf78,C16orf96,C2orf74,C8orf44-SGK3/SGK3,CACNA1C,CADM2,CASK,CCDC14,CCDC60,CDCA2,CDH1,CDH13,CDH18,CDH4,CDKL2,CDKN2A,CHEK1,CHRNA1,CHST11,CLMN,CNOT8,CNTN3,COL1A1,CPNE8,CPVL,CREBBP,CREM,CRISPLD1,CSMD1,CTNNA2,CYP24A1,DDB2,DDX54,DEFA4,…	271
Cancer,Organismal Injury and Abnormalities,Reproductive System Disease	genital tumor	Genital tumor	1.8e-24	6.86e-22	AACS,AADACL3,AAK1,ABCC1,ABCC2,ABCC3,ABHD2,ABHD6,ACAD10,ACOT7,ACSM1,ACTN1,ACTN4,ACVRL1,ADAM19,ADAMTS15,ADAMTSL4,ADAP2,ADORA2B,ADORA3,ADRA1D,AGO2,AGPAT4,AHNAK,AHRR,AK5,AKAP1,AKAP12,AKAP13,ALOX12B,AMBRA1,AMOTL1,AMPD2,ANGPT2,ANK2,ANKFY1,ANKRD11,ANKRD28,ANO2,ANO6,ANP32E,AOAH,AOC3,APOL4,APP,ARHGAP10,ARHGAP22,ARHGAP9,ARHGEF10L,ARHGEF28,ARHGEF6,ARID1B,ARID3A,ARMT1,ASAP1,ASAP2,ASB2,ASH2L,ATF6,ATP10D,ATP2A…	557		Gastrointestinal Disease,Organismal Injury and Abnormalities	colorectal disorder	Colorectal disorder	9.57e-25	2.92e-22	ABCC1,ABHD2,ABI3,ACAT1,ACOT7,ACP5,ACVRL1,ADAMTS15,ADAMTSL4,ADCY5,ADD1,ADORA1,ADRA1D,AGL,AHRR,AK5,AKAP12,AKAP13,AKAP2,ALDH16A1,ALK,ALOX5,AMOTL1,ANKMY2,ANKRD28,ANKS1A,AOAH,AOC3,AP2A2,APLP2,APOC1,ARHGEF10L,ARHGEF11,ARHGEF28,ARHGEF7,ARID1B,ARMH3,ASAP3,ASB2,ASXL2,ASXL3,ATG10,ATP2B4,ATXN1,BANP,BCL9L,BECN1,BICD2,C1QA,C1R,CABIN1,CACNA2D4,CACUL1,CAMK1D,CAMTA2,CCSER2,CD96,CDC16,CDC42BPB,CDH2,CDK5RAP2,CDKN1…	387		Cancer,Organismal Injury and Abnormalities,Reproductive System Disease	breast or gynecological cancer	Breast or gynecological cancer	1.29e-16	2.65e-14	ABCF2,ABCG5,ABR,ADAMTS14,ADAMTS16,ADAMTS3,ADAMTS9,ADARB2,AGBL4,AGBL5,AGL,AKT2,AMOTL2,ANKRD52,ARHGAP45,ARHGAP6,ARMCX2,ARNTL2,ARPC5L,ART5,ASH2L,ASPSCR1,ATM,ATP2B2,AXIN2,BCOR,BLVRA,BMP5,BRAF,BRD2,BTBD11,BTN3A1,C20orf194,C2orf88,CABIN1,CACNA1B,CACNA1E,CACNA1H,CACNA2D2,CALM1 (includes others),CAMK1,CAPN5,CAPZB,CASP9,CCNA1,CCNT1,CCR7,CELF1,CES4A,CFAP47,CHL1,CIB4,CLIC2,CLUH,CMKLR1,COG2,COG8,COL19A1,COL2…	299		Cancer,Gastrointestinal Disease,Organismal Injury and Abnormalities	colon cancer	Colon cancer	1.05e-08	1.83e-06	ABCA10,ABCB8,ADD1,ADGRD1,AFAP1,AFF3,AGBL1,ANKAR,APLP2,ARHGEF10,ARHGEF17,ARID1B,ASCL4,ATP13A4,ATP2C2,AURKC,BAIAP2L2,BCL6,C16orf96,C2orf74,C8orf44-SGK3/SGK3,CACNA1C,CADM2,CASK,CCDC60,CDH1,CDH13,CDH18,CDH4,CDKL2,CDKN2A,CHEK1,CHMP1A,CLMN,CPNE8,CPVL,CREBBP,CRISPLD1,CSMD1,CTNNA2,CYP24A1,DDB2,DDX54,DIP2C,DLG2,DMKN,DMXL2,DNAH17,DNAJC13,DNAJC21,DND1,DNMT1,DRAXIN,E4F1,EBP,ELMO1,EPC2,EPN2,FANCD2,FARP2,FBXO1…	182
Cancer,Organismal Injury and Abnormalities	anogenital cancer	Anogenital cancer	2.94e-24	1.09e-21	AACS,AADACL3,AAK1,ABCC1,ABCC2,ABCC3,ABHD2,ABHD6,ACAD10,ACOT7,ACSM1,ACTN1,ACTN4,ACVRL1,ADAM19,ADAMTS15,ADAMTS8,ADAMTSL4,ADAP2,ADORA2B,ADORA3,ADRA1D,AGO2,AGPAT4,AHNAK,AHRR,AK5,AKAP1,AKAP12,AKAP13,ALOX12B,AMBRA1,AMOTL1,AMPD2,ANGPT2,ANK2,ANKFY1,ANKRD11,ANKRD28,ANO10,ANO2,ANO6,ANP32E,AOAH,AOC3,APOL4,APP,ARHGAP10,ARHGAP22,ARHGAP9,ARHGEF10L,ARHGEF28,ARHGEF6,ARHGEF7,ARID1B,ARID3A,ARMT1,ARRB1,ASAP1,ASAP2,…	598		Cancer,Gastrointestinal Disease,Organismal Injury and Abnormalities	development	Development of colorectal tumor	1.14e-24	3.39e-22	ABHD2,ABI3,ACAT1,ACOT7,ACP5,ACVRL1,ADAMTS15,ADAMTSL4,ADCY5,ADD1,ADORA1,AGL,AHRR,AK5,AKAP12,AKAP13,AKAP2,ALDH16A1,ALK,ALOX5,AMOTL1,ANKMY2,ANKRD28,ANKS1A,AOAH,AOC3,AP2A2,APLP2,ARHGEF10L,ARHGEF11,ARHGEF7,ARID1B,ARMH3,ASB2,ASXL2,ASXL3,ATG10,ATP2B4,ATXN1,BANP,BCL9L,BICD2,C1R,CABIN1,CACNA2D4,CACUL1,CAMK1D,CAMTA2,CCSER2,CD96,CDC16,CDC42BPB,CDH2,CDK5RAP2,CEACAM19,CELSR1,CEP250,CHCHD3,CHD7,CHSY1,CIITA,CLE…	345		Cancer,Organismal Injury and Abnormalities	development	Development of adenocarcinoma	1.31e-16	2.65e-14	ABCF2,ABCG5,ABR,ADAMTS14,ADAMTS16,ADAMTS3,ADCY5,AGBL4,AGBL5,AGL,AKT2,AMOTL2,ANKRD52,ARHGAP6,ARMCX2,ARNTL2,ASPSCR1,ATM,ATP2B2,AXIN2,BCOR,BMP5,BRAF,BRK1,BTBD11,BTN3A1,C20orf194,C2orf88,CABIN1,CACNA1B,CACNA1E,CACNA1H,CALM1 (includes others),CAMK1,CAPN5,CARD11,CCNA1,CD79B,CDC34,CDKN1C,CES4A,CFAP47,CHL1,CIB4,CLUH,CMKLR1,COL19A1,COL20A1,COL5A1,CPED1,CREM,CROCC,CSF1R,CSTF2,CTNNA2,CTSL,DAB2IP,DACH2,DCC,D…	263		Cancer,Organismal Injury and Abnormalities,Reproductive System Disease	genital tumor	Genital tumor	1.14e-08	1.93e-06	ABCA10,ADAMTSL1,ADARB2,ADGRD1,AFAP1,AFF3,AGBL1,AGO2,ANKAR,ARHGAP35,ARHGAP6,ARHGEF10,ARHGEF17,ARID1B,ARIH2,ATG13,ATP13A4,ATP2C2,BABAM2,BAIAP2L2,BBS5,BCL6,C16orf78,C16orf96,C8orf44-SGK3/SGK3,CACNA1C,CASK,CC2D1B,CCDC14,CCDC184,CCDC60,CDH1,CDH13,CDH18,CDH4,CDK18,CDKN2A,CHEK1,CHRNA1,CHST11,CLDN9,CLMN,CLRN2,CNOT8,CNTN3,COL1A1,CPNE8,CREBBP,CREM,CSMD1,CTNNA2,CYP24A1,CYP26C1,DDB2,DGKZ,DIP2C,DIS3L2,DLG2,DM…	239
Cancer,Organismal Injury and Abnormalities	genitourinary adenocarcinoma	Genitourinary adenocarcinoma	1.22e-23	4.42e-21	AACS,AADACL3,AAK1,ABCC1,ABCC2,ABCC3,ABHD2,ABHD6,ACAD10,ACAT1,ACOT7,ACSM1,ACTN1,ACTN4,ACVRL1,ADAM19,ADAMTS15,ADAMTSL4,ADAP2,ADORA2B,ADORA3,ADRA1D,AGPAT4,AHNAK,AHRR,AK5,AKAP12,AKAP13,AMBRA1,AMOTL1,AMPD2,ANGPT2,ANK2,ANKFY1,ANKRD11,ANKRD28,ANO2,ANP32E,AOAH,AOC3,APOL4,APP,ARHGAP10,ARHGAP22,ARHGAP9,ARHGEF10L,ARHGEF28,ARHGEF6,ARHGEF7,ARID1B,ARID3A,ARMT1,ASAP1,ASAP2,ASB2,ASH2L,ATF6,ATG7,ATP10D,ATP2A3,ATP…	513		Cancer,Gastrointestinal Disease,Organismal Injury and Abnormalities	colon carcinoma	Colon carcinoma	1.59e-24	4.64e-22	ABHD2,ABI3,ACAT1,ACOT7,ACP5,ACVRL1,ADAMTS15,ADAMTSL4,ADCY5,ADD1,ADORA1,AGL,AHRR,AK5,AKAP12,AKAP13,AKAP2,ALDH16A1,ALK,ALOX5,AMOTL1,ANKMY2,ANKRD28,ANKS1A,AOAH,AOC3,AP2A2,APLP2,ARHGEF10L,ARHGEF11,ARHGEF7,ARID1B,ARMH3,ASB2,ASXL2,ASXL3,ATG10,ATXN1,BANP,BCL9L,BICD2,C1R,CABIN1,CACNA2D4,CACUL1,CAMK1D,CAMTA2,CCSER2,CD96,CDC16,CDC42BPB,CDH2,CDK5RAP2,CELSR1,CEP250,CHCHD3,CHD7,CHSY1,CIITA,CLEC16A,CMIP,COBL,C…	333		Cancer,Organismal Injury and Abnormalities,Reproductive System Disease	tumorigenesis	Tumorigenesis of reproductive tract	4.64e-14	9.19e-12	ABCF2,ABCG5,ABR,ADAMTS16,ADAMTS9,ADARB2,AGBL4,AGBL5,AGL,AKT2,AMOTL2,ANKRD52,ARHGAP6,ARMCX2,ARNTL2,ASH2L,ASPSCR1,ATM,AXIN2,BCOR,BMP5,BRAF,BRD2,BTBD11,BTN3A1,C20orf194,C2orf88,CABIN1,CACNA1B,CACNA1E,CACNA1H,CALM1 (includes others),CAMK1,CAPN5,CCNA1,CCNT1,CELF1,CES4A,CFAP47,CHL1,CIB4,CLIC2,CLUH,CMKLR1,COL19A1,COL20A1,COL5A1,CPED1,CREM,CROCC,CSF1R,CSTF2,CTNNA2,CTSL,DACH2,DCC,DNAH17,DNAH8,DNAJC2,DOCK5…	249		Cancer,Gastrointestinal Disease,Organismal Injury and Abnormalities	colon tumor	Colon tumor	1.44e-08	2.4e-06	ABCA10,ABCB8,ADD1,ADGRD1,AFAP1,AFF3,AGBL1,ANKAR,APLP2,ARHGEF10,ARHGEF17,ARID1B,ASCL4,ATP13A4,ATP2C2,AURKC,BAIAP2L2,BCL6,C16orf96,C2orf74,C8orf44-SGK3/SGK3,CACNA1C,CADM2,CASK,CCDC60,CDH1,CDH13,CDH18,CDH4,CDKL2,CDKN2A,CHEK1,CHMP1A,CLMN,CPNE8,CPVL,CREBBP,CRISPLD1,CSMD1,CTNNA2,CYP24A1,DDB2,DDX54,DIP2C,DLG2,DMKN,DMXL2,DNAH17,DNAJC13,DNAJC21,DND1,DNMT1,DRAXIN,E4F1,EBP,ELMO1,EPC2,EPN2,FANCD2,FARP2,FBXO1…	183
Cancer,Gastrointestinal Disease,Organismal Injury and Abnormalities	colorectal adenocarcinoma	Colorectal adenocarcinoma	2.11e-23	7.53e-21	AADACL3,ABCC3,ABHD2,ACAT1,ACKR3,ACVRL1,ADAM19,ADAMTS15,ADAMTS8,ADAMTSL4,ADAP2,ADCY5,AHCYL2,AHRR,AK5,AKAP12,AKAP13,AMBRA1,AMIGO2,AMOTL1,ANGPT2,ANK2,ANKFY1,ANKMY2,ANKRD11,ANKRD23,ANKRD28,ANO10,AOAH,AOC3,APLP2,ARHGAP10,ARHGAP9,ARHGEF10L,ARHGEF6,ARHGEF7,ARID1B,ARMC8,ARMH3,ARMT1,ASAP2,ASB2,ATP10D,ATP2A3,ATP2B4,ATP8B2,BANP,BCAS3,BST1,BTBD11,C12orf45,C17orf64,C1RL,C2,C3,CACNA2D4,CACNB4,CACNG2,CACUL1,CAM…	418		Cancer,Gastrointestinal Disease,Organismal Injury and Abnormalities	colorectal adenocarcinoma	Colorectal adenocarcinoma	2e-24	5.73e-22	ABHD2,ABI3,ACAT1,ACP5,ACVRL1,ADAMTS15,ADAMTSL4,ADCY5,ADD1,ADORA1,AGL,AHRR,AK5,AKAP12,AKAP13,AKAP2,ALDH16A1,ALK,ALOX5,AMOTL1,ANKMY2,ANKRD28,ANKS1A,AOAH,AOC3,AP2A2,APLP2,ARHGEF10L,ARHGEF11,ARHGEF7,ARID1B,ARMH3,ASB2,ASXL2,ASXL3,ATG10,ATP2B4,ATXN1,BANP,BCL9L,BICD2,C1R,CABIN1,CACNA2D4,CACUL1,CAMK1D,CAMTA2,CCSER2,CD96,CDC16,CDC42BPB,CDH2,CDK5RAP2,CEACAM19,CELSR1,CEP250,CHCHD3,CHD7,CHSY1,CIITA,CLEC16A,C…	338		Cancer,Organismal Injury and Abnormalities,Reproductive System Disease	female genital neoplasm	Female genital neoplasm	5.82e-14	1.13e-11	ABCF2,ABCG5,ABR,ADAMTS16,ADAMTS9,ADARB2,AGBL4,AGBL5,AGL,AKT2,AMOTL2,ANKRD52,ARHGAP6,ARMCX2,ARNTL2,ASH2L,ASPSCR1,ATM,AXIN2,BCOR,BMP5,BRAF,BRD2,BTBD11,BTN3A1,C20orf194,C2orf88,CABIN1,CACNA1B,CACNA1E,CACNA1H,CALM1 (includes others),CAMK1,CAPN5,CCNA1,CCNT1,CELF1,CES4A,CFAP47,CHL1,CIB4,CLIC2,CLUH,CMKLR1,COL19A1,COL20A1,COL5A1,CPED1,CREM,CROCC,CSF1R,CSTF2,CTNNA2,CTSL,DACH2,DCC,DNAH17,DNAH8,DNAJC2,DOCK5…	249		Cancer,Organismal Injury and Abnormalities,Reproductive System Disease	genital tract cancer	Genital tract cancer	1.68e-08	2.73e-06	ABCA10,ADAMTSL1,ADARB2,ADGRD1,AFAP1,AFF3,AGBL1,AGO2,ANKAR,ARHGAP35,ARHGAP6,ARHGEF10,ARHGEF17,ARID1B,ARIH2,ATG13,ATP13A4,ATP2C2,BABAM2,BAIAP2L2,BBS5,BCL6,C16orf78,C16orf96,C8orf44-SGK3/SGK3,CACNA1C,CASK,CC2D1B,CCDC14,CCDC184,CCDC60,CDH1,CDH13,CDH18,CDH4,CDK18,CDKN2A,CHEK1,CHRNA1,CHST11,CLDN9,CLMN,CLRN2,CNOT8,CNTN3,COL1A1,CPNE8,CREBBP,CREM,CSMD1,CTNNA2,CYP24A1,CYP26C1,DDB2,DGKZ,DIP2C,DIS3L2,DLG2,DM…	235
Gastrointestinal Disease,Organismal Injury and Abnormalities	colorectal disorder	Colorectal disorder	2.82e-23	9.83e-21	AADACL3,ABCC1,ABCC3,ABHD2,ACAT1,ACKR3,ACOT7,ACVRL1,ADAM19,ADAMTS15,ADAMTS8,ADAMTSL4,ADAP2,ADCY5,ADORA3,ADRA1D,AHCYL2,AHNAK,AHRR,AK5,AKAP12,AKAP13,AMBRA1,AMIGO2,AMOTL1,ANGPT2,ANK2,ANKFY1,ANKMY2,ANKRD11,ANKRD23,ANKRD28,ANO10,AOAH,AOC3,APLP2,ARHGAP10,ARHGAP9,ARHGEF10L,ARHGEF28,ARHGEF6,ARHGEF7,ARID1B,ARMC8,ARMH3,ARMT1,ASAP2,ASB2,ATG7,ATP10D,ATP2A3,ATP2B4,ATP8B2,BANP,BBC3,BCAS3,BRF1,BST1,BTBD11,C12orf…	477		Cancer,Gastrointestinal Disease,Organismal Injury and Abnormalities	colorectal neoplasia	Colorectal tumor	2.05e-24	5.75e-22	ABCC1,ABHD2,ABI3,ACAT1,ACOT7,ACP5,ACVRL1,ADAMTS15,ADAMTSL4,ADCY5,ADD1,ADORA1,ADRA1D,AGL,AHRR,AK5,AKAP12,AKAP13,AKAP2,ALDH16A1,ALK,ALOX5,AMOTL1,ANKMY2,ANKRD28,ANKS1A,AOAH,AOC3,AP2A2,APLP2,APOC1,ARHGEF10L,ARHGEF11,ARHGEF28,ARHGEF7,ARID1B,ARMH3,ASAP3,ASB2,ASXL2,ASXL3,ATG10,ATP2B4,ATXN1,BANP,BCL9L,BECN1,BICD2,C1QA,C1R,CABIN1,CACNA2D4,CACUL1,CAMK1D,CAMTA2,CCSER2,CD96,CDC16,CDC42BPB,CDH2,CDK5RAP2,CDKN1…	385		Cancer,Organismal Injury and Abnormalities,Reproductive System Disease	development	Development of genital tumor	1.21e-13	2.29e-11	ABCF2,ABCG5,ABR,ADAMTS16,ADARB2,AGBL4,AGBL5,AGL,AKT2,AMOTL2,ANKRD52,ARHGAP6,ARMCX2,ARNTL2,ASH2L,ASPSCR1,ATM,AXIN2,BCOR,BMP5,BRAF,BRD2,BTBD11,BTN3A1,C20orf194,C2orf88,CABIN1,CACNA1B,CACNA1E,CACNA1H,CALM1 (includes others),CAMK1,CAPN5,CCNA1,CCNT1,CELF1,CES4A,CFAP47,CHL1,CIB4,CLIC2,CLUH,CMKLR1,COL19A1,COL20A1,COL5A1,CPED1,CREM,CROCC,CSF1R,CSTF2,CTNNA2,CTSL,DACH2,DCC,DNAH17,DNAH8,DNAJC2,DOCK5,DOK6,DP…	241		Cancer,Organismal Injury and Abnormalities	anogenital cancer	Anogenital cancer	1.8e-08	2.86e-06	ABCA10,ABCB8,ABLIM1,ADAMTSL1,ADARB2,ADGRD1,ADGRG6,AFAP1,AFF3,AGBL1,AGO2,ANKAR,ARHGAP35,ARHGAP6,ARHGAP8/PRR5-ARHGAP8,ARHGEF10,ARHGEF17,ARID1B,ARIH2,ATG13,ATP13A4,ATP2C2,BABAM2,BAIAP2L2,BBS5,BCL6,C16orf78,C16orf96,C8orf44-SGK3/SGK3,CACNA1C,CASK,CC2D1B,CCDC14,CCDC184,CCDC60,CDH1,CDH13,CDH18,CDH4,CDK18,CDKN2A,CHEK1,CHRNA1,CHST11,CLDN9,CLMN,CLRN2,CNOT8,CNTN3,COL1A1,CPNE8,CREBBP,CREM,CSMD1,CTNNA2,CYP24…	257
Cancer,Organismal Injury and Abnormalities,Reproductive System Disease	genital tract cancer	Genital tract cancer	4.09e-23	1.4e-20	AACS,AADACL3,AAK1,ABCC1,ABCC2,ABCC3,ABHD2,ABHD6,ACAD10,ACOT7,ACSM1,ACTN1,ACTN4,ACVRL1,ADAM19,ADAMTS15,ADAMTSL4,ADAP2,ADORA2B,ADORA3,ADRA1D,AGO2,AGPAT4,AHNAK,AHRR,AK5,AKAP1,AKAP12,AKAP13,ALOX12B,AMBRA1,AMOTL1,AMPD2,ANGPT2,ANK2,ANKFY1,ANKRD11,ANKRD28,ANO2,ANO6,ANP32E,AOAH,AOC3,APOL4,APP,ARHGAP10,ARHGAP22,ARHGAP9,ARHGEF10L,ARHGEF28,ARHGEF6,ARID1B,ARID3A,ARMT1,ASAP1,ASAP2,ASB2,ASH2L,ATF6,ATP10D,ATP2A…	545		Cancer,Gastrointestinal Disease,Organismal Injury and Abnormalities	colorectal carcinomagenesis	Colorectal carcinoma	2.14e-24	5.86e-22	ABHD2,ABI3,ACAT1,ACOT7,ACP5,ACVRL1,ADAMTS15,ADAMTSL4,ADCY5,ADD1,ADORA1,AGL,AHRR,AK5,AKAP12,AKAP13,AKAP2,ALDH16A1,ALK,ALOX5,AMOTL1,ANKMY2,ANKRD28,ANKS1A,AOAH,AOC3,AP2A2,APLP2,ARHGEF10L,ARHGEF11,ARHGEF7,ARID1B,ARMH3,ASB2,ASXL2,ASXL3,ATG10,ATP2B4,ATXN1,BANP,BCL9L,BICD2,C1R,CABIN1,CACNA2D4,CACUL1,CAMK1D,CAMTA2,CCSER2,CD96,CDC16,CDC42BPB,CDH2,CDK5RAP2,CEACAM19,CELSR1,CEP250,CHCHD3,CHD7,CHSY1,CIITA,CLE…	344		Cancer,Gastrointestinal Disease,Organismal Injury and Abnormalities	colorectal adenocarcinoma	Colorectal adenocarcinoma	1.23e-13	2.29e-11	ABCF2,ABCG5,ACOX3,ADAMTS14,ADAMTS16,ADAMTS3,ADAMTS9,ADCY5,AGBL5,AGL,AGPAT5,AK5,AMOTL2,ANKRD52,AP1S1,AP2A2,ARMCX2,ARNTL2,ART5,ASPSCR1,ATM,ATP11A,ATP2B2,ATP2B4,AXIN2,BCOR,BMP5,BRAF,BTBD11,C1orf162,CABIN1,CACNA1B,CACNA1E,CACNA1H,CAMK1,CAMSAP3,CAPN5,CARD11,CARD8,CBFA2T3,CCDC185,CCDC62,CCNA1,CDC14A,CELF2,CLUH,COBL,COG2,COG8,COL19A1,COL20A1,COL5A1,COQ10B,CPED1,CPT1A,CRHR2,CROCC,CSF1R,CSTF2,CTNNA2,DAB2I…	245		Cancer,Organismal Injury and Abnormalities	genitourinary carcinoma	Genitourinary carcinoma	1.94e-08	3.02e-06	ABCA10,ADAMTSL1,ADARB2,AFAP1,AFF3,AGBL1,AGO2,ANKAR,ARHGAP35,ARHGAP6,ARHGEF10,ARHGEF17,ARID1B,ARIH2,ATP13A4,ATP2C2,BAIAP2L2,BBS5,BCL6,C16orf78,C16orf96,CACNA1C,CADM2,CASK,CC2D1B,CCDC14,CCDC184,CCDC60,CDH1,CDH13,CDH18,CDH4,CDK18,CDKN2A,CHEK1,CHRNA1,CHST11,CLDN9,CLMN,CLRN2,CNOT8,CNTN3,COL1A1,CPNE8,CREBBP,CREM,CSMD1,CTNNA2,CYP26C1,DDB2,DGKZ,DIP2C,DIS3L2,DLG2,DMKN,DMXL2,DNAH17,DNAJC13,DND1,DNMT1,DPH1,…	242
Cancer,Gastrointestinal Disease,Organismal Injury and Abnormalities	development	Development of intestinal tumor	4.9e-23	1.64e-20	AADACL3,ABCC3,ABHD2,ACAT1,ACKR3,ACOT7,ACVRL1,ADAM19,ADAMTS15,ADAMTS8,ADAMTSL4,ADAP2,ADCY5,ADORA3,AHCYL2,AHRR,AK5,AKAP12,AKAP13,AMBRA1,AMIGO2,AMOTL1,ANGPT2,ANK2,ANKFY1,ANKMY2,ANKRD11,ANKRD23,ANKRD28,ANO10,AOAH,AOC3,APLP2,ARHGAP10,ARHGAP9,ARHGEF10L,ARHGEF6,ARHGEF7,ARID1B,ARMC8,ARMH3,ARMT1,ASAP2,ASB2,ATG7,ATP10D,ATP2A3,ATP2B4,ATP8B2,BANP,BCAS3,BST1,BTBD11,C12orf45,C17orf64,C1RL,C2,C3,CACNA2D4,CACNB4…	425		Cancer,Gastrointestinal Disease,Organismal Injury and Abnormalities	colorectal cancer	Colorectal cancer	2.25e-24	6.05e-22	ABCC1,ABHD2,ABI3,ACAT1,ACOT7,ACP5,ACVRL1,ADAMTS15,ADAMTSL4,ADCY5,ADD1,ADORA1,ADRA1D,AGL,AHRR,AK5,AKAP12,AKAP13,AKAP2,ALDH16A1,ALK,ALOX5,AMOTL1,ANKMY2,ANKRD28,ANKS1A,AOAH,AOC3,AP2A2,APLP2,APOC1,ARHGEF10L,ARHGEF11,ARHGEF28,ARHGEF7,ARID1B,ARMH3,ASAP3,ASB2,ASXL2,ASXL3,ATG10,ATP2B4,ATXN1,BANP,BCL9L,BECN1,BICD2,C1QA,C1R,CABIN1,CACNA2D4,CACUL1,CAMK1D,CAMTA2,CCSER2,CD96,CDC16,CDC42BPB,CDH2,CDK5RAP2,CDKN1…	380		Cancer,Gastrointestinal Disease,Organismal Injury and Abnormalities	colon adenocarcinoma	Colon adenocarcinoma	1.49e-13	2.71e-11	ABCF2,ABCG5,ACOX3,ADAMTS14,ADAMTS16,ADAMTS3,ADAMTS9,ADCY5,AGBL5,AGL,AGPAT5,AK5,AMOTL2,ANKRD52,AP1S1,AP2A2,ARMCX2,ARNTL2,ASPSCR1,ATM,ATP11A,ATP2B2,AXIN2,BCOR,BMP5,BRAF,BTBD11,C1orf162,CABIN1,CACNA1B,CACNA1E,CACNA1H,CAMK1,CAMSAP3,CAPN5,CARD11,CARD8,CBFA2T3,CCDC185,CCDC62,CCNA1,CDC14A,CELF2,CLUH,COBL,COG2,COG8,COL19A1,COL20A1,COL5A1,COQ10B,CPT1A,CRHR2,CROCC,CSF1R,CSTF2,CTNNA2,DAB2IP,DAXX,DCC,DIP2C,D…	238		Cancer,Organismal Injury and Abnormalities	genitourinary tumor	Genitourinary tumor	2e-08	3.06e-06	ABCA10,ABCB8,ABLIM1,ADAMTSL1,ADARB2,ADGRD1,ADGRG6,AFAP1,AFF3,AGBL1,AGO2,ANKAR,ARHGAP35,ARHGAP6,ARHGAP8/PRR5-ARHGAP8,ARHGEF10,ARHGEF17,ARID1B,ARIH2,ATG13,ATP13A4,ATP2C2,BABAM2,BAIAP2L2,BBS5,BCL6,C16orf78,C16orf96,C8orf44-SGK3/SGK3,CACNA1C,CADM2,CASK,CC2D1B,CCDC14,CCDC184,CCDC60,CDH1,CDH13,CDH18,CDH4,CDK18,CDKN2A,CHEK1,CHRNA1,CHST11,CLDN9,CLMN,CLRN2,CNOT8,CNTN3,COL1A1,CPNE8,CREBBP,CREM,CSMD1,CTNNA2…	276
Cancer,Gastrointestinal Disease,Organismal Injury and Abnormalities	colorectal carcinomagenesis	Colorectal carcinoma	7.19e-23	2.36e-20	AADACL3,ABCC3,ABHD2,ACAT1,ACKR3,ACOT7,ACVRL1,ADAM19,ADAMTS15,ADAMTS8,ADAMTSL4,ADAP2,ADCY5,ADORA3,AHCYL2,AHRR,AK5,AKAP12,AKAP13,AMBRA1,AMIGO2,AMOTL1,ANGPT2,ANK2,ANKFY1,ANKMY2,ANKRD11,ANKRD23,ANKRD28,ANO10,AOAH,AOC3,APLP2,ARHGAP10,ARHGAP9,ARHGEF10L,ARHGEF6,ARHGEF7,ARID1B,ARMC8,ARMH3,ARMT1,ASAP2,ASB2,ATP10D,ATP2A3,ATP2B4,ATP8B2,BANP,BCAS3,BST1,BTBD11,C12orf45,C17orf64,C1RL,C2,C3,CACNA2D4,CACNB4,CACN…	424		Cancer,Organismal Injury and Abnormalities	anogenital cancer	Anogenital cancer	3.31e-24	8.71e-22	ABCC1,ABCC2,ABHD2,ABHD6,ABR,ACAD10,ACOT7,ACP5,ACSL1,ACSM1,ACTN1,ACVRL1,ADAMTS15,ADAMTSL4,ADCY7,ADORA1,ADRA1D,AGL,AGO2,AGPS,AHCYL1,AHRR,AK5,AKAP1,AKAP12,AKAP13,AKAP2,ALDH16A1,ALK,ALOX5,AMN1,AMOTL1,ANKRD28,ANKS1A,ANO2,ANO6,AOAH,AOC3,AP2A2,APOL4,ARHGEF10L,ARHGEF11,ARHGEF28,ARHGEF7,ARID1B,ARRB1,ARSB,ASAP1,ASAP3,ASB2,ASXL2,ASXL3,ATF6,ATG13,ATN1,ATP2B4,ATP6V0A1,ATP8A2,ATXN1,BANP,BCKDHA,BCL9L,BECN1,BICD…	475		Cancer,Organismal Injury and Abnormalities,Reproductive System Disease	female genital tract cancer	Female genital tract cancer	2.07e-13	3.7e-11	ABCF2,ABCG5,ABR,ADAMTS16,ADARB2,AGBL4,AGBL5,AGL,AKT2,AMOTL2,ANKRD52,ARHGAP6,ARMCX2,ARNTL2,ASPSCR1,ATM,AXIN2,BCOR,BMP5,BRAF,BRD2,BTBD11,BTN3A1,C20orf194,C2orf88,CABIN1,CACNA1B,CACNA1E,CACNA1H,CALM1 (includes others),CAMK1,CAPN5,CCNA1,CCNT1,CELF1,CES4A,CFAP47,CHL1,CIB4,CLIC2,CLUH,CMKLR1,COL19A1,COL20A1,COL5A1,CPED1,CREM,CROCC,CSF1R,CSTF2,CTNNA2,CTSL,DACH2,DCC,DNAH17,DNAH8,DNAJC2,DOCK5,DOK6,DPP10,DY…	241		Cancer,Organismal Injury and Abnormalities	pelvic tumor	Pelvic tumor	2.66e-08	3.98e-06	ABCA10,ADAMTSL1,ADARB2,ADGRD1,AFAP1,AFF3,AGBL1,AGO2,ANKAR,ARHGAP35,ARHGAP6,ARHGEF10,ARHGEF17,ARID1B,ARIH2,ATG13,ATP13A4,ATP2C2,BABAM2,BAIAP2L2,BBS5,BCL6,C16orf78,C16orf96,C8orf44-SGK3/SGK3,CACNA1C,CASK,CC2D1B,CCDC14,CCDC184,CCDC60,CDH1,CDH13,CDH18,CDH4,CDK18,CDKN2A,CHEK1,CHRNA1,CHST11,CLDN9,CLMN,CLRN2,CNOT8,CNTN3,COL1A1,CPNE8,CREBBP,CREM,CSMD1,CTNNA2,CYP24A1,CYP26C1,DDB2,DGKZ,DIP2C,DIS3L2,DLG2,DM…	250
Cancer,Gastrointestinal Disease,Organismal Injury and Abnormalities	colorectal neoplasia	Colorectal tumor	9.02e-23	2.9e-20	AADACL3,ABCC1,ABCC3,ABHD2,ACAT1,ACKR3,ACOT7,ACVRL1,ADAM19,ADAMTS15,ADAMTS8,ADAMTSL4,ADAP2,ADCY5,ADORA3,ADRA1D,AHCYL2,AHRR,AK5,AKAP12,AKAP13,AMBRA1,AMIGO2,AMOTL1,ANGPT2,ANK2,ANKFY1,ANKMY2,ANKRD11,ANKRD23,ANKRD28,ANO10,AOAH,AOC3,APLP2,ARHGAP10,ARHGAP9,ARHGEF10L,ARHGEF28,ARHGEF6,ARHGEF7,ARID1B,ARMC8,ARMH3,ARMT1,ASAP2,ASB2,ATG7,ATP10D,ATP2A3,ATP2B4,ATP8B2,BANP,BBC3,BCAS3,BRF1,BST1,BTBD11,C12orf45,C17…	474		Cancer,Organismal Injury and Abnormalities	pelvic tumor	Pelvic tumor	3.49e-24	9.01e-22	ABCC1,ABCC2,ABHD2,ABHD6,ABR,ACAD10,ACOT7,ACP5,ACSL1,ACSM1,ACTN1,ACVRL1,ADAMTS15,ADAMTSL4,ADCY7,ADORA1,ADRA1D,AGL,AGO2,AGPS,AHCYL1,AHRR,AK5,AKAP1,AKAP12,AKAP13,AKAP2,ALDH16A1,ALK,ALOX5,AMN1,AMOTL1,ANKRD28,ANKS1A,ANO2,ANO6,AOAH,AOC3,AP2A2,AP2S1,APOL4,ARHGEF10L,ARHGEF11,ARHGEF28,ARID1B,ARSB,ASAP1,ASAP3,ASB2,ASXL2,ASXL3,ATF6,ATG13,ATP2B4,ATP6V0A1,ATP8A2,ATXN1,BANP,BCKDHA,BCL9L,BECN1,BICD2,BRPF3,C11or…	464		Cancer,Gastrointestinal Disease,Organismal Injury and Abnormalities	colon carcinoma	Colon carcinoma	2.37e-13	4.14e-11	ABCF2,ABCG5,ACOX3,ADAMTS14,ADAMTS16,ADAMTS3,ADAMTS9,ADCY5,AGBL5,AGL,AGPAT5,AK5,AMOTL2,ANKRD52,AP1S1,AP2A2,ARMCX2,ARNTL2,ASPSCR1,ATM,ATP11A,ATP2B2,AXIN2,BCOR,BMP5,BRAF,BTBD11,C1orf162,CABIN1,CACNA1B,CACNA1E,CACNA1H,CAMK1,CAMSAP3,CAPN5,CARD11,CARD8,CBFA2T3,CCDC185,CCDC62,CCNA1,CDC14A,CELF2,CLUH,COBL,COG2,COG8,COL19A1,COL20A1,COL5A1,COQ10B,CPT1A,CRHR2,CROCC,CSF1R,CSTF2,CTNNA2,DAB2IP,DAXX,DCC,DIP2C,D…	240		Cancer,Gastrointestinal Disease,Organismal Injury and Abnormalities	development	Development of digestive organ tumor	2.81e-08	4.12e-06	ABCA10,ABCB8,ADD1,AFAP1,AFF3,AGBL1,AGO2,AMZ1,ANKAR,APLP2,ARHGAP35,ARHGEF10,ARHGEF17,ARID1B,ASCL4,ATP13A4,ATP2C2,AURKC,BAIAP2L2,BCL6,C16orf96,C2orf74,C8orf44-SGK3/SGK3,CACNA1C,CADM2,CASK,CCDC60,CDH1,CDH13,CDH18,CDH4,CDKL2,CDKN2A,CHEK1,CLMN,CNTN3,COL1A1,CPNE8,CPVL,CREBBP,CRISPLD1,CSMD1,CTNNA2,CYP24A1,DDB2,DDX54,DEFA4,DGKZ,DIP2C,DLG2,DMKN,DMXL2,DNAH17,DNAJC13,DNAJC21,DND1,DNMT1,DPH1,DRAXIN,E4F1,EBP,…	199
Cancer,Gastrointestinal Disease,Organismal Injury and Abnormalities	colon adenocarcinoma	Colon adenocarcinoma	2.47e-22	7.79e-20	AADACL3,ABCC3,ABHD2,ACAT1,ACKR3,ACVRL1,ADAM19,ADAMTS15,ADAMTS8,ADAMTSL4,ADAP2,ADCY5,AHCYL2,AHRR,AK5,AKAP12,AKAP13,AMBRA1,AMOTL1,ANGPT2,ANK2,ANKFY1,ANKMY2,ANKRD11,ANKRD23,ANKRD28,ANO10,AOAH,AOC3,APLP2,ARHGAP10,ARHGAP9,ARHGEF10L,ARHGEF6,ARHGEF7,ARID1B,ARMH3,ARMT1,ASAP2,ASB2,ATP10D,ATP2A3,ATP8B2,BANP,BCAS3,BST1,BTBD11,C12orf45,C1RL,C2,C3,CACNA2D4,CACNB4,CACNG2,CACUL1,CAMTA2,CASZ1,CCDC149,CCDC153,CCN…	403		Cancer,Organismal Injury and Abnormalities	melanoma	Melanoma	4.91e-24	1.25e-21	ABCC1,ABCC2,ABCG1,ABHD6,ABI3,ABR,ACAD10,ACP5,ACSM1,ACSM6,ACTN1,ACVRL1,ADAMTS15,ADAMTSL4,ADCY5,ADCY7,ADD1,ADORA1,AGL,AGPS,AHCYL1,AK5,AKAP12,AKAP13,AKAP2,ALDH16A1,ALK,ALOX5,ANKMY2,ANKRD28,ANKS1A,ANO2,ANO6,AOAH,AOC3,AP2A2,APLP2,ARHGAP17,ARHGAP26,ARHGEF10L,ARHGEF11,ARHGEF28,ARHGEF7,ARID1B,ARRB1,ASAP1,ASAP3,ASB2,ASXL2,ASXL3,ATF6,ATN1,ATP6V0A1,ATP8A2,ATXN1,B3GNT7,BCL9L,BICD2,BLNK,BRPF3,C15orf62,C16orf9…	490		Cancer,Organismal Injury and Abnormalities	endometrioid carcinoma	Endometrioid carcinoma	2.59e-13	4.45e-11	ABCF2,ABCG5,ABR,ADAMTS16,AGBL4,AGBL5,AGL,AKT2,AMOTL2,ANKRD52,ARHGAP6,ARMCX2,ARNTL2,ASPSCR1,ATM,AXIN2,BCOR,BMP5,BRAF,BTBD11,BTN3A1,C20orf194,CABIN1,CACNA1B,CACNA1E,CACNA1H,CALM1 (includes others),CAMK1,CAPN5,CES4A,CFAP47,CHL1,CIB4,CMKLR1,COL19A1,COL20A1,COL5A1,CPED1,CREM,CROCC,CSTF2,CTNNA2,DACH2,DCC,DNAH17,DNAH8,DNAJC2,DOCK5,DPP10,DYNC1I1,EBLN2,EGFLAM,EHMT1,EPX,EYA1,F8,FAM160B1,FAM160B2,FARS2,FAT1…	186		Cancer,Organismal Injury and Abnormalities	malignant genitourinary solid tumor	Malignant genitourinary solid tumor	3.25e-08	4.69e-06	ABCA10,ABCB8,ABLIM1,ADAMTSL1,ADARB2,ADGRD1,ADGRG6,AFAP1,AFF3,AGBL1,AGO2,ANKAR,ARHGAP35,ARHGAP6,ARHGAP8/PRR5-ARHGAP8,ARHGEF10,ARHGEF17,ARID1B,ARIH2,ATG13,ATP13A4,ATP2C2,BABAM2,BAIAP2L2,BBS5,BCL6,C16orf78,C16orf96,C8orf44-SGK3/SGK3,CACNA1C,CADM2,CASK,CC2D1B,CCDC14,CCDC184,CCDC60,CDH1,CDH13,CDH18,CDH4,CDK18,CDKN2A,CHEK1,CHRNA1,CHST11,CLDN9,CLMN,CLRN2,CNOT8,CNTN3,COL1A1,CPNE8,CREBBP,CREM,CSMD1,CTNNA2…	271
Cancer,Gastrointestinal Disease,Organismal Injury and Abnormalities	colon tumor	Colon tumor	3.11e-22	9.63e-20	AADACL3,ABCC3,ABHD2,ACAT1,ACKR3,ACOT7,ACVRL1,ADAM19,ADAMTS15,ADAMTS8,ADAMTSL4,ADAP2,ADCY5,ADORA3,AHCYL2,AHRR,AK5,AKAP12,AKAP13,AMBRA1,AMOTL1,ANGPT2,ANK2,ANKFY1,ANKMY2,ANKRD11,ANKRD23,ANKRD28,ANO10,AOAH,AOC3,APLP2,ARHGAP10,ARHGAP9,ARHGEF10L,ARHGEF6,ARHGEF7,ARID1B,ARMH3,ARMT1,ASAP2,ASB2,ATG7,ATP10D,ATP2A3,ATP8B2,BANP,BBC3,BCAS3,BRF1,BST1,BTBD11,C12orf45,C1RL,C2,C3,CACNA2D4,CACNB4,CACNG2,CACUL1,CAMT…	425		Cancer,Dermatological Diseases and Conditions,Organismal Injury and Abnormalities	cutaneous melanoma	Cutaneous melanoma	5.2e-24	1.29e-21	ABCC1,ABCC2,ABCG1,ABHD6,ABI3,ABR,ACAD10,ACP5,ACSM1,ACSM6,ACTN1,ACVRL1,ADAMTS15,ADAMTSL4,ADCY5,ADCY7,ADD1,ADORA1,AGL,AGPS,AHCYL1,AK5,AKAP12,AKAP13,AKAP2,ALDH16A1,ALK,ALOX5,ANKMY2,ANKRD28,ANKS1A,ANO2,AOAH,AOC3,AP2A2,APLP2,ARHGAP17,ARHGAP26,ARHGEF10L,ARHGEF11,ARHGEF28,ARID1B,ARRB1,ASAP1,ASAP3,ASB2,ASXL2,ASXL3,ATF6,ATN1,ATP8A2,ATXN1,B3GNT7,BCL9L,BICD2,BLNK,BRPF3,C15orf62,C16orf92,C1QA,C1R,C20orf202,C…	436		Cancer,Organismal Injury and Abnormalities,Reproductive System Disease	female genital tract adenocarcinoma	Female genital tract adenocarcinoma	2.97e-13	5e-11	ABCF2,ABCG5,ABR,ADAMTS16,AGBL4,AGBL5,AGL,AKT2,AMOTL2,ANKRD52,ARHGAP6,ARMCX2,ARNTL2,ASPSCR1,ATM,AXIN2,BCOR,BMP5,BRAF,BTBD11,BTN3A1,C20orf194,C2orf88,CABIN1,CACNA1B,CACNA1E,CACNA1H,CALM1 (includes others),CAMK1,CAPN5,CCNA1,CES4A,CFAP47,CHL1,CIB4,CLIC2,CLUH,CMKLR1,COL19A1,COL20A1,COL5A1,CPED1,CREM,CROCC,CSTF2,CTNNA2,DACH2,DCC,DNAH17,DNAH8,DNAJC2,DOCK5,DPP10,DYNC1I1,EBLN2,EGFLAM,EHMT1,EHMT2,EPX,EYA1,…	210		Cancer,Gastrointestinal Disease,Organismal Injury and Abnormalities	colorectal carcinomagenesis	Colorectal carcinoma	3.55e-08	5.02e-06	ABCA10,ABCB8,ADD1,AFAP1,AFF3,AGBL1,ANKAR,APLP2,ARHGAP35,ARHGEF10,ARHGEF17,ARID1B,ASCL4,ATP13A4,ATP2C2,AURKC,BAIAP2L2,BCL6,C16orf96,C2orf74,C8orf44-SGK3/SGK3,CACNA1C,CADM2,CASK,CCDC60,CDH1,CDH13,CDH18,CDH4,CDKL2,CDKN2A,CHEK1,CLMN,CPNE8,CPVL,CREBBP,CRISPLD1,CSMD1,CTNNA2,CYP24A1,DDB2,DDX54,DGKZ,DIP2C,DLG2,DMKN,DMXL2,DNAH17,DNAJC13,DNAJC21,DND1,DNMT1,DRAXIN,E4F1,EBP,ELMO1,EPC2,EPN2,FANCD2,FARP2,FBXO1…	180
Cancer,Organismal Injury and Abnormalities	melanoma	Melanoma	4.99e-22	1.52e-19	AACS,AADACL3,AAK1,ABCC1,ABCC2,ABCC3,ABCG1,ABHD6,ACAD10,ACKR3,ACSM1,ACTN1,ACVRL1,ADAM19,ADAMTS15,ADAMTS8,ADAMTSL4,ADAP1,ADAP2,ADCY5,ADORA3,AGPAT4,AHCYL2,AHNAK,AK5,AKAP12,AKAP13,ALOX12B,AMBRA1,AMIGO2,ANGPTL6,ANK2,ANKFY1,ANKH,ANKLE1,ANKMY2,ANKRD11,ANKRD23,ANKRD28,ANO10,ANO2,ANO6,AOAH,AOC3,APLP2,APP,ARHGAP10,ARHGAP22,ARHGAP24,ARHGAP26,ARHGAP9,ARHGEF10L,ARHGEF28,ARHGEF7,ARID1B,ARMC2,ARRB1,ARSG,ASAP1,A…	612		Cancer,Organismal Injury and Abnormalities	pelvic cancer	Pelvic cancer	9.96e-24	2.43e-21	ABCC1,ABCC2,ABHD2,ABHD6,ABR,ACAD10,ACOT7,ACP5,ACSL1,ACSM1,ACTN1,ACVRL1,ADAMTS15,ADAMTSL4,ADCY7,ADORA1,ADRA1D,AGL,AGO2,AGPS,AHCYL1,AHRR,AK5,AKAP1,AKAP12,AKAP13,AKAP2,ALDH16A1,ALK,ALOX5,AMN1,AMOTL1,ANKRD28,ANKS1A,ANO2,ANO6,AOAH,AOC3,AP2A2,APOL4,ARHGEF10L,ARHGEF11,ARHGEF28,ARID1B,ARSB,ASAP1,ASAP3,ASB2,ASXL2,ASXL3,ATF6,ATG13,ATP2B4,ATP6V0A1,ATP8A2,ATXN1,BANP,BCKDHA,BCL9L,BECN1,BICD2,BRPF3,C11orf49,C1…	457		Cancer,Organismal Injury and Abnormalities	breast or pancreatic cancer	Breast or pancreatic cancer	3.49e-13	5.77e-11	ABCF2,ABR,ADAMTS14,ADAMTS3,ADAMTS9,ADARB2,AGBL5,AGL,AGPAT5,AKT2,AMOTL2,ANKRD52,ARHGAP45,ARMCX2,ARPC5L,ART5,ASH2L,ASPSCR1,ATM,ATP11A,ATP2B2,ATP2B4,AXIN2,B3GALT4,BLVRA,BRAF,BTBD11,C2orf88,CABIN1,CACNA1B,CACNA1E,CACNA1H,CACNA2D2,CALM1 (includes others),CAMSAP3,CAPZB,CASP9,CCDC185,CCDC62,CCNA1,CCNT1,CCR7,CD79B,CDC14A,CELF2,CES4A,CFAP47,CHL1,CLUH,CMKLR1,COG2,COG8,COL19A1,COL20A1,COL5A1,COMMD3,CPT1A,CR…	262		Cancer,Organismal Injury and Abnormalities	pelvic cancer	Pelvic cancer	4.18e-08	5.8e-06	ABCA10,ADAMTSL1,ADARB2,ADGRD1,AFAP1,AFF3,AGBL1,AGO2,ANKAR,ARHGAP35,ARHGAP6,ARHGEF10,ARHGEF17,ARID1B,ARIH2,ATG13,ATP13A4,ATP2C2,BABAM2,BAIAP2L2,BBS5,BCL6,C16orf78,C16orf96,C8orf44-SGK3/SGK3,CACNA1C,CASK,CC2D1B,CCDC14,CCDC184,CCDC60,CDH1,CDH13,CDH18,CDH4,CDK18,CDKN2A,CHEK1,CHRNA1,CHST11,CLDN9,CLMN,CLRN2,CNOT8,CNTN3,COL1A1,CPNE8,CREBBP,CREM,CSMD1,CTNNA2,CYP24A1,CYP26C1,DDB2,DGKZ,DIP2C,DIS3L2,DLG2,DM…	246
Cancer,Gastrointestinal Disease,Organismal Injury and Abnormalities	colon carcinoma	Colon carcinoma	7.09e-22	2.12e-19	AADACL3,ABCC3,ABHD2,ACAT1,ACKR3,ACOT7,ACVRL1,ADAM19,ADAMTS15,ADAMTS8,ADAMTSL4,ADAP2,ADCY5,ADORA3,AHCYL2,AHRR,AK5,AKAP12,AKAP13,AMBRA1,AMOTL1,ANGPT2,ANK2,ANKFY1,ANKMY2,ANKRD11,ANKRD23,ANKRD28,ANO10,AOAH,AOC3,APLP2,ARHGAP10,ARHGAP9,ARHGEF10L,ARHGEF6,ARHGEF7,ARID1B,ARMH3,ARMT1,ASAP2,ASB2,ATP10D,ATP2A3,ATP8B2,BANP,BCAS3,BST1,BTBD11,C12orf45,C1RL,C2,C3,CACNA2D4,CACNB4,CACNG2,CACUL1,CAMTA2,CASZ1,CCDC14…	406		Cancer,Organismal Injury and Abnormalities	malignant genitourinary solid tumor	Malignant genitourinary solid tumor	1.23e-23	2.94e-21	ABCC1,ABCC2,ABHD2,ABHD6,ABR,ACAD10,ACAT1,ACOT7,ACP5,ACSL1,ACSM1,ACTN1,ACVRL1,ADAMTS15,ADAMTSL4,ADCY7,ADORA1,ADRA1D,AGL,AGO2,AGPS,AHCYL1,AHRR,AK5,AKAP1,AKAP12,AKAP13,AKAP2,ALDH16A1,ALK,ALOX5,AMN1,AMOTL1,ANKRD28,ANKS1A,ANO2,ANO6,AOAH,AOC3,AP2A2,APOL4,ARHGEF10L,ARHGEF11,ARHGEF28,ARHGEF7,ARID1B,ARRB1,ARSB,ASAP1,ASAP3,ASB2,ASXL2,ASXL3,ATF6,ATG13,ATN1,ATP2B4,ATP6V0A1,ATP8A2,ATXN1,BANP,BCKDHA,BCL9L,BECN…	499		Cancer,Gastrointestinal Disease,Organismal Injury and Abnormalities	colon cancer	Colon cancer	5.95e-13	9.67e-11	ABCF2,ABCG5,ACOX3,ADAMTS14,ADAMTS16,ADAMTS3,ADAMTS9,ADCY5,AGBL5,AGL,AGPAT5,AK5,AMOTL2,ANKRD52,AP1S1,AP2A2,ARMCX2,ARNTL2,ASPSCR1,ATM,ATP11A,ATP2B2,AXIN2,BCOR,BMP5,BRAF,BTBD11,C1orf162,CABIN1,CACNA1B,CACNA1E,CACNA1H,CAMK1,CAMSAP3,CAPN5,CARD11,CARD8,CBFA2T3,CCDC185,CCDC62,CCNA1,CDC14A,CELF2,CLUH,COBL,COG2,COG8,COL19A1,COL20A1,COL5A1,COQ10B,CPT1A,CRHR2,CROCC,CRYL1,CSF1R,CSTF2,CTNNA2,CTSL,DAB2IP,DAXX,…	247		Cancer,Organismal Injury and Abnormalities	breast or colorectal cancer	Breast or colorectal cancer	5e-08	6.81e-06	ABCA10,ABCB8,ABLIM1,ADARB2,ADD1,ADGRD1,ADGRG6,AFAP1,AFF3,AGBL1,AGO2,ANKAR,APLP2,ARHGAP35,ARHGAP8/PRR5-ARHGAP8,ARHGEF10,ARHGEF17,ARID1B,ASCL4,ATP13A4,ATP2C2,AURKC,BAIAP2L2,BCL6,C16orf96,C2orf74,C8orf44-SGK3/SGK3,CACNA1C,CADM2,CASK,CCDC14,CCDC60,CDH1,CDH13,CDH18,CDH4,CDKL2,CDKN2A,CHEK1,CHMP1A,CLMN,COL1A1,CPNE8,CPVL,CREBBP,CRISPLD1,CSMD1,CTNNA2,CYP24A1,DDB2,DDX54,DGKZ,DIP2C,DLG2,DMKN,DMXL2,DNAH17,DN…	228
Cancer,Gastrointestinal Disease,Organismal Injury and Abnormalities	colorectal cancer	Colorectal cancer	1.08e-21	3.16e-19	AADACL3,ABCC1,ABCC3,ABHD2,ACAT1,ACKR3,ACOT7,ACVRL1,ADAM19,ADAMTS15,ADAMTS8,ADAMTSL4,ADAP2,ADCY5,ADORA3,ADRA1D,AHCYL2,AHRR,AK5,AKAP12,AKAP13,AMBRA1,AMIGO2,AMOTL1,ANGPT2,ANK2,ANKFY1,ANKMY2,ANKRD11,ANKRD23,ANKRD28,ANO10,AOAH,AOC3,APLP2,ARHGAP10,ARHGAP9,ARHGEF10L,ARHGEF28,ARHGEF6,ARHGEF7,ARID1B,ARMC8,ARMH3,ARMT1,ASAP2,ASB2,ATP10D,ATP2A3,ATP2B4,ATP8B2,BANP,BCAS3,BST1,BTBD11,C12orf45,C17orf64,C1RL,C2,C…	464		Cancer,Organismal Injury and Abnormalities	genitourinary tumor	Genitourinary tumor	1.87e-23	4.4e-21	ABCC1,ABCC2,ABHD2,ABHD6,ABR,ACAD10,ACAT1,ACOT7,ACP5,ACSL1,ACSM1,ACTN1,ACVRL1,ADAMTS15,ADAMTSL4,ADCY7,ADORA1,ADRA1D,AGL,AGO2,AGPS,AHCYL1,AHRR,AK5,AKAP1,AKAP12,AKAP13,AKAP2,ALDH16A1,ALK,ALOX5,AMN1,AMOTL1,ANKRD28,ANKS1A,ANO2,ANO6,AOAH,AOC3,AP2A2,AP2S1,APOL4,ARHGAP26,ARHGEF10L,ARHGEF11,ARHGEF28,ARHGEF7,ARID1B,ARRB1,ARSB,ASAP1,ASAP3,ASB2,ASXL2,ASXL3,ATF6,ATG13,ATN1,ATP2B4,ATP6V0A1,ATP8A2,ATXN1,BANP,BC…	506		Cancer,Dermatological Diseases and Conditions,Organismal Injury and Abnormalities	skin cancer	Skin cancer	6.73e-13	1.07e-10	ABR,ACER1,ACOT4,ACOX3,ADAMTS14,ADAMTS16,ADAMTS9,ADARB2,ADCY5,AGBL4,AGBL5,AGL,AGPAT5,AK5,AKT2,AMZ1,ANKRD13C,ANKRD52,AP1M1,AP2A2,ARHGAP6,ARIH2OS,ARNT2,ARNTL2,ASB16,ASPSCR1,ATCAY,ATM,ATP11A,ATP13A2,ATP2B2,AXIN2,B9D2,BARX2,BCOR,BLVRA,BMP5,BRAF,BRINP2,BTBD11,CACNA1B,CACNA1E,CACNA1H,CACNA2D2,CAMK1,CAPN5,CARD11,CASP9,CBFA2T3,CCDC185,CCNA1,CCNT1,CCR7,CD79B,CES4A,CFAP47,CHL1,CIB4,CLIC2,CMKLR1,COBL,COG8,CO…	331		Cancer,Gastrointestinal Disease,Organismal Injury and Abnormalities	colon carcinoma	Colon carcinoma	8.37e-08	1.12e-05	ABCA10,ABCB8,ADD1,AFAP1,AFF3,AGBL1,ANKAR,APLP2,ARHGEF10,ARHGEF17,ARID1B,ASCL4,ATP13A4,ATP2C2,AURKC,BAIAP2L2,BCL6,C16orf96,C2orf74,C8orf44-SGK3/SGK3,CACNA1C,CADM2,CASK,CCDC60,CDH1,CDH13,CDH18,CDH4,CDKL2,CDKN2A,CHEK1,CLMN,CPNE8,CPVL,CREBBP,CRISPLD1,CSMD1,CTNNA2,CYP24A1,DDB2,DDX54,DIP2C,DLG2,DMKN,DMXL2,DNAH17,DNAJC13,DNAJC21,DND1,DNMT1,DRAXIN,E4F1,EBP,ELMO1,EPC2,EPN2,FANCD2,FARP2,FBXO15,FNDC1,GLI3,G…	172
Cancer,Gastrointestinal Disease,Organismal Injury and Abnormalities	colon cancer	Colon cancer	1.63e-21	4.71e-19	AADACL3,ABCC3,ABHD2,ACAT1,ACKR3,ACOT7,ACVRL1,ADAM19,ADAMTS15,ADAMTS8,ADAMTSL4,ADAP2,ADCY5,ADORA3,AHCYL2,AHRR,AK5,AKAP12,AKAP13,AMBRA1,AMOTL1,ANGPT2,ANK2,ANKFY1,ANKMY2,ANKRD11,ANKRD23,ANKRD28,ANO10,AOAH,AOC3,APLP2,ARHGAP10,ARHGAP9,ARHGEF10L,ARHGEF6,ARHGEF7,ARID1B,ARMH3,ARMT1,ASAP2,ASB2,ATP10D,ATP2A3,ATP8B2,BANP,BCAS3,BST1,BTBD11,C12orf45,C1RL,C2,C3,CACNA2D4,CACNB4,CACNG2,CACUL1,CAMTA2,CASZ1,CCDC14…	419		Cancer,Organismal Injury and Abnormalities	breast or colorectal cancer	Breast or colorectal cancer	3.77e-23	8.73e-21	ABCC1,ABCC2,ABHD2,ABI3,ABR,ACAT1,ACOT7,ACP5,ACVRL1,ADAMTS15,ADAMTSL4,ADCY5,ADD1,ADORA1,ADRA1D,AGL,AGO2,AHRR,AK5,AKAP1,AKAP12,AKAP13,AKAP2,ALDH16A1,ALK,ALOX5,AMOTL1,ANKMY2,ANKRD28,ANKS1A,AOAH,AOC3,AP2A2,APLP2,APOC1,ARHGEF10L,ARHGEF11,ARHGEF28,ARHGEF7,ARID1B,ARMH3,ARRB1,ASAP3,ASB2,ASXL2,ASXL3,ATG10,ATN1,ATP2B4,ATXN1,BANP,BCL9L,BECN1,BICD2,C1QA,C1R,CABIN1,CACNA2D4,CACUL1,CAMK1D,CAMTA2,CASP2,CCSER2,C…	427		Cancer,Gastrointestinal Disease,Organismal Injury and Abnormalities	colon tumor	Colon tumor	1.16e-12	1.81e-10	ABCF2,ABCG5,ACOX3,ADAMTS14,ADAMTS16,ADAMTS3,ADAMTS9,ADCY5,AGBL5,AGL,AGPAT5,AK5,AMOTL2,ANKRD52,AP1S1,AP2A2,ARMCX2,ARNTL2,ASPSCR1,ATM,ATP11A,ATP2B2,AXIN2,BCOR,BMP5,BRAF,BTBD11,C1orf162,CABIN1,CACNA1B,CACNA1E,CACNA1H,CAMK1,CAMSAP3,CAPN5,CARD11,CARD8,CBFA2T3,CCDC185,CCDC62,CCNA1,CDC14A,CELF2,CLUH,COBL,COG2,COG8,COL19A1,COL20A1,COL5A1,COQ10B,CPT1A,CRHR2,CROCC,CRYL1,CSF1R,CSTF2,CTNNA2,CTSL,DAB2IP,DAXX,…	248		Cancer,Gastrointestinal Disease,Organismal Injury and Abnormalities	colorectal cancer	Colorectal cancer	1.46e-07	1.92e-05	ABCA10,ABCB8,ADD1,ADGRD1,AFAP1,AFF3,AGBL1,ANKAR,APLP2,ARHGAP35,ARHGEF10,ARHGEF17,ARID1B,ASCL4,ATP13A4,ATP2C2,AURKC,BAIAP2L2,BCL6,C16orf96,C2orf74,C8orf44-SGK3/SGK3,CACNA1C,CADM2,CASK,CCDC60,CDH1,CDH13,CDH18,CDH4,CDKL2,CDKN2A,CHEK1,CHMP1A,CLMN,COL1A1,CPNE8,CPVL,CREBBP,CRISPLD1,CSMD1,CTNNA2,CYP24A1,DDB2,DDX54,DGKZ,DIP2C,DLG2,DMKN,DMXL2,DNAH17,DNAJC13,DNAJC21,DND1,DNMT1,DRAXIN,E4F1,EBP,ELMO1,EPC2,EP…	197
Cellular Movement	cell movement	Cell movement	2.16e-21	6.14e-19	ABCC1,ABCG1,ABHD2,ABHD6,ACKR3,ACTN1,ACTN4,ACVRL1,ADAM19,ADORA2B,ADORA3,AGO2,AHNAK,AKAP12,AMOTL1,ANGPT2,ANKRD28,ANO6,AOC3,APLP2,APP,ARF1,ARHGAP22,ARHGAP24,ARHGEF28,ARHGEF6,ARHGEF7,ARRB1,ASAP1,ASAP2,ASB2,ASH2L,ATG7,ATP2B4,BANP,BCAR3,BCAS3,BST1,BTLA,C2,C3,C5AR2,CAPG,CARMIL2,CCL22,CCL24,CCL8,CCR1,CD2,CD82,CDC42EP4,CDKL5,CMKLR1,CREB1,CRH,CSF1R,CSF3R,CTBP1,CTSB,CTSC,CTSH,CUL4A,CUX1,CXXC5,CYP1B1,DAB1,DA…	271		Cancer,Organismal Injury and Abnormalities	genitourinary carcinoma	Genitourinary carcinoma	5.02e-23	1.14e-20	ABCC1,ABCC2,ABHD2,ABHD6,ABR,ACAD10,ACAT1,ACOT7,ACP5,ACSL1,ACSM1,ACTN1,ACVRL1,ADAMTS15,ADAMTSL4,ADCY7,ADORA1,ADRA1D,AGL,AGO2,AGPS,AHCYL1,AHRR,AK5,AKAP12,AKAP13,AKAP2,ALDH16A1,ALK,ALOX5,AMN1,AMOTL1,ANKRD28,ANKS1A,ANO2,AOAH,AOC3,AP2A2,APOL4,ARHGEF10L,ARHGEF11,ARHGEF28,ARHGEF7,ARID1B,ARSB,ASAP1,ASAP3,ASB2,ASXL2,ASXL3,ATF6,ATP2B4,ATP8A2,ATXN1,BANP,BCKDHA,BCL9L,BECN1,BICD2,BRPF3,C11orf49,C20orf194,C8A,…	445		Cancer,Gastrointestinal Disease,Organismal Injury and Abnormalities	colorectal carcinomagenesis	Colorectal carcinoma	1.24e-12	1.92e-10	ABCF2,ABCG5,ACOX3,ADAMTS14,ADAMTS16,ADAMTS3,ADAMTS9,ADCY5,AGBL5,AGL,AGPAT5,AK5,AMOTL2,ANKRD52,AP1S1,AP2A2,ARMCX2,ARNTL2,ART5,ASPSCR1,ATM,ATP11A,ATP2B2,ATP2B4,AXIN2,BCOR,BMP5,BRAF,BTBD11,C1orf162,CABIN1,CACNA1B,CACNA1E,CACNA1H,CAMK1,CAMSAP3,CAPN5,CARD11,CARD8,CBFA2T3,CCDC185,CCDC62,CCNA1,CDC14A,CELF2,CLUH,COBL,COG2,COG8,COL19A1,COL20A1,COL5A1,COQ10B,CPED1,CPT1A,CRHR2,CROCC,CSF1R,CSTF2,CTNNA2,DAB2I…	246		Cancer,Gastrointestinal Disease,Organismal Injury and Abnormalities	oral cancer	Oral cancer	2.1e-07	2.72e-05	ADAMTS17,ADAMTSL1,APLP2,ATP13A4,ATP2C2,CDCA2,CDH13,CDH18,CDKN2A,CNTN3,COL1A1,CREBBP,CREM,CSMD1,DALRD3,DCAF5,DMXL2,DNAJC13,EPC2,FEZ2,GRIA2,HERC2,HOXB9,HOXC4,HOXD10,ITSN2,KCTD1,LDB3,MAP1S,MAP7,MCF2L,MTMR7,MUC5B,NFIX,NPEPPS,PANK2,PAX6,PRR5,PRRC2A,PURG,RPS6KC1,SAMD4A,SATB2,SERPINE1,SETD6,SF1,SLC6A9,SRSF5,SZT2,TAFA5,TCTN2,TENM2,TIAM1,TPM1,TSC2,UBN2,UBXN11,VAC14,WWOX,ZBTB20,ZDHHC14,ZFHX3,ZNF503	63
Cancer,Dermatological Diseases and Conditions,Organismal Injury and Abnormalities	skin cancer	Skin cancer	3.99e-21	1.11e-18	AACS,AADACL3,AAK1,ABCC1,ABCC2,ABCC3,ABCG1,ABHD6,ACAD10,ACKR3,ACSM1,ACTN1,ACVRL1,ADAM19,ADAMTS15,ADAMTS8,ADAMTSL4,ADAP1,ADAP2,ADCY5,ADORA3,AGPAT4,AHCYL2,AHNAK,AK5,AKAP12,AKAP13,ALOX12B,AMBRA1,AMIGO2,ANGPTL6,ANK2,ANKFY1,ANKH,ANKMY2,ANKRD11,ANKRD23,ANKRD28,ANO10,ANO2,ANO6,AOAH,AOC3,APLP2,APP,ARHGAP22,ARHGAP26,ARHGAP9,ARHGEF10L,ARHGEF28,ARID1B,ARRB1,ASAP1,ASB2,ATCAY,ATF6,ATN1,ATP10D,ATP2A3,ATP8B2,BCA…	560		Cellular Movement	cell movement	Cell movement	9.61e-23	2.12e-20	ABCC1,ABCG1,ABHD2,ABHD6,ABI3,ABR,ACP5,ACTN1,ACVRL1,ADD1,ADORA1,AGO2,AKAP12,ALK,ALOX5,AMOTL1,ANKRD28,ANKS1A,ANO6,AOC3,APLP2,ARHGEF11,ARHGEF28,ARHGEF7,ARRB1,ASAP1,ASB2,ATP,ATP2B4,BANP,BECN1,BICD2,C5AR1,CAMK1D,CAMK2D,CAPN1,CD2,CD59,CDH2,CDK5,CDKN1A,CELSR1,CIITA,COL4A2,CORO1A,CORO1C,CSF2RB,CTSH,CXXC5,DAB1,DAB2,DDR2,DLC1,DNM2,DNMT3A,DOK2,DPYSL3,DSE,DYSF,EGF,EHD1,EHF,ELMO1,ENO1,ENTPD1,ETV6,FGD4,FGR,FPR…	233		Dermatological Diseases and Conditions,Organismal Injury and Abnormalities	skin lesion	Skin lesion	1.42e-12	2.15e-10	ABR,ACER1,ACOT4,ACOX3,ADAMTS14,ADAMTS16,ADAMTS3,ADAMTS9,ADARB2,ADCY5,AGBL4,AGBL5,AGL,AGPAT5,AK5,AKT2,AMZ1,ANKRD13C,ANKRD52,AP1M1,AP2A2,ARHGAP6,ARIH2OS,ARNT2,ARNTL2,ASB16,ASPSCR1,ATCAY,ATM,ATP11A,ATP13A2,ATP2B2,AXIN2,B9D2,BARX2,BCOR,BLVRA,BMP5,BRAF,BRINP2,BTBD11,CACNA1B,CACNA1E,CACNA1H,CACNA2D2,CAMK1,CAPN5,CARD11,CASP9,CBFA2T3,CCDC185,CCNA1,CCNT1,CCR7,CD79B,CES4A,CFAP47,CHL1,CIB4,CLIC2,CMKLR1,COBL…	333		Cancer,Gastrointestinal Disease,Organismal Injury and Abnormalities	colorectal neoplasia	Colorectal tumor	2.17e-07	2.76e-05	ABCA10,ABCB8,ADD1,ADGRD1,AFAP1,AFF3,AGBL1,ANKAR,APLP2,ARHGAP35,ARHGEF10,ARHGEF17,ARID1B,ASCL4,ATP13A4,ATP2C2,AURKC,BAIAP2L2,BCL6,C16orf96,C2orf74,C8orf44-SGK3/SGK3,CACNA1C,CADM2,CASK,CCDC60,CDH1,CDH13,CDH18,CDH4,CDKL2,CDKN2A,CHEK1,CHMP1A,CLMN,COL1A1,CPNE8,CPVL,CREBBP,CRISPLD1,CSMD1,CTNNA2,CYP24A1,DDB2,DDX54,DGKZ,DIP2C,DLG2,DMKN,DMXL2,DNAH17,DNAJC13,DNAJC21,DND1,DNMT1,DRAXIN,E4F1,EBP,ELMO1,EPC2,EP…	199
Dermatological Diseases and Conditions,Organismal Injury and Abnormalities	skin lesion	Skin lesion	5.23e-21	1.43e-18	AACS,AADACL3,AAK1,ABCC1,ABCC2,ABCC3,ABCG1,ABHD6,ACAD10,ACKR3,ACSM1,ACTN1,ACVRL1,ADAM19,ADAMTS15,ADAMTS8,ADAMTSL4,ADAP1,ADAP2,ADCY5,ADORA3,AGPAT4,AHCYL2,AHNAK,AK5,AKAP12,AKAP13,ALOX12B,AMBRA1,AMIGO2,ANGPTL6,ANK2,ANKFY1,ANKH,ANKMY2,ANKRD11,ANKRD23,ANKRD28,ANO10,ANO2,ANO6,AOAH,AOC3,APLP2,APP,ARHGAP22,ARHGAP26,ARHGAP9,ARHGEF10L,ARHGEF28,ARID1B,ARRB1,ASAP1,ASB2,ATCAY,ATF6,ATN1,ATP10D,ATP2A3,ATP8B2,BCA…	565		Cancer,Organismal Injury and Abnormalities,Reproductive System Disease	genital tumor	Genital tumor	9.58e-23	2.12e-20	ABCC1,ABCC2,ABHD2,ABHD6,ABR,ACAD10,ACOT7,ACP5,ACSL1,ACSM1,ACTN1,ACVRL1,ADAMTS15,ADAMTSL4,ADCY7,ADORA1,ADRA1D,AGL,AGO2,AGPS,AHCYL1,AHRR,AK5,AKAP1,AKAP12,AKAP13,AKAP2,ALDH16A1,ALK,ALOX5,AMN1,AMOTL1,ANKRD28,ANKS1A,ANO2,ANO6,AOAH,AOC3,AP2A2,AP2S1,APOL4,ARHGEF10L,ARHGEF11,ARHGEF28,ARID1B,ARSB,ASAP1,ASAP3,ASB2,ASXL2,ASXL3,ATF6,ATG13,ATP2B4,ATP6V0A1,ATP8A2,ATXN1,BANP,BCKDHA,BCL9L,BECN1,BICD2,BRPF3,C11or…	438		Cancer,Dermatological Diseases and Conditions,Organismal Injury and Abnormalities	cutaneous melanoma	Cutaneous melanoma	1.48e-12	2.21e-10	ABR,ACER1,ACOT4,ACOX3,ADAMTS14,ADAMTS16,ADAMTS9,ADARB2,ADCY5,AGBL4,AGBL5,AGL,AGPAT5,AK5,AMZ1,ANKRD13C,ANKRD52,AP1M1,AP2A2,ARHGAP6,ARIH2OS,ARNT2,ARNTL2,ASB16,ASPSCR1,ATCAY,ATM,ATP11A,ATP13A2,ATP2B2,AXIN2,B9D2,BARX2,BCOR,BMP5,BRAF,BRINP2,BTBD11,CACNA1B,CACNA1E,CACNA1H,CACNA2D2,CAMK1,CAPN5,CARD11,CASP9,CBFA2T3,CCDC185,CCNA1,CCNT1,CCR7,CD79B,CES4A,CFAP47,CHL1,CIB4,CLIC2,CMKLR1,COBL,COG8,COL19A1,COL20…	317		Cancer,Dermatological Diseases and Conditions,Organismal Injury and Abnormalities	skin cancer	Skin cancer	2.35e-07	2.94e-05	ABCA10,ABCB8,ABHD16A,ACCS,ACSBG1,ADAMTS17,ADAMTSL1,ADARB2,ADD1,AFAP1,AFF3,AGBL1,AMZ1,ANKAR,ANKRD29,ANKRD45,AP1M1,APLP2,ARHGAP35,ARHGAP6,ARHGAP8/PRR5-ARHGAP8,ARHGEF17,ARID1B,ARIH2,ATG13,ATP13A4,ATP2C2,BAIAP2L2,BCL6,C12orf40,C16orf78,C16orf92,C16orf96,C7orf61,C8orf44-SGK3/SGK3,CACNA1C,CADM2,CAND2,CCDC60,CCDC90B,CDH1,CDH13,CDH18,CDH4,CDK18,CDKN2A,CHEK1,CHRNA1,CLDN9,CLMN,CLRN2,CNTN3,COL1A1,CPNE8,CREB…	240
Cancer,Organismal Injury and Abnormalities	breast or colorectal cancer	Breast or colorectal cancer	6.33e-21	1.71e-18	AADACL3,ABCC1,ABCC2,ABCC3,ABHD2,ACAT1,ACKR3,ACOT7,ACVRL1,ADAM19,ADAMTS15,ADAMTS8,ADAMTSL4,ADAP2,ADCY5,ADORA3,ADRA1D,AGO2,AHCYL2,AHRR,AK5,AKAP1,AKAP12,AKAP13,ALOX12B,AMBRA1,AMIGO2,AMOTL1,ANGPT2,ANK2,ANKFY1,ANKMY2,ANKRD11,ANKRD23,ANKRD28,ANO10,AOAH,AOC3,APLP2,APP,ARHGAP10,ARHGAP9,ARHGEF10L,ARHGEF28,ARHGEF6,ARHGEF7,ARID1B,ARMC8,ARMH3,ARMT1,ARRB1,ASAP2,ASB2,ASH2L,ATG7,ATN1,ATP10D,ATP2A3,ATP2B4,ATP8B2…	526		Cancer,Organismal Injury and Abnormalities	cancer	Cancer of cells	1.52e-22	3.29e-20	ABCC1,ABCG1,ABI3,ACAD10,ACSM6,ACVRL1,ADAMTS15,ADCY5,ADD1,ADORA1,ADRA1D,AGL,AGO2,AK5,AKAP1,AKAP12,AKAP2,ALK,ALOX5,AMMECR1L,AMN1,AMOTL1,AOAH,AOC3,APLP2,APOL4,ARHGAP17,ARHGAP26,ARHGEF10L,ARHGEF28,ARID1B,ARSB,ASAP1,ASAP3,ASXL2,ASXL3,ATF6,ATN1,ATXN1,BANP,BCL9L,BECN1,BICD2,BLNK,BRPF3,C1R,C2orf69,C6orf106,CABIN1,CACNA2D4,CACNB1,CASP2,CD2,CD59,CDH2,CDK5,CDKN1A,CELSR1,CEP250,CHD7,CHSY1,CIITA,CLEC16A,CMIP,…	338		Cancer,Gastrointestinal Disease,Organismal Injury and Abnormalities	hepatobiliary carcinoma	Hepatobiliary carcinoma	1.8e-12	2.64e-10	ABCF2,ACOX3,ADAMTS16,ADAMTS3,ADARB2,ADCY5,AGAP1,AGBL4,AP1M1,AP2A2,ARHGAP6,ARL6IP1,ARNT2,ARNTL2,ASPSCR1,ATM,ATP11A,ATP13A2,ATP2B2,AXIN2,B3GALT4,B9D2,BARX2,BLVRA,BMP5,BRAF,BRD2,BRINP2,BTBD11,C17orf80,C20orf194,CABIN1,CACNA1B,CACNA1E,CACNA2D2,CAMKK1,CAMSAP3,CARD11,CASP9,CBFA2T3,CCDC65,CCNA1,CCNT1,CDC14A,CDKN1C,CELF1,CELF2,CFAP47,CHN1,COBL,COG2,COL19A1,COL20A1,COL5A1,CREM,CRHR2,CROCC,CSF1R,CTNNA2,CYT…	249		Cancer,Gastrointestinal Disease,Organismal Injury and Abnormalities	colon adenocarcinoma	Colon adenocarcinoma	2.45e-07	3.01e-05	ABCA10,ABCB8,ADD1,AFAP1,AFF3,AGBL1,ANKAR,APLP2,ARHGEF10,ARHGEF17,ARID1B,ASCL4,ATP13A4,ATP2C2,AURKC,BAIAP2L2,BCL6,C16orf96,C2orf74,C8orf44-SGK3/SGK3,CACNA1C,CADM2,CASK,CCDC60,CDH13,CDH18,CDH4,CDKL2,CDKN2A,CHEK1,CLMN,CPNE8,CPVL,CREBBP,CRISPLD1,CSMD1,CTNNA2,CYP24A1,DDB2,DDX54,DIP2C,DLG2,DMKN,DMXL2,DNAH17,DNAJC13,DNAJC21,DND1,DNMT1,DRAXIN,E4F1,ELMO1,EPC2,EPN2,FANCD2,FARP2,FBXO15,FNDC1,GLI3,GLRA1,GRIN…	168
Cellular Movement	migration	Migration of cells	7.33e-21	1.95e-18	ABCC1,ABCG1,ABHD2,ABHD6,ACKR3,ACTN1,ACTN4,ACVRL1,ADAM19,ADORA2B,ADORA3,AGO2,AHNAK,AKAP12,AMOTL1,ANGPT2,ANKRD28,ANO6,AOC3,APLP2,APP,ARF1,ARHGAP24,ARHGEF28,ARHGEF6,ARHGEF7,ARRB1,ASAP1,ASAP2,ASB2,ASH2L,ATG7,BANP,BCAR3,BCAS3,BST1,BTLA,C2,C3,C5AR2,CAPG,CARMIL2,CCL22,CCL24,CCL8,CCR1,CD2,CD82,CDKL5,CMKLR1,CRH,CSF1R,CSF3R,CTBP1,CTSB,CTSC,CTSH,CUL4A,CUX1,CXXC5,CYP1B1,DAB1,DAB2,DCTN2,DDR2,DISC1,DLC1,DNAJB6…	248		Cancer,Organismal Injury and Abnormalities,Reproductive System Disease	genital tract cancer	Genital tract cancer	4.41e-22	9.39e-20	ABCC1,ABCC2,ABHD2,ABHD6,ABR,ACAD10,ACOT7,ACP5,ACSL1,ACSM1,ACTN1,ACVRL1,ADAMTS15,ADAMTSL4,ADCY7,ADORA1,ADRA1D,AGL,AGO2,AGPS,AHCYL1,AHRR,AK5,AKAP1,AKAP12,AKAP13,AKAP2,ALDH16A1,ALK,ALOX5,AMN1,AMOTL1,ANKRD28,ANKS1A,ANO2,ANO6,AOAH,AOC3,AP2A2,APOL4,ARHGEF10L,ARHGEF11,ARHGEF28,ARID1B,ARSB,ASAP1,ASAP3,ASB2,ASXL2,ASXL3,ATF6,ATG13,ATP2B4,ATP6V0A1,ATP8A2,ATXN1,BANP,BCKDHA,BCL9L,BECN1,BICD2,BRPF3,C11orf49,C1…	430		Cancer,Gastrointestinal Disease,Hepatic System Disease,Organismal Injury and Abnormalities	liver carcinoma	Liver carcinoma	2.98e-12	4.31e-10	ABCF2,ACOX3,ADAMTS16,ADAMTS3,ADARB2,ADCY5,AGAP1,AGBL4,AP1M1,AP2A2,ARHGAP6,ARL6IP1,ARNT2,ARNTL2,ASPSCR1,ATM,ATP11A,ATP13A2,ATP2B2,AXIN2,B3GALT4,B9D2,BARX2,BLVRA,BMP5,BRAF,BRD2,BRINP2,BTBD11,C17orf80,C20orf194,CABIN1,CACNA1B,CACNA1E,CACNA2D2,CAMSAP3,CARD11,CASP9,CBFA2T3,CCDC65,CCNA1,CCNT1,CDC14A,CDKN1C,CELF1,CELF2,CFAP47,COBL,COG2,COL19A1,COL20A1,COL5A1,CRHR2,CROCC,CSF1R,CTNNA2,CYTH1,DAB2IP,DAXX,DC…	238		Nervous System Development and Function	development	Development of central nervous system	2.64e-07	3.2e-05	AGO2,APLP2,ARHGAP35,CDKN2A,CREM,CTNNA2,CYP26C1,DCLK2,DRAXIN,FANCD2,GHRHR,GLI3,HOXD10,LHX5,LRP2,MAP1S,MAPK8IP3,MAPK9,MID1,NFIX,NPAS2,NR2F1,PAX6,POR,RORB,RTN4RL1,RTN4RL2,RTP1,RUNX1,SATB2,SPAG6,SRRM4,SZT2,TENM2,TENM4,TNIK,TRAPPC9,USP9X,VCAN,VSNL1,XPA,ZBTB20,ZNF365	43
Cancer,Dermatological Diseases and Conditions,Organismal Injury and Abnormalities	skin tumor	Skin tumor	9.04e-21	2.36e-18	AACS,AADACL3,AAK1,ABCC1,ABCC2,ABCC3,ABCG1,ABHD6,ACAD10,ACKR3,ACSM1,ACTN1,ACVRL1,ADAM19,ADAMTS15,ADAMTS8,ADAMTSL4,ADAP1,ADAP2,ADCY5,ADORA3,AGPAT4,AHCYL2,AHNAK,AK5,AKAP12,AKAP13,ALOX12B,AMBRA1,AMIGO2,ANGPTL6,ANK2,ANKFY1,ANKH,ANKMY2,ANKRD11,ANKRD23,ANKRD28,ANO10,ANO2,ANO6,AOAH,AOC3,APLP2,APP,ARHGAP22,ARHGAP26,ARHGAP9,ARHGEF10L,ARHGEF28,ARID1B,ARRB1,ASAP1,ASB2,ATCAY,ATF6,ATN1,ATP10D,ATP2A3,ATP8B2,BCA…	561		Cancer,Organismal Injury and Abnormalities	neoplasia	Neoplasia of cells	1.75e-21	3.66e-19	ABCC1,ABCG1,ABI3,ACAD10,ACP5,ACSM6,ACVRL1,ADAMTS15,ADCY5,ADD1,ADORA1,ADRA1D,AGL,AGO2,AK5,AKAP1,AKAP12,AKAP2,ALK,ALOX5,AMMECR1L,AMN1,AMOTL1,AOAH,AOC3,APLP2,APOL4,ARHGAP17,ARHGAP26,ARHGEF10L,ARHGEF28,ARID1B,ARSB,ASAP1,ASAP3,ASXL2,ASXL3,ATF6,ATN1,ATXN1,BANP,BCL9L,BECN1,BICD2,BLNK,BRPF3,C1R,C2orf69,C6orf106,CABIN1,CACNA2D4,CACNB1,CASP2,CD2,CD59,CDH2,CDK5,CDKN1A,CELSR1,CEP250,CHD7,CHSY1,CIITA,CLEC16A,…	342		Cancer,Organismal Injury and Abnormalities	melanoma	Melanoma	3.9e-12	5.55e-10	ABR,ACER1,ACOT4,ACOX3,ADAMTS14,ADAMTS16,ADAMTS3,ADAMTS9,ADARB2,ADCY5,AGBL4,AGBL5,AGL,AGPAT5,AK5,AMOTL2,AMZ1,ANKRD13C,ANKRD52,AP1M1,AP1S1,AP2A2,ARHGAP6,ARIH2OS,ARNT2,ARNTL2,ASB16,ASPSCR1,ATCAY,ATM,ATP11A,ATP13A2,ATP2B2,AXIN2,B9D2,BARX2,BCL2L10,BCOR,BMP5,BRAF,BRINP2,BTBD11,C17orf80,C20orf194,CACNA1B,CACNA1E,CACNA1H,CACNA2D2,CAMK1,CAMKK1,CAPN5,CARD11,CASP9,CBFA2T3,CCDC185,CCNA1,CCNT1,CCR7,CD79B,CES4…	357		Cancer,Gastrointestinal Disease,Hepatic System Disease,Organismal Injury and Abnormalities	hepatobiliary system cancer	Hepatobiliary system cancer	4.35e-07	5.19e-05	ABCA10,ABHD16A,ABLIM1,ADAMTS17,ADAMTSL1,ADARB2,ADD1,AFF3,AGBL1,AGO2,ALG6,ALKAL2,ANKAR,AP1M1,ARHGAP35,ARHGAP6,ARHGAP8/PRR5-ARHGAP8,ARID1B,ASCL4,ATP2C2,BAIAP2L2,BCL6,C7orf61,CACNA1C,CADM2,CCDC60,CDH1,CDH13,CDH4,CDKN2A,CLMN,CNTN3,COASY,COL1A1,CPNE8,CREBBP,CREM,CRISPLD1,CSMD1,CTNNA2,DALRD3,DCLK2,DIP2C,DIS3L2,DMKN,DMXL2,DNAH17,DNAJC13,DNAJC21,DPYSL3,DRAXIN,DUPD1,DUSP3,E4F1,ELMO1,EPC2,FANCD2,FARP2,FNDC…	183
Cancer,Organismal Injury and Abnormalities	breast or pancreatic cancer	Breast or pancreatic cancer	2.67e-18	6.87e-16	AAK1,ABCC1,ABCC2,ABCC3,ABHD2,ABHD6,ACAD10,ACKR3,ADAM19,ADAMTS15,ADAMTS8,ADAP1,ADORA3,ADRA1D,AGO2,AHNAK,AHRR,AKAP1,AKAP12,AKAP13,ALOX12B,AMOTL1,AMPD2,ANGPT2,ANK2,ANKRD11,ANO10,ANP32E,AOC3,APP,ARHGAP22,ARHGAP9,ARHGEF10L,ARHGEF28,ARHGEF6,ARHGEF7,ARID1B,ARMC2,ARMT1,ARRB1,ASAP1,ASH2L,ATG7,ATN1,ATP10D,ATP2B4,ATP6V0A1,ATP8B2,BCAR3,BCL7C,BST1,BTBD11,BTLA,C11orf45,C1orf52,C1RL,C2,C3,CACNA2D2,CACNA2D4,CAMK…	431		Cancer,Organismal Injury and Abnormalities	genitourinary adenocarcinoma	Genitourinary adenocarcinoma	5.21e-21	1.08e-18	ABCC1,ABCC2,ABHD2,ABHD6,ABR,ACAD10,ACAT1,ACOT7,ACP5,ACSL1,ACSM1,ACTN1,ACVRL1,ADAMTS15,ADAMTSL4,ADCY7,ADORA1,ADRA1D,AGL,AGPS,AHCYL1,AHRR,AK5,AKAP12,AKAP13,AKAP2,ALDH16A1,ALK,ALOX5,AMN1,AMOTL1,ANKRD28,ANKS1A,ANO2,AOAH,AOC3,AP2A2,APOL4,ARHGEF10L,ARHGEF11,ARHGEF28,ARHGEF7,ARID1B,ARSB,ASAP1,ASAP3,ASB2,ASXL2,ASXL3,ATF6,ATP2B4,ATP8A2,ATXN1,BANP,BCKDHA,BCL9L,BECN1,BICD2,BRPF3,C11orf49,C20orf194,C8A,CABIN…	400		Cancer,Gastrointestinal Disease,Organismal Injury and Abnormalities	development	Development of digestive organ tumor	6.14e-12	8.59e-10	ABCF2,ABCG5,ACOX3,ADAMTS14,ADAMTS16,ADAMTS3,ADAMTS9,ADCY5,AGBL5,AGL,AGPAT5,AK5,AMOTL2,AMZ1,ANKRD52,AP1S1,AP2A2,ARMCX2,ARNTL2,ART5,ASPSCR1,ATM,ATP11A,ATP2B2,ATP2B4,AXIN2,BCOR,BMP5,BRAF,BTBD11,C1orf162,CABIN1,CACNA1B,CACNA1E,CACNA1H,CALM1 (includes others),CAMK1,CAMSAP3,CAPN5,CARD11,CARD8,CBFA2T3,CCDC185,CCDC62,CCNA1,CDC14A,CELF2,CLUH,COBL,COG2,COG8,COL19A1,COL20A1,COL5A1,COQ10B,CPED1,CPT1A,CRHR2,C…	268		Cancer,Gastrointestinal Disease,Organismal Injury and Abnormalities	hepatobiliary carcinoma	Hepatobiliary carcinoma	4.45e-07	5.22e-05	ABCA10,ABHD16A,ABLIM1,ADAMTS17,ADAMTSL1,ADARB2,ADD1,AFF3,AGBL1,AGO2,ALG6,ALKAL2,ANKAR,AP1M1,ARHGAP35,ARHGAP6,ARHGAP8/PRR5-ARHGAP8,ASCL4,ATP2C2,BAIAP2L2,C7orf61,CACNA1C,CADM2,CCDC60,CDH1,CDH13,CDH4,CDKN2A,CLMN,CNTN3,COASY,COL1A1,CPNE8,CREBBP,CREM,CRISPLD1,CSMD1,CTNNA2,DALRD3,DCLK2,DIP2C,DIS3L2,DMKN,DMXL2,DNAH17,DNAJC13,DNAJC21,DPYSL3,DRAXIN,DUPD1,DUSP3,E4F1,ELMO1,EPC2,FANCD2,FARP2,FNDC1,GLI3,GPD2,…	178
Cancer,Organismal Injury and Abnormalities	neoplasia	Neoplasia of cells	3.9e-18	9.81e-16	ABCC1,ABCC3,ABCG1,ACAD10,ACTN4,ACVRL1,ADAM19,ADAMTS15,ADCY5,ADORA3,ADRA1D,AGO2,AHNAK,AK5,AKAP1,AKAP12,ALOX12B,AMBRA1,AMMECR1L,AMOTL1,ANGPT2,ANGPTL6,ANK2,ANKH,ANKRD11,AOAH,AOC3,APLP2,APOL4,APP,ARHGAP26,ARHGEF10L,ARHGEF28,ARID1B,ARID3A,ASAP1,ASAP2,ASH2L,ATF6,ATG7,ATN1,ATP10D,BANP,BBC3,BLK,BLNK,BMF,BRD2,BST1,BTLA,C17orf64,C1RL,C2orf69,C3,CACNA2D2,CACNA2D4,CACNB4,CACNG2,CAMK2B,CASC3,CASZ1,CCL22,CCL24…	414		Cancer,Organismal Injury and Abnormalities,Reproductive System Disease	male genital neoplasm	Male genital neoplasm	3.64e-20	7.41e-18	ABCC1,ABR,ACAD10,ACOT7,ACP5,ACSM1,ACVRL1,ADAMTS15,ADCY7,ADRA1D,AGO2,AHRR,AK5,AKAP1,AKAP12,AKAP13,AKAP2,ALDH16A1,ALK,ANO6,AOAH,AP2A2,APOL4,ARHGEF10L,ARID1B,ARSB,ASAP3,ASB2,ASXL2,ASXL3,ATF6,ATG13,ATP2B4,ATP6V0A1,ATP8A2,ATXN1,BANP,BCKDHA,BCL9L,C11orf49,C1R,C20orf194,CABIN1,CACNA2D4,CACNB1,CAMTA2,CASQ2,CCNY,CCSER2,CD2,CDC16,CDC42BPB,CDH2,CDK5,CDKN1A,CELA2A,CELSR1,CES4A,CFAP65,CHMP2A,CHRNA4,CIITA,CLEC…	291		Cancer,Gastrointestinal Disease,Hepatic System Disease,Organismal Injury and Abnormalities	hepatobiliary system cancer	Hepatobiliary system cancer	1.6e-11	2.2e-09	ABCF2,ACOX3,ADAMTS16,ADAMTS3,ADARB2,ADCY5,AGAP1,AGBL4,AKT2,AP1M1,AP2A2,ARHGAP6,ARL6IP1,ARNT2,ARNTL2,ASPSCR1,ATM,ATP11A,ATP13A2,ATP2B2,AXIN2,B3GALT4,B9D2,BARX2,BLVRA,BMP5,BRAF,BRD2,BRINP2,BTBD11,C17orf80,C20orf194,CABIN1,CACNA1B,CACNA1E,CACNA2D2,CAMKK1,CAMSAP3,CARD11,CASP9,CBFA2T3,CCDC65,CCNA1,CCNT1,CDC14A,CDKN1C,CELF1,CELF2,CFAP47,CHN1,COBL,COG2,COL19A1,COL20A1,COL5A1,CREM,CRHR2,CROCC,CSF1R,CTNNA…	252		Cancer,Organismal Injury and Abnormalities	cancer of head	Cancer of head	4.54e-07	5.25e-05	ADAMTS17,ADAMTSL1,APLP2,ARID1B,ATP13A4,ATP2C2,CDCA2,CDH13,CDH18,CDKN2A,CNTN3,COL1A1,CREBBP,CREM,CSMD1,DALRD3,DCAF5,DMXL2,DNAJC13,EPC2,FEZ2,GRIA2,HERC2,HOXB9,HOXC4,HOXD10,ITSN2,KCTD1,KDM4C,LDB3,MAP1S,MAP7,MCF2L,MTMR7,MUC5B,NFIX,NPEPPS,PANK2,PAX6,POR,PRR5,PRRC2A,PURG,RPS6KC1,SAMD4A,SATB2,SERPINE1,SETD6,SF1,SLC6A9,SPTBN2,SRSF5,SZT2,TAFA5,TCTN2,TENM2,TIAM1,TPM1,TSC2,UBN2,UBXN11,VAC14,WNT3,WWOX,ZBTB20…	68
Cancer,Organismal Injury and Abnormalities,Reproductive System Disease	male genital neoplasm	Male genital neoplasm	3.93e-18	9.81e-16	AADACL3,AAK1,ABCC1,ACAD10,ACOT7,ACSM1,ACVRL1,ADAMTS15,ADAP2,ADORA2B,ADRA1D,AGO2,AGPAT4,AHNAK,AHRR,AK5,AKAP1,AKAP12,AKAP13,ANK2,ANKFY1,ANKRD11,ANO6,AOAH,APOL4,ARHGAP10,ARHGAP22,ARHGEF10L,ARID1B,ARMT1,ASAP2,ASB2,ASH2L,ATF6,ATP10D,ATP2B4,ATP6V0A1,ATP8B2,BABAM2,BANP,BCAR3,BCAS3,BLK,BRF1,BTBD11,BTLA,C2,C3,CACNA2D2,CACNA2D4,CAMK2B,CAMTA2,CASC3,CBY3,CCNJL,CD1C,CD2,CD33,CD82,CDC42EP4,CDH12,CEACAM18,CES4A…	355		Cancer,Organismal Injury and Abnormalities,Reproductive System Disease	malignant neoplasm of male genital organ	Malignant neoplasm of male genital organ	4.36e-20	8.73e-18	ABCC1,ABR,ACAD10,ACOT7,ACP5,ACSM1,ACVRL1,ADAMTS15,ADCY7,ADRA1D,AGO2,AHRR,AK5,AKAP1,AKAP12,AKAP13,AKAP2,ALDH16A1,ALK,ANO6,AOAH,AP2A2,APOL4,ARHGEF10L,ARID1B,ARSB,ASAP3,ASB2,ASXL2,ASXL3,ATF6,ATG13,ATP2B4,ATP6V0A1,ATP8A2,ATXN1,BANP,BCKDHA,BCL9L,C11orf49,C1R,C20orf194,CABIN1,CACNA2D4,CACNB1,CAMTA2,CASQ2,CCNY,CCSER2,CD2,CDC16,CDC42BPB,CDH2,CDK5,CDKN1A,CELA2A,CELSR1,CES4A,CFAP65,CHMP2A,CHRNA4,CIITA,CLEC…	289		Cancer,Organismal Injury and Abnormalities	breast or colorectal cancer	Breast or colorectal cancer	1.63e-11	2.21e-09	ABCF2,ABCG5,ABR,ACOX3,ADAMTS14,ADAMTS16,ADAMTS3,ADAMTS9,ADARB2,ADCY5,AGBL5,AGL,AGPAT5,AK5,AKT2,AMOTL2,ANKRD52,AP1S1,AP2A2,ARHGAP45,ARMCX2,ARNTL2,ARPC5L,ART5,ASH2L,ASPSCR1,ATM,ATP11A,ATP2B2,ATP2B4,AXIN2,BCOR,BLVRA,BMP5,BRAF,BTBD11,C1orf162,CABIN1,CACNA1B,CACNA1E,CACNA1H,CACNA2D2,CALM1 (includes others),CAMK1,CAMSAP3,CAPN5,CAPZB,CARD11,CARD8,CASP9,CBFA2T3,CCDC185,CCDC62,CCNA1,CCNT1,CCR7,CDC14A,CELF…	306		Cancer,Gastrointestinal Disease,Organismal Injury and Abnormalities	oral cavity carcinoma	Oral cavity carcinoma	4.88e-07	5.57e-05	ADAMTS17,ADAMTSL1,APLP2,ATP13A4,ATP2C2,CDCA2,CDH13,CDH18,CDKN2A,CNTN3,CREBBP,CREM,CSMD1,DALRD3,DCAF5,DMXL2,DNAJC13,EPC2,FEZ2,GRIA2,HERC2,HOXB9,HOXC4,HOXD10,ITSN2,KCTD1,LDB3,MAP1S,MAP7,MCF2L,MTMR7,MUC5B,NFIX,NPEPPS,PANK2,PAX6,PRR5,PRRC2A,PURG,RPS6KC1,SAMD4A,SATB2,SERPINE1,SETD6,SF1,SLC6A9,SRSF5,SZT2,TAFA5,TCTN2,TENM2,TIAM1,TPM1,TSC2,UBN2,UBXN11,VAC14,ZBTB20,ZDHHC14,ZFHX3,ZNF503	61
Cancer,Dermatological Diseases and Conditions,Organismal Injury and Abnormalities	cutaneous melanoma	Cutaneous melanoma	4.11e-18	1.01e-15	AACS,AADACL3,AAK1,ABCC1,ABCC2,ABCC3,ABCG1,ABHD6,ACAD10,ACKR3,ACSM1,ACTN1,ACVRL1,ADAM19,ADAMTS15,ADAMTS8,ADAMTSL4,ADAP1,ADAP2,ADCY5,ADORA3,AGPAT4,AHCYL2,AHNAK,AK5,AKAP12,AKAP13,ALOX12B,AMBRA1,AMIGO2,ANGPTL6,ANK2,ANKFY1,ANKH,ANKMY2,ANKRD11,ANKRD23,ANKRD28,ANO10,ANO2,AOAH,AOC3,APLP2,APP,ARHGAP22,ARHGAP26,ARHGAP9,ARHGEF10L,ARHGEF28,ARID1B,ARRB1,ASAP1,ASB2,ATCAY,ATF6,ATN1,ATP10D,ATP2A3,ATP8B2,BCAR3,BC…	527		Cellular Movement	migration	Migration of cells	9.29e-20	1.84e-17	ABCC1,ABCG1,ABHD2,ABHD6,ABI3,ABR,ACP5,ACTN1,ACVRL1,ADD1,ADORA1,AGO2,AKAP12,ALK,ALOX5,AMOTL1,ANKRD28,ANKS1A,ANO6,AOC3,APLP2,ARHGEF11,ARHGEF28,ARHGEF7,ARRB1,ASAP1,ASB2,ATP,BANP,BECN1,BICD2,C5AR1,CAMK1D,CAMK2D,CD2,CDH2,CDK5,CDKN1A,CELSR1,CIITA,COL4A2,CORO1A,CORO1C,CSF2RB,CTSH,CXXC5,DAB1,DAB2,DDR2,DLC1,DNM2,DOK2,DPYSL3,DSE,DYSF,EGF,EHD1,EHF,ELMO1,ETV6,FGD4,FGR,FPR2,FYB1,GAB2,GALNT2,GFAP,GIPC1,GLIPR2,…	207		Cancer,Gastrointestinal Disease,Hepatic System Disease,Organismal Injury and Abnormalities	cancer	Liver cancer	2.89e-11	3.87e-09	ABCF2,ACOX3,ADAMTS16,ADAMTS3,ADARB2,ADCY5,AGAP1,AGBL4,AKT2,AP1M1,AP2A2,ARHGAP6,ARL6IP1,ARNT2,ARNTL2,ASPSCR1,ATM,ATP11A,ATP13A2,ATP2B2,AXIN2,B3GALT4,B9D2,BARX2,BLVRA,BMP5,BRAF,BRD2,BRINP2,BTBD11,C17orf80,C20orf194,CABIN1,CACNA1B,CACNA1E,CACNA2D2,CAMSAP3,CARD11,CASP9,CBFA2T3,CCDC65,CCNA1,CCNT1,CDC14A,CDKN1C,CELF1,CELF2,CFAP47,COBL,COG2,COL19A1,COL20A1,COL5A1,CRHR2,CROCC,CSF1R,CTNNA2,CYTH1,DAB2IP,DA…	241		Cancer,Organismal Injury and Abnormalities	genitourinary adenocarcinoma	Genitourinary adenocarcinoma	6.08e-07	6.83e-05	ABCA10,ADAMTSL1,ADARB2,AFF3,AGBL1,ANKAR,ARHGAP35,ARHGAP6,ARHGEF10,ARHGEF17,ARID1B,ARIH2,ATP13A4,ATP2C2,BAIAP2L2,BBS5,BCL6,C16orf78,C16orf96,CACNA1C,CADM2,CASK,CC2D1B,CCDC14,CCDC184,CCDC60,CDH1,CDH13,CDH18,CDH4,CDK18,CDKN2A,CHEK1,CHRNA1,CHST11,CLMN,CLRN2,CNTN3,COL1A1,CPNE8,CREBBP,CREM,CSMD1,CTNNA2,CYP26C1,DDB2,DGKZ,DIP2C,DIS3L2,DLG2,DMKN,DMXL2,DNAH17,DNAJC13,DND1,DNMT1,DPH1,EBP,ELMO1,EPC2,ETS2,FAF…	213
Cancer,Organismal Injury and Abnormalities	cancer	Cancer of cells	4.19e-18	1.02e-15	ABCC1,ABCC3,ABCG1,ACAD10,ACTN4,ACVRL1,ADAM19,ADAMTS15,ADCY5,ADORA3,ADRA1D,AGO2,AHNAK,AK5,AKAP1,AKAP12,ALOX12B,AMBRA1,AMMECR1L,AMOTL1,ANGPT2,ANGPTL6,ANK2,ANKH,ANKRD11,AOAH,AOC3,APLP2,APOL4,APP,ARHGAP26,ARHGEF10L,ARHGEF28,ARID1B,ASAP1,ASAP2,ASH2L,ATF6,ATG7,ATN1,ATP10D,BANP,BBC3,BLK,BLNK,BMF,BRD2,BST1,BTLA,C17orf64,C1RL,C2orf69,C3,CACNA2D2,CACNA2D4,CACNB4,CACNG2,CAMK2B,CASC3,CASZ1,CCL22,CCL24,CCL8,C…	405		Cancer,Gastrointestinal Disease,Organismal Injury and Abnormalities	hepatobiliary carcinoma	Hepatobiliary carcinoma	1.74e-19	3.39e-17	ABCC1,ABCC2,ABCG1,ABI3,ACOT7,ACSL1,ACTN1,ADAMTSL4,ADCY5,ADD1,AGO2,AKAP1,AKAP13,ALOX5,AMN1,ANKMY2,ANO2,ANO6,AOAH,AP2A2,APMAP,ARHGAP17,ARHGEF11,ARHGEF28,ARHGEF7,ARRB1,ARSB,ASAP3,ASB2,ASXL3,ATF6,ATN1,ATP6V0A1,ATP8A2,ATXN1,B3GNT7,BANP,BCL9L,BECN1,BICD2,BLNK,C1R,C20orf194,C8A,CABIN1,CAMK1D,CAMK2D,CAMK2G,CAMTA2,CASP2,CCDC12,CD2,CD96,CDC42BPB,CDH2,CDKN1A,CEACAM19,CELSR1,CEP250,CHD7,CHRNA4,CISH,CLEC16A,C…	336		Cancer,Organismal Injury and Abnormalities,Reproductive System Disease	male genital neoplasm	Male genital neoplasm	3.24e-11	4.28e-09	ABR,ACOX3,ADAMTS14,ADAMTS16,ADAMTS3,ADARB2,AGPAT5,AK5,AKT2,AP2A2,ARHGAP6,ARL6IP1,ASB16,ASH2L,ATM,ATP11A,ATP13A2,ATP2B2,ATP2B4,AXIN2,BRAF,BTBD11,C17orf80,C1orf162,C20orf194,CABIN1,CACNA1B,CACNA1E,CACNA1H,CACNA2D2,CAPZB,CARD11,CARD8,CASP9,CBFA2T3,CCNA1,CCR7,CDKL1,CES4A,CFAP65,CHL1,CLUH,CMKLR1,COBL,COL19A1,COL5A1,CPED1,CPT1A,CREM,CRHR2,CROCC,CSF1R,CTNNA2,CYTH1,DAB2IP,DCC,DIP2C,DNAH8,DNAJC10,DOCK5,DO…	210		Cancer,Gastrointestinal Disease,Organismal Injury and Abnormalities	oral squamous cell carcinoma	Oral squamous cell carcinoma	8.1e-07	8.96e-05	ADAMTS17,APLP2,ATP13A4,ATP2C2,CDCA2,CDH13,CDH18,CDKN2A,CNTN3,CREM,CSMD1,DALRD3,DCAF5,DMXL2,DNAJC13,EPC2,FEZ2,GRIA2,HERC2,HOXB9,HOXC4,HOXD10,ITSN2,KCTD1,LDB3,MAP1S,MAP7,MCF2L,MTMR7,MUC5B,NFIX,NPEPPS,PANK2,PAX6,PRR5,PRRC2A,PURG,RPS6KC1,SAMD4A,SATB2,SERPINE1,SETD6,SF1,SLC6A9,SRSF5,SZT2,TAFA5,TCTN2,TENM2,TIAM1,TPM1,TSC2,UBN2,UBXN11,VAC14,ZBTB20,ZDHHC14,ZFHX3,ZNF503	59
Cancer,Organismal Injury and Abnormalities,Reproductive System Disease	malignant neoplasm of male genital organ	Malignant neoplasm of male genital organ	1.18e-17	2.83e-15	AADACL3,AAK1,ABCC1,ACAD10,ACOT7,ACSM1,ACVRL1,ADAMTS15,ADAP2,ADORA2B,ADRA1D,AGO2,AGPAT4,AHNAK,AHRR,AK5,AKAP1,AKAP12,AKAP13,ANK2,ANKFY1,ANKRD11,ANO6,AOAH,APOL4,ARHGAP10,ARHGAP22,ARHGEF10L,ARID1B,ARMT1,ASAP2,ASB2,ASH2L,ATF6,ATP10D,ATP2B4,ATP6V0A1,ATP8B2,BABAM2,BANP,BCAR3,BCAS3,BLK,BRF1,BTBD11,BTLA,C2,C3,CACNA2D2,CACNA2D4,CAMK2B,CAMTA2,CASC3,CBY3,CCNJL,CD1C,CD2,CD33,CD82,CDC42EP4,CDH12,CEACAM18,CES4A…	351		Cancer,Organismal Injury and Abnormalities,Reproductive System Disease	prostatic carcinoma	Prostatic carcinoma	2.28e-19	4.37e-17	ABCC1,ABR,ACAD10,ACOT7,ACP5,ACSM1,ACVRL1,ADAMTS15,ADCY7,ADRA1D,AGO2,AHRR,AK5,AKAP12,AKAP13,AKAP2,ALDH16A1,ALK,AOAH,AP2A2,APOL4,ARHGEF10L,ARID1B,ARSB,ASAP3,ASB2,ASXL2,ASXL3,ATF6,ATP2B4,ATP8A2,BANP,BCKDHA,BCL9L,C11orf49,C20orf194,CACNA2D4,CACNB1,CAMTA2,CASQ2,CCSER2,CD2,CDC16,CDC42BPB,CDH2,CDK5,CDKN1A,CELA2A,CELSR1,CES4A,CHRNA4,CLEC16A,CLINT1,CLUL1,CMIP,COBL,COL23A1,COL4A2,CPAMD8,CREM,CSF2RB,CTTNBP2…	256		Cancer,Organismal Injury and Abnormalities,Reproductive System Disease	breast or ovarian carcinoma	Breast or ovarian carcinoma	4.09e-11	5.31e-09	ABCF2,ABR,ADAMTS14,ADAMTS3,ADAMTS9,ADARB2,AGL,AKT2,AMOTL2,ANKRD52,ARPC5L,ART5,ASH2L,ASPSCR1,ATM,AXIN2,BRAF,BTBD11,C2orf88,CABIN1,CACNA1B,CACNA1E,CACNA1H,CALM1 (includes others),CAPZB,CCNA1,CCNT1,CES4A,CFAP47,CHL1,CLUH,CMKLR1,COG8,COL20A1,COL5A1,COMMD3,CPT1A,CROCC,CSTF2,CTNNA2,DAO,DAXX,DEPTOR,DNAH17,DNAJC2,EBLN2,ECE1,EGFLAM,EHMT1,EHMT2,ESRRG,EYA1,FAM107B,FAM160B2,FAT1,FOXN2,FSTL3,FYN,GNB4,GOLGB1,G…	170		Cancer,Gastrointestinal Disease,Hepatic System Disease,Organismal Injury and Abnormalities	liver carcinoma	Liver carcinoma	8.99e-07	9.81e-05	ABCA10,ABHD16A,ABLIM1,ADAMTS17,ADAMTSL1,ADARB2,ADD1,AFF3,AGBL1,AGO2,ALG6,ALKAL2,ANKAR,AP1M1,ARHGAP35,ARHGAP6,ARHGAP8/PRR5-ARHGAP8,ATP2C2,C7orf61,CACNA1C,CADM2,CCDC60,CDH1,CDH13,CDH4,CDKN2A,CLMN,CNTN3,COASY,COL1A1,CPNE8,CREBBP,CRISPLD1,CSMD1,CTNNA2,DALRD3,DCLK2,DIP2C,DIS3L2,DMKN,DMXL2,DNAH17,DNAJC13,DNAJC21,DPYSL3,DRAXIN,DUPD1,DUSP3,E4F1,ELMO1,FANCD2,FARP2,GLI3,GPD2,GPRC5C,GRIA2,GRIN2A,GZF1,HDAC4,…	169
Cancer,Organismal Injury and Abnormalities,Reproductive System Disease	neoplasia	Prostatic tumor	1.54e-17	3.64e-15	AADACL3,AAK1,ABCC1,ACAD10,ACOT7,ACSM1,ACVRL1,ADAMTS15,ADAP2,ADRA1D,AGO2,AGPAT4,AHNAK,AHRR,AK5,AKAP1,AKAP12,AKAP13,ANK2,ANKFY1,ANKRD11,ANO6,AOAH,APOL4,ARHGAP10,ARHGAP22,ARHGEF10L,ARID1B,ARMT1,ASAP2,ASB2,ASH2L,ATF6,ATP10D,ATP2B4,ATP6V0A1,ATP8B2,BABAM2,BANP,BCAR3,BCAS3,BLK,BRF1,BTBD11,BTLA,C2,C3,CACNA2D2,CACNA2D4,CAMK2B,CAMTA2,CASC3,CBY3,CCNJL,CD1C,CD2,CD33,CD82,CDC42EP4,CDH12,CEACAM18,CES4A,CHRNA1,…	349		Cancer,Organismal Injury and Abnormalities,Reproductive System Disease	prostate cancer	Prostate cancer	2.82e-19	5.33e-17	ABCC1,ABR,ACAD10,ACOT7,ACP5,ACSM1,ACVRL1,ADAMTS15,ADCY7,ADRA1D,AGO2,AHRR,AK5,AKAP1,AKAP12,AKAP13,AKAP2,ALDH16A1,ALK,ANO6,AOAH,AP2A2,APOL4,ARHGEF10L,ARID1B,ARSB,ASAP3,ASB2,ASXL2,ASXL3,ATF6,ATG13,ATP2B4,ATP6V0A1,ATP8A2,ATXN1,BANP,BCKDHA,BCL9L,C11orf49,C1R,C20orf194,CABIN1,CACNA2D4,CACNB1,CAMTA2,CASQ2,CCNY,CCSER2,CD2,CDC16,CDC42BPB,CDH2,CDK5,CDKN1A,CELA2A,CELSR1,CES4A,CFAP65,CHRNA4,CIITA,CLEC16A,CLI…	284		Cancer,Organismal Injury and Abnormalities,Reproductive System Disease	malignant neoplasm of male genital organ	Malignant neoplasm of male genital organ	4.95e-11	6.35e-09	ABR,ACOX3,ADAMTS14,ADAMTS16,ADAMTS3,ADARB2,AGPAT5,AK5,AKT2,AP2A2,ARHGAP6,ARL6IP1,ASB16,ASH2L,ATM,ATP11A,ATP13A2,ATP2B2,ATP2B4,AXIN2,BRAF,BTBD11,C17orf80,C1orf162,C20orf194,CABIN1,CACNA1B,CACNA1E,CACNA1H,CACNA2D2,CAPZB,CARD11,CARD8,CASP9,CBFA2T3,CCNA1,CCR7,CDKL1,CES4A,CFAP65,CHL1,CLUH,CMKLR1,COBL,COL19A1,COL5A1,CPED1,CPT1A,CREM,CRHR2,CROCC,CSF1R,CTNNA2,CYTH1,DAB2IP,DCC,DIP2C,DNAH8,DNAJC10,DOCK5,DO…	208		Cancer,Gastrointestinal Disease,Hepatic System Disease,Organismal Injury and Abnormalities	cancer	Liver cancer	9.25e-07	9.95e-05	ABCA10,ABHD16A,ABLIM1,ADAMTS17,ADAMTSL1,ADARB2,ADD1,AFF3,AGBL1,AGO2,ALG6,ALKAL2,ANKAR,AP1M1,ARHGAP35,ARHGAP6,ARHGAP8/PRR5-ARHGAP8,ARID1B,ATP2C2,BCL6,C7orf61,CACNA1C,CADM2,CCDC60,CDH1,CDH13,CDH4,CDKN2A,CLMN,CNTN3,COASY,COL1A1,CPNE8,CREBBP,CRISPLD1,CSMD1,CTNNA2,DALRD3,DCLK2,DIP2C,DIS3L2,DMKN,DMXL2,DNAH17,DNAJC13,DNAJC21,DPYSL3,DRAXIN,DUPD1,DUSP3,E4F1,ELMO1,FANCD2,FARP2,GLI3,GPD2,GPRC5C,GRIA2,GRIN2A…	174
Cancer,Organismal Injury and Abnormalities,Reproductive System Disease	prostate cancer	Prostate cancer	2.07e-17	4.81e-15	AADACL3,AAK1,ABCC1,ACAD10,ACOT7,ACSM1,ACVRL1,ADAMTS15,ADAP2,ADRA1D,AGO2,AGPAT4,AHNAK,AHRR,AK5,AKAP1,AKAP12,AKAP13,ANK2,ANKFY1,ANKRD11,ANO6,AOAH,APOL4,ARHGAP10,ARHGAP22,ARHGEF10L,ARID1B,ARMT1,ASAP2,ASB2,ASH2L,ATF6,ATP10D,ATP2B4,ATP6V0A1,ATP8B2,BABAM2,BANP,BCAR3,BCAS3,BLK,BRF1,BTBD11,BTLA,C2,C3,CACNA2D2,CACNA2D4,CAMK2B,CAMTA2,CASC3,CBY3,CCNJL,CD1C,CD2,CD33,CD82,CDC42EP4,CDH12,CEACAM18,CES4A,CHRNA1,…	347		Cancer,Gastrointestinal Disease,Hepatic System Disease,Organismal Injury and Abnormalities	hepatobiliary system cancer	Hepatobiliary system cancer	2.92e-19	5.44e-17	ABCC1,ABCC2,ABCG1,ABI3,ACOT7,ACSL1,ACTN1,ADAMTSL4,ADCY5,ADD1,AGO2,AKAP1,AKAP13,ALOX5,AMN1,ANKMY2,ANO2,ANO6,AOAH,AP2A2,APMAP,ARHGAP17,ARHGEF11,ARHGEF28,ARHGEF7,ARID1B,ARRB1,ARSB,ASAP3,ASB2,ASXL3,ATF6,ATN1,ATP6V0A1,ATP8A2,ATXN1,B3GNT7,BANP,BCL9L,BECN1,BICD2,BLNK,C1R,C20orf194,C8A,CABIN1,CAMK1D,CAMK2D,CAMK2G,CAMTA2,CASP2,CCDC12,CD2,CD96,CDC42BPB,CDH2,CDK5,CDKN1A,CEACAM19,CELSR1,CEP250,CHD7,CHRNA4,CI…	344		Cancer,Organismal Injury and Abnormalities,Reproductive System Disease	neoplasia	Prostatic tumor	5.17e-11	6.54e-09	ABR,ACOX3,ADAMTS14,ADAMTS16,ADAMTS3,ADARB2,AGPAT5,AK5,AKT2,AP2A2,ARHGAP6,ARL6IP1,ASB16,ASH2L,ATM,ATP11A,ATP13A2,ATP2B2,ATP2B4,AXIN2,BRAF,BTBD11,C17orf80,C1orf162,C20orf194,CABIN1,CACNA1B,CACNA1E,CACNA1H,CACNA2D2,CAPZB,CARD11,CARD8,CASP9,CBFA2T3,CCNA1,CCR7,CDKL1,CES4A,CFAP65,CHL1,CLUH,CMKLR1,COBL,COL19A1,COL5A1,CPED1,CPT1A,CREM,CRHR2,CROCC,CSF1R,CTNNA2,CYTH1,DAB2IP,DCC,DIP2C,DNAH8,DNAJC10,DOCK5,DO…	207		Cancer,Gastrointestinal Disease,Organismal Injury and Abnormalities	colorectal adenocarcinoma	Colorectal adenocarcinoma	1.16e-06	0.000123	ABCA10,ABCB8,ADD1,AFAP1,AFF3,AGBL1,ANKAR,APLP2,ARHGEF10,ARHGEF17,ARID1B,ASCL4,ATP13A4,ATP2C2,AURKC,BAIAP2L2,BCL6,C16orf96,C2orf74,C8orf44-SGK3/SGK3,CACNA1C,CADM2,CASK,CCDC60,CDH13,CDH18,CDH4,CDKL2,CDKN2A,CHEK1,CLMN,CPNE8,CPVL,CREBBP,CRISPLD1,CSMD1,CTNNA2,CYP24A1,DDB2,DDX54,DGKZ,DIP2C,DLG2,DMKN,DMXL2,DNAH17,DNAJC13,DNAJC21,DND1,DNMT1,DRAXIN,E4F1,ELMO1,EPC2,EPN2,FANCD2,FARP2,FBXO15,FNDC1,GLI3,GLRA1…	170
Cellular Movement	cell movement	Cell movement of blood cells	4.36e-17	9.99e-15	ABCC1,ABCG1,ACKR3,ACTN4,ACVRL1,ADORA2B,ADORA3,ANGPT2,ANO6,AOC3,APP,ARHGEF6,ARHGEF7,ARRB1,ASB2,ATG7,BST1,BTLA,C2,C3,C5AR2,CAPG,CCL22,CCL24,CCL8,CCR1,CD2,CMKLR1,CRH,CSF1R,CSF3R,CTSB,CTSC,CUX1,CYP1B1,DCTN2,DDR2,DYSF,EGF,ELMO1,ESAM,ETS1,ETV6,EVL,FABP5,FGR,FLNA,FPR2,GNA12,GNAO1,GP6,GRK6,GSN,HCK,ICAM2,IGF1,IL15,IL17RA,IL17RB,IL1B,IL1R1,ITGAE,ITGAX,ITGB2,KCNE3,LCP1,LIMK1,LSP1,LTB4R,MAML1,MAP3K5,MARCO,MI…	136		Cancer,Organismal Injury and Abnormalities,Reproductive System Disease	neoplasia	Prostatic tumor	3.29e-19	6.06e-17	ABCC1,ABR,ACAD10,ACOT7,ACP5,ACSM1,ACVRL1,ADAMTS15,ADCY7,ADRA1D,AGO2,AHRR,AK5,AKAP1,AKAP12,AKAP13,AKAP2,ALDH16A1,ALK,ANO6,AOAH,AP2A2,APOL4,ARHGEF10L,ARID1B,ARSB,ASAP3,ASB2,ASXL2,ASXL3,ATF6,ATG13,ATP2B4,ATP6V0A1,ATP8A2,ATXN1,BANP,BCKDHA,BCL9L,C11orf49,C1R,C20orf194,CABIN1,CACNA2D4,CACNB1,CAMTA2,CASQ2,CCNY,CCSER2,CD2,CDC16,CDC42BPB,CDH2,CDK5,CDKN1A,CELA2A,CELSR1,CES4A,CFAP65,CHRNA4,CIITA,CLEC16A,CLI…	285		Cancer,Organismal Injury and Abnormalities,Reproductive System Disease	prostate cancer	Prostate cancer	5.5e-11	6.86e-09	ABR,ACOX3,ADAMTS14,ADAMTS16,ADAMTS3,ADARB2,AGPAT5,AK5,AKT2,AP2A2,ARHGAP6,ARL6IP1,ASB16,ASH2L,ATM,ATP11A,ATP13A2,ATP2B2,ATP2B4,AXIN2,BRAF,BTBD11,C17orf80,C1orf162,C20orf194,CABIN1,CACNA1B,CACNA1E,CACNA1H,CACNA2D2,CAPZB,CARD11,CARD8,CASP9,CBFA2T3,CCNA1,CCR7,CDKL1,CES4A,CFAP65,CHL1,CLUH,CMKLR1,COBL,COL19A1,COL5A1,CPED1,CPT1A,CREM,CRHR2,CROCC,CSF1R,CTNNA2,CYTH1,DAB2IP,DCC,DIP2C,DNAH8,DNAJC10,DOCK5,DO…	206		Cancer,Gastrointestinal Disease,Hepatic System Disease,Organismal Injury and Abnormalities	liver tumor	Liver tumor	1.4e-06	0.000146	ABCA10,ABHD16A,ABLIM1,ADAMTS17,ADAMTSL1,ADARB2,ADD1,AFF3,AGBL1,AGO2,ALG6,ALKAL2,ANKAR,AP1M1,ARHGAP35,ARHGAP6,ARHGAP8/PRR5-ARHGAP8,ARID1B,ATP2C2,BCL6,C16orf92,C7orf61,CACNA1C,CADM2,CCDC60,CDCA2,CDH1,CDH13,CDH4,CDKN2A,CLMN,CNTN3,COASY,COL1A1,CPNE8,CREBBP,CRISPLD1,CSMD1,CTNNA2,DALRD3,DCLK2,DDX54,DIP2C,DIS3L2,DLG2,DMKN,DMXL2,DNAH17,DNAJC13,DNAJC21,DPH1,DPYSL3,DRAXIN,DUPD1,DUSP3,E4F1,ELMO1,FANCD2,FARP…	196
Cancer,Organismal Injury and Abnormalities,Reproductive System Disease	prostatic carcinoma	Prostatic carcinoma	4.56e-17	1.03e-14	AADACL3,AAK1,ABCC1,ACAD10,ACOT7,ACSM1,ACVRL1,ADAMTS15,ADAP2,ADRA1D,AGO2,AGPAT4,AHNAK,AHRR,AK5,AKAP12,AKAP13,ANK2,ANKFY1,ANKRD11,AOAH,APOL4,ARHGAP10,ARHGAP22,ARHGEF10L,ARID1B,ARMT1,ASAP2,ASB2,ASH2L,ATF6,ATP10D,ATP2B4,ATP8B2,BANP,BCAR3,BCAS3,BLK,BRF1,BTLA,C2,C3,CACNA2D2,CACNA2D4,CAMK2B,CAMTA2,CBY3,CCNJL,CD1C,CD2,CD33,CD82,CDC42EP4,CDH12,CEACAM18,CES4A,CHRNA1,CLCN7,CLEC16A,CMIP,CMKLR1,COL12A1,COL14A…	310		Gastrointestinal Disease,Hepatic System Disease,Organismal Injury and Abnormalities	liver lesion	Liver lesion	8.67e-19	1.57e-16	ABCC1,ABCC2,ABCG1,ABHD6,ABI3,ACOT7,ACSL1,ACTN1,ADAMTSL4,ADCY5,ADD1,ADORA1,AGO2,AKAP12,AKAP13,ALOX5,AMN1,ANKS1A,ANO2,ANO6,AOAH,AP2A2,APMAP,ARHGAP17,ARHGEF11,ARHGEF28,ARHGEF7,ARID1B,ARRB1,ARSB,ASAP3,ASB2,ASXL3,ATF6,ATN1,ATP,ATP6V0A1,ATP8A2,ATXN1,B3GNT7,BANP,BCL9L,BECN1,BICD2,BLNK,C16orf92,C1R,C20orf194,C8A,CABIN1,CACNA2D4,CAMK1D,CAMK2D,CAMK2G,CAMTA2,CASP2,CCDC12,CD2,CD96,CDC42BPB,CDH2,CDK5,CDKN1A,C…	381		Cancer,Organismal Injury and Abnormalities,Reproductive System Disease	prostatic adenocarcinoma	Prostatic adenocarcinoma	8.03e-11	9.88e-09	ABR,ACOX3,ADAMTS14,ADAMTS16,ADARB2,AGPAT5,AK5,AKT2,AP2A2,ARHGAP6,ARL6IP1,ASB16,ASH2L,ATM,ATP11A,ATP13A2,ATP2B2,ATP2B4,AXIN2,BRAF,C17orf80,C1orf162,C20orf194,CACNA1B,CACNA1E,CACNA1H,CACNA2D2,CAPZB,CARD11,CARD8,CASP9,CBFA2T3,CCNA1,CDKL1,CES4A,CHL1,CLUH,COBL,COL19A1,CPED1,CPT1A,CREM,CRHR2,CROCC,CSF1R,CTNNA2,CYTH1,DAB2IP,DCC,DIP2C,DNAH8,DNAJC10,DOCK5,DOK6,DPP10,DYNC1I1,ECE1,EHMT1,EHMT2,EPHA4,ESRRG,EW…	178		Cellular Assembly and Organization,Cellular Function and Maintenance	organization	Organization of cytoplasm	1.86e-06	0.000192	ABLIM1,ADD1,ADGRG6,AFAP1,ARHGAP35,ARHGAP6,ARHGAP8/PRR5-ARHGAP8,ARHGEF17,ARID1B,AURKC,BBS5,BCL6,CDH1,CDH13,CDH4,CDK18,CDKN2A,CHEK1,CHRNA1,CLMN,COL1A1,CTNNA2,DCLK2,DNAJC13,DPYSL3,DRAXIN,ELMO1,FARP2,HDAC4,HPS1,IFT52,LRP2,MAP1S,MAP4,MAP7,MAPK8IP3,MAPK9,MID1,NEU3,NFIX,NPLOC4,NR2F1,NUAK1,NUP160,PALLD,PARVB,PAX6,PEX14,PEX5,PLEC,PLS3,PPP2R2C,RAB33A,RALB,RIT2,RNF6,RPTOR,RYR1,SCN4B,SDC3,SERPINE1,SGK1,SPAG6…	79
Cellular Assembly and Organization,Cellular Function and Maintenance	organization	Organization of cytoskeleton	7.21e-17	1.61e-14	ABCC1,ACTN1,ACTN4,ACVRL1,ADAMTS8,ADAP1,AHNAK,AKAP12,ANGPT2,APP,ARF1,ARHGAP10,ARHGAP24,ARHGEF28,ARHGEF6,ARHGEF7,ARID1B,ARRB1,ASAP1,ATCAY,ATF6,ATG7,BBS5,BCAS3,BST1,C3,CAMK2B,CAPG,CARMIL2,CCL24,CD2,CD82,CDC42EP4,CDK5RAP2,CDKL5,CFAP54,CGNL1,CHRNA1,CHRNA3,CLMN,CLSTN1,CORO7/CORO7-PAM16,CPEB4,CREB1,CRH,CSF1R,DAB1,DAPK1,DCTN2,DGKG,DIAPH3,DISC1,DLC1,DNAJB6,DNM2,DNMBP,DOCK10,DPYSL3,ECT2,EGF,EHD1,EHMT1,ELMO…	176		Cancer,Gastrointestinal Disease,Hepatic System Disease,Organismal Injury and Abnormalities	liver carcinoma	Liver carcinoma	1.1e-18	1.96e-16	ABCC1,ABCC2,ABCG1,ABI3,ACOT7,ACSL1,ACTN1,ADAMTSL4,ADCY5,ADD1,AGO2,AKAP13,ALOX5,AMN1,ANO2,ANO6,AOAH,AP2A2,APMAP,ARHGAP17,ARHGEF11,ARHGEF28,ARHGEF7,ARRB1,ARSB,ASAP3,ASB2,ASXL3,ATF6,ATN1,ATP6V0A1,ATP8A2,ATXN1,B3GNT7,BANP,BCL9L,BECN1,BICD2,BLNK,C1R,C20orf194,C8A,CABIN1,CAMK1D,CAMK2D,CAMK2G,CAMTA2,CASP2,CCDC12,CD2,CD96,CDC42BPB,CDH2,CDKN1A,CEACAM19,CELSR1,CEP250,CHD7,CHRNA4,CISH,CLEC16A,CLINT1,CLIP4,C…	320		Cancer,Organismal Injury and Abnormalities,Reproductive System Disease	prostatic carcinoma	Prostatic carcinoma	9.32e-11	1.13e-08	ABR,ACOX3,ADAMTS14,ADAMTS16,ADARB2,AGPAT5,AK5,AKT2,AP2A2,ARHGAP6,ARL6IP1,ASB16,ASH2L,ATM,ATP11A,ATP13A2,ATP2B2,ATP2B4,AXIN2,BRAF,C17orf80,C1orf162,C20orf194,CACNA1B,CACNA1E,CACNA1H,CACNA2D2,CAPZB,CARD11,CARD8,CASP9,CBFA2T3,CCNA1,CDKL1,CES4A,CHL1,CLUH,CMKLR1,COBL,COL19A1,CPED1,CPT1A,CREM,CRHR2,CROCC,CSF1R,CTNNA2,CYTH1,DAB2IP,DCC,DIP2C,DNAH8,DNAJC10,DOCK5,DOK6,DPP10,DYNC1I1,ECE1,EHMT1,EHMT2,EPHA4,E…	184		Cancer,Dermatological Diseases and Conditions,Organismal Injury and Abnormalities	cutaneous melanoma	Cutaneous melanoma	1.96e-06	0.0002	ABCA10,ABCB8,ABHD16A,ACCS,ACSBG1,ADAMTS17,ADAMTSL1,ADARB2,ADD1,AFAP1,AFF3,AGBL1,AMZ1,ANKAR,ANKRD29,ANKRD45,AP1M1,APLP2,ARHGAP35,ARHGAP6,ARHGAP8/PRR5-ARHGAP8,ARHGEF17,ARID1B,ARIH2,ATP13A4,ATP2C2,BAIAP2L2,BCL6,C12orf40,C16orf78,C16orf92,C16orf96,C7orf61,CACNA1C,CADM2,CAND2,CCDC60,CCDC90B,CDH13,CDH18,CDH4,CDK18,CDKN2A,CHEK1,CHRNA1,CLDN9,CLMN,CLRN2,CNTN3,COL1A1,CPNE8,CREBBP,CRISPLD2,CSMD1,CTIF,CTNNA2…	226
Cellular Movement,Immune Cell Trafficking	migration	Leukocyte migration	1.07e-16	2.36e-14	ABCC1,ABCG1,ACKR3,ACTN4,ACVRL1,ADORA2B,ADORA3,ANGPT2,ANO6,AOC3,APP,ARHGEF6,ARHGEF7,ARRB1,ASB2,ATG7,BST1,BTLA,C2,C3,C5AR2,CAPG,CCL22,CCL24,CCL8,CCR1,CD2,CMKLR1,CRH,CSF1R,CSF3R,CTSB,CTSC,CUX1,CYP1B1,DCTN2,DDR2,DYSF,EGF,ELMO1,ESAM,ETS1,ETV6,EVL,FABP5,FGR,FLNA,FPR2,GNA12,GNAO1,GP6,GRK6,GSN,HCK,ICAM2,IGF1,IL15,IL17RA,IL17RB,IL1B,IL1R1,ITGAE,ITGAX,ITGB2,KCNE3,LCP1,LIMK1,LSP1,LTB4R,MAML1,MAP3K5,MARCO,MR…	134		Cancer,Gastrointestinal Disease,Hepatic System Disease,Organismal Injury and Abnormalities	cancer	Liver cancer	2.08e-18	3.68e-16	ABCC1,ABCC2,ABCG1,ABI3,ACOT7,ACSL1,ACTN1,ADAMTSL4,ADCY5,ADD1,AGO2,AKAP13,ALOX5,AMN1,ANO2,ANO6,AOAH,AP2A2,APMAP,ARHGAP17,ARHGEF11,ARHGEF28,ARHGEF7,ARID1B,ARRB1,ARSB,ASAP3,ASB2,ASXL3,ATF6,ATN1,ATP6V0A1,ATP8A2,ATXN1,B3GNT7,BANP,BCL9L,BECN1,BICD2,BLNK,C1R,C20orf194,C8A,CABIN1,CAMK1D,CAMK2D,CAMK2G,CAMTA2,CASP2,CCDC12,CD2,CD96,CDC42BPB,CDH2,CDK5,CDKN1A,CEACAM19,CELSR1,CEP250,CHD7,CHRNA4,CISH,CLEC16A,CL…	328		Cancer,Organismal Injury and Abnormalities,Reproductive System Disease	breast or ovarian cancer	Breast or ovarian cancer	1.02e-10	1.22e-08	ABCF2,ABR,ADAMTS14,ADAMTS3,ADAMTS9,ADARB2,AGL,AKT2,AMOTL2,ANKRD52,ARHGAP45,ARPC5L,ART5,ASH2L,ASPSCR1,ATM,ATP2B2,AXIN2,BLVRA,BRAF,BTBD11,C2orf88,CABIN1,CACNA1B,CACNA1E,CACNA1H,CACNA2D2,CALM1 (includes others),CAPZB,CASP9,CCNA1,CCNT1,CCR7,CES4A,CFAP47,CHL1,CLUH,CMKLR1,COG2,COG8,COL20A1,COL5A1,COMMD3,CPT1A,CROCC,CSF1R,CSTF2,CTNNA2,DAO,DAXX,DEPTOR,DNAH17,DNAJC2,EBLN2,ECE1,EGFLAM,EHMT1,EHMT2,ESRRG,EYA…	197		Gastrointestinal Disease,Hepatic System Disease,Organismal Injury and Abnormalities	liver lesion	Liver lesion	2.2e-06	0.000221	ABCA10,ABHD16A,ABLIM1,ADAMTS17,ADAMTSL1,ADARB2,ADD1,AFF3,AGBL1,AGO2,ALG6,ALKAL2,ANKAR,AP1M1,ARHGAP35,ARHGAP6,ARHGAP8/PRR5-ARHGAP8,ARID1B,ARIH2,ATP2C2,BCL6,C16orf92,C7orf61,CACNA1C,CADM2,CCDC60,CDCA2,CDH1,CDH13,CDH4,CDKN2A,CLMN,CNTN3,COASY,COL1A1,CPNE8,CREBBP,CRISPLD1,CSMD1,CTNNA2,DALRD3,DCLK2,DDX54,DIP2C,DIS3L2,DLG2,DMKN,DMXL2,DNAH17,DNAJC13,DNAJC21,DPH1,DPYSL3,DRAXIN,DUPD1,DUSP3,E4F1,ELMO1,FANCD…	201
Cellular Movement,Hematological System Development and Function,Immune Cell Trafficking	cell movement	Cell movement of leukocytes	1.25e-16	2.71e-14	ABCC1,ABCG1,ACKR3,ACTN4,ADORA3,ANGPT2,ANO6,AOC3,APP,ARHGEF7,ARRB1,ASB2,ATG7,BST1,C2,C3,C5AR2,CAPG,CCL22,CCL24,CCL8,CCR1,CD2,CMKLR1,CRH,CSF1R,CSF3R,CTSB,CUX1,DCTN2,DDR2,DYSF,EGF,ELMO1,ETS1,ETV6,FABP5,FGR,FLNA,FPR2,GNA12,GNAO1,GRK6,GSN,HCK,ICAM2,IL15,IL17RA,IL17RB,IL1B,IL1R1,ITGAE,ITGAX,ITGB2,KCNE3,LCP1,LIMK1,LSP1,LTB4R,MAML1,MAP3K5,MARCO,MR1,MYB,MYH9,MYO9B,NDRG1,NEDD9,NLRC4,NLRP3,NOTCH1,NOTCH4,NPR…	117		Cancer,Gastrointestinal Disease,Hepatic System Disease,Organismal Injury and Abnormalities	liver tumor	Liver tumor	2.77e-18	4.82e-16	ABCC1,ABCC2,ABCG1,ABI3,ACOT7,ACSL1,ACTN1,ADAMTSL4,ADCY5,ADD1,AGO2,AKAP13,ALOX5,AMN1,ANKS1A,ANO2,ANO6,AOAH,AP2A2,APMAP,ARHGAP17,ARHGEF11,ARHGEF28,ARHGEF7,ARID1B,ARRB1,ARSB,ASAP3,ASB2,ASXL3,ATF6,ATN1,ATP6V0A1,ATP8A2,ATXN1,B3GNT7,BANP,BCL9L,BECN1,BICD2,BLNK,C16orf92,C1R,C20orf194,C8A,CABIN1,CACNA2D4,CAMK1D,CAMK2D,CAMK2G,CAMTA2,CASP2,CCDC12,CD2,CD96,CDC42BPB,CDH2,CDK5,CDKN1A,CEACAM19,CELSR1,CEP250,CE…	367		Cancer,Organismal Injury and Abnormalities,Reproductive System Disease	endometrial carcinoma	Endometrial carcinoma	3.45e-10	4.08e-08	ABCG5,ABR,ADAMTS16,ADARB2,AGBL4,AGBL5,AMOTL2,ANKRD52,ARHGAP6,ARMCX2,ARNTL2,ATM,AXIN2,BCOR,BMP5,BRAF,BRD2,BTBD11,BTN3A1,C20orf194,CABIN1,CACNA1B,CACNA1E,CACNA1H,CALM1 (includes others),CAMK1,CAPN5,CCNT1,CELF1,CES4A,CFAP47,CHL1,CIB4,COL19A1,COL5A1,CPED1,CREM,CSF1R,CSTF2,CTNNA2,DACH2,DCC,DNAH17,DNAH8,DOCK5,DOK6,DPP10,DYNC1I1,ECE1,EGFLAM,EHMT1,EIF3D,EPX,EYA1,F8,FAM160B1,FARS2,FAT1,FMNL2,FRMD6,GAS7,GF…	167		Cellular Assembly and Organization,Cellular Function and Maintenance	organization	Organization of cytoskeleton	2.24e-06	0.000222	ABLIM1,ADD1,ADGRG6,AFAP1,ARHGAP35,ARHGAP6,ARHGAP8/PRR5-ARHGAP8,ARHGEF17,ARID1B,AURKC,BBS5,BCL6,CDH1,CDH13,CDH4,CDK18,CDKN2A,CHEK1,CHRNA1,CLMN,COL1A1,CTNNA2,DCLK2,DPYSL3,DRAXIN,ELMO1,FARP2,HDAC4,IFT52,LRP2,MAP1S,MAP4,MAP7,MAPK8IP3,MAPK9,MID1,NEU3,NFIX,NR2F1,NUAK1,NUP160,PALLD,PARVB,PAX6,PEX14,PLEC,PLS3,PPP2R2C,RAB33A,RALB,RIT2,RNF6,RPTOR,RYR1,SCN4B,SDC3,SERPINE1,SGK1,SPAG6,SPTBN2,SRGAP1,SS18,STX2,…	73
Tissue Morphology	quantity	Quantity of cells	2.81e-16	6.03e-14	ABCG1,ACAT1,ACKR3,ACTN4,ADORA2B,ADORA3,AKAP13,ANGPT2,AOC3,APLP2,APP,ARF1,ARHGEF6,ARHGEF7,ARID1B,ARID3A,ARSG,ATG7,ATN1,BBC3,BCAR3,BLK,BLNK,BMF,BST1,BTLA,C17orf99,C3,C5AR2,CACNA2D2,CCL22,CCL24,CCR1,CD300A,CD3D,CDK2AP1,CHRNA1,CISH,CLCN7,CLSTN1,CMKLR1,CREB1,CRH,CRTC3,CSF1R,CSF3R,CTSB,CUL4A,CYP27A1,DCTN2,DIAPH3,DISC1,DNMT3A,EGF,ELMO1,ENO1,ENTPD1,ETS1,ETV6,FABP5,FAH,FANCA,FLNA,FOXO3,FPR2,FXN,GCNT2,GLB1…	210		Cancer,Organismal Injury and Abnormalities,Reproductive System Disease	prostatic adenocarcinoma	Prostatic adenocarcinoma	1.43e-17	2.46e-15	ABCC1,ABR,ACAD10,ACOT7,ACSM1,ACVRL1,ADAMTS15,ADCY7,ADRA1D,AHRR,AK5,AKAP12,AKAP13,AKAP2,ALDH16A1,ALK,AOAH,AP2A2,APOL4,ARHGEF10L,ARID1B,ARSB,ASAP3,ASB2,ASXL2,ASXL3,ATF6,ATP2B4,ATP8A2,BANP,BCKDHA,BCL9L,C11orf49,C20orf194,CACNA2D4,CACNB1,CASQ2,CCSER2,CD2,CDC16,CDC42BPB,CDH2,CDK5,CDKN1A,CELA2A,CELSR1,CES4A,CHRNA4,CLEC16A,CLINT1,CLUL1,CMIP,COBL,COL23A1,COL4A2,CPAMD8,CREM,CSF2RB,CTTNBP2,CYB5R3,DAB1,DDR2…	242		Organismal Injury and Abnormalities,Reproductive System Disease	abnormal growth	Abnormal growth in endometrium	4.69e-10	5.48e-08	ABCG5,ABR,ADAMTS16,ADARB2,AGBL4,AGBL5,AMOTL2,ANKRD52,ARHGAP6,ARMCX2,ARNTL2,ATM,ATP11A,AXIN2,BCOR,BMP5,BRAF,BRD2,BTBD11,BTN3A1,C20orf194,CABIN1,CACNA1B,CACNA1E,CACNA1H,CALM1 (includes others),CAMK1,CAPN5,CCNT1,CELF1,CES4A,CFAP47,CHL1,CIB4,CLIC2,COL19A1,COL5A1,CPED1,CREM,CSF1R,CSTF2,CTNNA2,DACH2,DCC,DNAH17,DNAH8,DOCK5,DOK6,DPP10,DYNC1I1,ECE1,EGFLAM,EHMT1,EIF3D,EPX,EYA1,F8,FAM160B1,FARS2,FAT1,FMNL2,…	176		Cancer,Dermatological Diseases and Conditions,Organismal Injury and Abnormalities	skin carcinoma	Skin carcinoma	2.29e-06	0.000224	ADAMTSL1,AFF3,ARIH2,ATG13,ATP2C2,C12orf40,C16orf78,C8orf44-SGK3/SGK3,CACNA1C,CADM2,CDH1,CDH18,CDKN2A,CHRNA1,CLMN,CPNE8,CREBBP,CRISPLD1,CSMD1,CTIF,CTNNA2,DCLK2,DDB2,DIP2C,DLG2,DNMT1,ELMO1,FNDC1,GLRA1,GRIA2,GRIN2A,HERC2,KDM4C,LAMA3,MUC5B,NEU3,NID1,OPCML,PDE7A,PDZD7,PGRMC1,PKD1L2,POM121L12,POR,RPTOR,RUNX1,RYR1,SATB2,SGK1,SMYD3,SRGAP1,TENM2,TNIK,TSC2,TTC24,USP10,UTP6,VCAN,VPS35L,VWA3B,XPA,ZFHX3,ZNF14…	65
Cancer,Organismal Injury and Abnormalities	development	Development of adenocarcinoma	3.13e-16	6.62e-14	AACS,AAK1,ABCC2,ABCC3,ABHD2,ABHD6,ACAD10,ACAT1,ACOT7,ACSM1,ACTN1,ACTN4,ADAM19,ADAMTSL4,ADCY5,ADORA2B,ADORA3,AGO2,AGPAT4,AHNAK,AHRR,AMBRA1,AMOTL1,AMPD2,ANGPT2,ANK2,ANKFY1,ANKRD11,ANKRD28,ANO2,ANP32E,AOC3,APLP2,APP,ARHGAP9,ARHGEF28,ARHGEF6,ARHGEF7,ARID1B,ARID3A,ARRB1,ASAP1,ATF6,ATG7,ATP10D,ATP2A3,ATP8B2,BBS5,BCAS3,BLK,BLNK,BST1,BTBD11,BTBD19,BTLA,C3,C8A,CAMK2B,CASZ1,CCDC58,CCNJL,CCR1,CDH12,CDK5RAP2…	405		Cell Death and Survival	apoptosis	Apoptosis	6.86e-16	1.17e-13	ABCC1,ABCG1,ABR,ACSL1,ACVRL1,ADAMTSL4,ADCY5,ADORA1,ADRA1D,AGO2,AKAP1,AKAP12,AKAP13,ALK,ALOX5,AMOTL1,ANO6,AP2A2,APOC1,APOPT1,ARHGEF11,ARHGEF7,ARRB1,ARSB,ASB2,ATF6,ATG10,ATN1,ATP,ATP2B4,ATXN1,BANP,BECN1,BLNK,C1QA,C5AR1,CABIN1,CABLES1,CAMK1D,CAMK2D,CAMK2G,CAPN1,CASP2,CASQ2,CD2,CD59,CDH2,CDK5,CDKN1A,CELA2A,CHRNA4,CHST11,CIITA,CMIP,COL4A2,CORO1A,CRADD,CREM,CSF2RB,CTSH,DAB2,DAPK1,DDAH2,DFFB,DLC1,DLEU7,…	236		Cancer,Organismal Injury and Abnormalities	extraadrenal retroperitoneal tumor	Extraadrenal retroperitoneal tumor	5.16e-10	5.95e-08	ACOT4,ADAMTS3,ADAMTS9,ADARB2,AGAP1,AGBL5,AGL,AGPAT5,AKT2,ANKRD52,ARMCX2,ASPSCR1,ATM,ATP11A,ATP2B2,ATP2B4,AXIN2,B3GALT4,BCOR,BRAF,BRINP2,BRK1,BTBD11,CACNA1B,CACNA1E,CACNA1H,CAMSAP3,CCDC185,CCDC62,CCNA1,CCR7,CD79B,CDC14A,CDC34,CELF2,CFAP47,CHL1,CLUH,CMKLR1,COL19A1,COL5A1,CREM,CRYM,CSF1R,CSTF2,CTNNA2,CTSL,CYTH3,DAB2IP,DAXX,DCC,DENND6A,DIP2C,DNAH17,DNAH8,DNAJC10,DOCK5,DPP10,DYNC1I1,ECHDC3,ESRRG,EWSR1…	191		Cancer,Organismal Injury and Abnormalities,Reproductive System Disease	breast or gynecological cancer	Breast or gynecological cancer	2.74e-06	0.000265	ABCA10,ABCB8,ABLIM1,ADAMTSL1,ADARB2,ADGRD1,ADGRG6,AFF3,AGBL1,AGO2,ARHGAP35,ARHGAP6,ARHGAP8/PRR5-ARHGAP8,ARHGEF10,ARHGEF17,ARID1B,ARIH2,ATP2C2,BAIAP2L2,BBS5,BCL6,C16orf78,C8orf44-SGK3/SGK3,CACNA1C,CASK,CCDC14,CCDC60,CDH1,CDH13,CDH18,CDH4,CDKN2A,CHEK1,CHRNA1,CHST11,CLDN9,CLMN,CNOT8,CNTN3,COL1A1,CREBBP,CREM,CSMD1,CTNNA2,CYP24A1,DDB2,DGKZ,DIS3L2,DLG2,DMXL2,DNAH17,DNAJC13,DND1,DNMT1,ELMO1,EPC2,ETS2,FA…	201
Cancer,Organismal Injury and Abnormalities,Reproductive System Disease	prostatic adenocarcinoma	Prostatic adenocarcinoma	3.92e-16	8.2e-14	AADACL3,AAK1,ABCC1,ACAD10,ACOT7,ACSM1,ACVRL1,ADAMTS15,ADAP2,ADRA1D,AGPAT4,AHNAK,AHRR,AK5,AKAP12,AKAP13,ANK2,ANKFY1,ANKRD11,AOAH,APOL4,ARHGAP10,ARHGAP22,ARHGEF10L,ARID1B,ARMT1,ASAP2,ASB2,ASH2L,ATF6,ATP10D,ATP2B4,ATP8B2,BANP,BCAR3,BCAS3,BLK,BRF1,BTLA,C2,C3,CACNA2D2,CACNA2D4,CAMK2B,CBY3,CCNJL,CD1C,CD2,CD33,CD82,CDC42EP4,CDH12,CEACAM18,CES4A,CHRNA1,CLCN7,CLEC16A,CMIP,COL12A1,COL14A1,COL23A1,CPNE7,CPN…	296		Cancer,Organismal Injury and Abnormalities	breast or pancreatic cancer	Breast or pancreatic cancer	2.68e-15	4.5e-13	ABCC1,ABCC2,ABHD2,ABHD6,ABR,ACAD10,ACP5,ACSM6,ADAMTS15,ADORA1,ADPGK,ADRA1D,AGL,AGO2,AHRR,AKAP1,AKAP12,AKAP13,AKAP2,ALDH16A1,ALK,ALOX5,AMOTL1,AOC3,APOC1,ARHGEF10L,ARHGEF28,ARHGEF7,ARID1B,ARRB1,ARSB,ASAP1,ASXL3,ATN1,ATP2B4,ATP6V0A1,ATP8A2,BCL9L,BECN1,BICD2,BRPF3,C11orf49,C1orf52,C1R,C5AR1,CABIN1,CACNA2D4,CAMTA2,CASP2,CD59,CDC42BPB,CDH2,CDK5,CDK5RAP2,CDKN1A,CDS2,CELSR1,CEP250,CES4A,CIITA,CLEC16A,COL…	333		Organismal Injury and Abnormalities,Reproductive System Disease	abnormality of endometrium	Abnormality of endometrium	5.42e-10	6.16e-08	ABCG5,ABR,ADAMTS16,ADARB2,AGBL4,AGBL5,AMOTL2,ANKRD52,ARHGAP6,ARMCX2,ARNTL2,ATM,ATP11A,AXIN2,BCOR,BMP5,BRAF,BRD2,BTBD11,BTN3A1,C20orf194,CABIN1,CACNA1B,CACNA1E,CACNA1H,CALM1 (includes others),CAMK1,CAPN5,CCNT1,CELF1,CES4A,CFAP47,CHL1,CIB4,CLIC2,COL19A1,COL5A1,CPED1,CREM,CSF1R,CSTF2,CTNNA2,DACH2,DCC,DNAH17,DNAH8,DOCK5,DOK6,DPP10,DYNC1I1,ECE1,EGFLAM,EHMT1,EIF3D,EPX,EYA1,F8,FAM160B1,FARS2,FAT1,FMNL2,…	176		Cancer,Organismal Injury and Abnormalities,Reproductive System Disease	neoplasia	Prostatic tumor	2.95e-06	0.000282	ADARB2,ADGRD1,AFAP1,AGBL1,AGO2,ANKAR,ARHGAP35,ARHGAP6,ARHGEF17,ARID1B,ARIH2,ATG13,ATP13A4,ATP2C2,BABAM2,C16orf96,C8orf44-SGK3/SGK3,CACNA1C,CASK,CC2D1B,CCDC14,CCDC184,CDH1,CDK18,CDKN2A,CHRNA1,CLRN2,COL1A1,CPNE8,CREBBP,CREM,CSMD1,CTNNA2,CYP24A1,CYP26C1,DGKZ,DIP2C,DIS3L2,DMKN,DMXL2,DNAJC13,DND1,DNMT1,DPH1,DPYSL3,EBP,ETS2,FAM160A1,FAM89A,FANCD2,FNDC1,GADL1,GHRHR,GLI3,GPD2,GPR63,GPRC5C,GRIN2A,HERC2,HL…	147
Cancer,Organismal Injury and Abnormalities,Reproductive System Disease	breast or gynecological cancer	Breast or gynecological cancer	5.57e-16	1.15e-13	AACS,AAK1,ABCC1,ABCC2,ABCC3,ABHD2,ABHD6,ACAD10,ACSM1,ACTN1,ACTN4,ADAM19,ADAMTS8,ADAMTSL4,ADORA3,ADRA1D,AGO2,AGPAT4,AHNAK,AHRR,AKAP1,AKAP12,AKAP13,ALOX12B,AMBRA1,AMOTL1,AMPD2,ANGPT2,ANK2,ANKFY1,ANKRD11,ANKRD28,ANO10,ANO2,ANP32E,AOAH,AOC3,APP,ARHGAP22,ARHGAP9,ARHGEF28,ARHGEF6,ARHGEF7,ARID1B,ARID3A,ARMT1,ARRB1,ASAP1,ASH2L,ATF6,ATG7,ATN1,ATP10D,ATP2A3,ATP8B2,BBS5,BCAR3,BCL7C,BRD2,BST1,BTBD11,BTBD19,B…	464		Cell Death and Survival	necrosis	Necrosis	1.04e-14	1.73e-12	ABCC1,ABCG1,ACAT1,ACSL1,ACVRL1,ADCY5,ADORA1,ADRA1D,AKAP1,AKAP12,ALK,ALOX5,AMOTL1,AP2A2,APMAP,APOC1,APOPT1,ARRB1,ARSB,ATF6,ATG10,ATG13,ATN1,ATP,ATP2B4,ATXN1,BANP,BECN1,BLNK,C1QA,C5AR1,CABIN1,CABLES1,CAMK2D,CAMK2G,CAPN1,CASP2,CD2,CD59,CDH2,CDK5,CDKN1A,CELA2A,CELSR1,CHSY1,CIITA,CISH,COL4A2,CORO1A,CRADD,CREM,CSF2RB,DAB2,DAPK1,DFFB,DLEU7,DLST,DNASE2,DNM2,DNMT3A,DPP9,DPYSL3,DYSF,EGF,EHF,ENO1,ENTPD1,ETV…	234		Cancer,Gastrointestinal Disease,Hepatic System Disease,Organismal Injury and Abnormalities	liver tumor	Liver tumor	5.74e-10	6.45e-08	ABCF2,ACOX3,ADAMTS14,ADAMTS16,ADAMTS3,ADARB2,ADCY5,AGAP1,AGBL4,AGBL5,AKT2,AP1M1,AP2A2,ARHGAP6,ARIH2OS,ARL6IP1,ARMCX2,ARNT2,ARNTL2,ASPSCR1,ATM,ATP11A,ATP13A2,ATP2B2,AXIN2,B3GALT4,B9D2,BARX2,BLVRA,BMP5,BRAF,BRD2,BRINP2,BRK1,BTBD11,C17orf80,C20orf194,CABIN1,CACNA1B,CACNA1E,CACNA2D2,CAMSAP3,CARD11,CASP9,CBFA2T3,CCDC65,CCNA1,CCNT1,CDC14A,CDKN1C,CELF1,CELF2,CES4A,CFAP47,CHL1,COBL,COG2,COL19A1,COL20A1,C…	266		Embryonic Development,Nervous System Development and Function,Organ Development,Organismal Development,Tissue Development	formation	Formation of brain	3.12e-06	0.000294	AGO2,APLP2,ARHGAP35,CDKN2A,CREM,CTNNA2,CYP26C1,DCLK2,DRAXIN,FANCD2,GHRHR,GLI3,LHX5,LRP2,MAP1S,MAPK8IP3,MAPK9,MID1,NFIX,NR2F1,PAX6,POR,RORB,RTN4RL1,RTN4RL2,RTP1,SPAG6,SRRM4,SZT2,TNIK,TRAPPC9,USP9X,XPA,ZBTB20	34
Cancer,Organismal Injury and Abnormalities,Reproductive System Disease	breast or ovarian cancer	Breast or ovarian cancer	5.69e-16	1.16e-13	ABCC1,ABCC2,ABCC3,ABHD2,ABHD6,ACAD10,ADAM19,ADAMTS8,ADORA3,ADRA1D,AGO2,AHRR,AKAP1,AKAP12,AKAP13,ALOX12B,AMOTL1,AMPD2,ANGPT2,ANK2,ANKRD11,ANO10,AOC3,APP,ARHGAP9,ARHGEF28,ARHGEF7,ARID1B,ARMT1,ARRB1,ASAP1,ASH2L,ATG7,ATN1,ATP10D,ATP8B2,BCAR3,BCL7C,BTBD11,BTLA,C1RL,C2,C3,CACNA2D2,CACNA2D4,CAMK2B,CAMTA2,CASZ1,CDK5RAP2,CEP85,CES4A,CMKLR1,COL12A1,COL14A1,COL23A1,CPEB4,CRTC3,CS,CSF1R,CSF3R,CTSB,CTSC,CUL4A…	328		Tissue Morphology	quantity	Quantity of cells	5.89e-14	9.64e-12	ABCG1,ACAT1,ADD1,AKAP13,ALK,ALOX5,AOC3,APLP2,ARHGEF11,ARHGEF7,ARID1B,ARSB,ATN1,ATP,ATP8A2,ATXN1,BECN1,BLNK,C1QA,C5AR1,CAMK2D,CAMK2G,CAPN1,CASP2,CD59,CDK5,CDKN1A,CHD7,CIITA,CISH,CORO1A,CREM,CSF2RB,DFFB,DLEU7,DNASE2,DNMT3A,DOK2,EGF,ELMO1,ENO1,ENTPD1,ERC2,ETV6,FAH,FLI1,FPR2,FYB1,GAB2,GALNS,GFAP,GNAI2,GPR68,GRID2,GSN,H2AFY,HELT,HIVEP3,HRH1,ID3,IFNAR2,IKZF1,IL15RA,IL17RA,IL1RAP,IRF2,IRF4,IRF5,IRF8,ITG…	168		Cancer,Gastrointestinal Disease,Organismal Injury and Abnormalities	colorectal neoplasia	Colorectal tumor	5.9e-10	6.56e-08	ABCF2,ABCG5,ACOX3,ADAMTS14,ADAMTS16,ADAMTS3,ADAMTS9,ADCY5,AGBL5,AGL,AGPAT5,AK5,AKT2,AMOTL2,ANKRD52,AP1S1,AP2A2,ARMCX2,ARNTL2,ART5,ASPSCR1,ATM,ATP11A,ATP2B2,ATP2B4,AXIN2,BCOR,BMP5,BRAF,BTBD11,C1orf162,C2orf88,CABIN1,CACNA1B,CACNA1E,CACNA1H,CAMK1,CAMSAP3,CAPN5,CARD11,CARD8,CBFA2T3,CCDC185,CCDC62,CCNA1,CDC14A,CELF2,CLUH,COBL,COG2,COG8,COL19A1,COL20A1,COL5A1,COQ10B,CPED1,CPT1A,CRHR2,CROCC,CRYL1,CSF1R…	265		Cancer,Organismal Injury and Abnormalities,Reproductive System Disease	prostatic carcinoma	Prostatic carcinoma	4.08e-06	0.000376	ADARB2,AFAP1,AGBL1,AGO2,ANKAR,ARHGAP35,ARHGAP6,ARHGEF17,ARID1B,ARIH2,ATP13A4,ATP2C2,C16orf96,CACNA1C,CASK,CC2D1B,CCDC14,CCDC184,CDH1,CDK18,CDKN2A,CHRNA1,CLRN2,COL1A1,CPNE8,CREBBP,CREM,CSMD1,CTNNA2,CYP26C1,DGKZ,DIP2C,DIS3L2,DMKN,DMXL2,DNAJC13,DND1,DNMT1,DPH1,EBP,ETS2,FAM89A,FANCD2,FNDC1,GADL1,GLI3,GPD2,GPR63,GPRC5C,GRIN2A,HERC2,HLA-DRB1,HPN,HS3ST3B1,HSPA12B,IGF2BP1,ITSN2,KCTD1,KDM4C,LAMA3,LLGL2,LO…	130
Cancer,Organismal Injury and Abnormalities,Reproductive System Disease	breast or ovarian carcinoma	Breast or ovarian carcinoma	1.19e-15	2.39e-13	ABCC2,ABCC3,ABHD2,ABHD6,ACAD10,ADAM19,ADAMTS8,ADORA3,ADRA1D,AHRR,AKAP1,ALOX12B,AMOTL1,AMPD2,ANGPT2,ANK2,ANKRD11,ANO10,ARHGAP9,ARHGEF28,ARHGEF7,ARID1B,ARMT1,ARRB1,ASAP1,ASH2L,ATN1,ATP10D,ATP8B2,BCAR3,BCL7C,BTBD11,BTLA,C1RL,C3,CAMK2B,CAMTA2,CASZ1,CDK5RAP2,CEP85,CES4A,CMKLR1,COL12A1,COL14A1,COL23A1,CPEB4,CRTC3,CS,CSF3R,CTSB,CUX1,CXXC5,CYTH4,DAB2,DAPK1,DDR2,DDX39B,DENND3,DGKG,DLC1,DNAH17,DNAJB12,DNAJ…	279		Cancer,Organismal Injury and Abnormalities,Reproductive System Disease	breast or gynecological cancer	Breast or gynecological cancer	1.01e-13	1.64e-11	ABCC1,ABCC2,ABHD2,ABHD6,ABR,ACAD10,ACP5,ACSL1,ACSM1,ACTN1,ADAMTSL4,ADORA1,ADRA1D,AGL,AGO2,AGPS,AHCYL1,AHRR,AKAP1,AKAP12,AKAP13,AKAP2,ALDH16A1,ALK,ALOX5,AMN1,AMOTL1,ANKRD28,ANKS1A,ANO2,AOAH,AOC3,ARHGEF11,ARHGEF28,ARHGEF7,ARID1B,ARRB1,ASAP1,ASXL2,ATF6,ATN1,ATP8A2,BCL9L,BECN1,BICD2,BRPF3,C11orf49,C20orf194,C8A,CABIN1,CABLES1,CACNA2D4,CAMTA2,CASP2,CCDC58,CDC42BPB,CDH2,CDK5RAP2,CDKN1A,CDS2,CELSR1,CEP2…	359		Cancer,Gastrointestinal Disease,Organismal Injury and Abnormalities	colorectal cancer	Colorectal cancer	7.19e-10	7.89e-08	ABCF2,ABCG5,ACOX3,ADAMTS14,ADAMTS16,ADAMTS3,ADAMTS9,ADCY5,AGBL5,AGL,AGPAT5,AK5,AMOTL2,ANKRD52,AP1S1,AP2A2,ARMCX2,ARNTL2,ART5,ASPSCR1,ATM,ATP11A,ATP2B2,ATP2B4,AXIN2,BCOR,BMP5,BRAF,BTBD11,C1orf162,CABIN1,CACNA1B,CACNA1E,CACNA1H,CAMK1,CAMSAP3,CAPN5,CARD11,CARD8,CBFA2T3,CCDC185,CCDC62,CCNA1,CDC14A,CELF2,CLUH,COBL,COG2,COG8,COL19A1,COL20A1,COL5A1,COQ10B,CPED1,CPT1A,CRHR2,CROCC,CRYL1,CSF1R,CSTF2,CTNNA2…	261		Cancer,Organismal Injury and Abnormalities,Reproductive System Disease	male genital neoplasm	Male genital neoplasm	4.09e-06	0.000376	ADARB2,ADGRD1,AFAP1,AGBL1,AGO2,ANKAR,ARHGAP35,ARHGAP6,ARHGEF17,ARID1B,ARIH2,ATG13,ATP13A4,ATP2C2,BABAM2,C16orf96,C8orf44-SGK3/SGK3,CACNA1C,CASK,CC2D1B,CCDC14,CCDC184,CDH1,CDK18,CDKN2A,CHEK1,CHRNA1,CLRN2,COL1A1,CPNE8,CREBBP,CREM,CSMD1,CTNNA2,CYP24A1,CYP26C1,DGKZ,DIP2C,DIS3L2,DMKN,DMXL2,DNAJC13,DND1,DNMT1,DPH1,DPYSL3,EBP,ETS2,FAM160A1,FAM89A,FANCD2,FNDC1,GADL1,GHRHR,GLI3,GPD2,GPR63,GPRC5C,GRIN2A,HE…	148
Cellular Assembly and Organization,Cellular Function and Maintenance	organization	Organization of cytoplasm	3.38e-15	6.73e-13	ABCC1,ACTN1,ACTN4,ACVRL1,ADAMTS8,ADAP1,AHNAK,AKAP12,ANGPT2,APP,ARF1,ARHGAP10,ARHGAP24,ARHGEF28,ARHGEF6,ARHGEF7,ARID1B,ARRB1,ASAP1,ATCAY,ATF6,ATG7,BBS5,BCAS3,BST1,C3,CAMK2B,CAPG,CARMIL2,CCL24,CD2,CD82,CDC42EP4,CDK5RAP2,CDKL5,CFAP54,CGNL1,CHRNA1,CHRNA3,CLMN,CLSTN1,CORO7/CORO7-PAM16,CPEB4,CREB1,CRH,CSF1R,DAB1,DAPK1,DCTN2,DGKG,DIAPH3,DISC1,DLC1,DNAJB6,DNM2,DNMBP,DOCK10,DOP1B,DPYSL3,ECT2,EGF,EHD1,EHMT…	184		Cancer,Organismal Injury and Abnormalities	development	Development of adenocarcinoma	1.85e-13	2.96e-11	ABCC2,ABHD2,ABHD6,ABR,ACAD10,ACAT1,ACOT7,ACP5,ACSL1,ACSM1,ACTN1,ADAMTSL4,ADCY5,ADORA1,AGL,AGO2,AGPS,AHCYL1,AHRR,AKAP2,ALDH16A1,ALK,ALOX5,AMN1,AMOTL1,ANKRD28,ANKS1A,ANO2,AOC3,APLP2,ARHGEF11,ARHGEF28,ARHGEF7,ARID1B,ARRB1,ASAP1,ASAP3,ASXL2,ASXL3,ATF6,ATP8A2,ATXN1,BCL9L,BECN1,BICD2,BLNK,BRPF3,C11orf49,C20orf194,C8A,CABIN1,CASP2,CCDC58,CDH2,CDK5RAP2,CDKN1A,CDS2,CELSR1,CES4A,CHD7,CHRNA4,CHST11,CIITA,CL…	311		Cancer,Organismal Injury and Abnormalities,Reproductive System Disease	endometrial cancer	Endometrial cancer	7.91e-10	8.57e-08	ABCG5,ABR,ADAMTS16,ADARB2,AGBL4,AGBL5,AMOTL2,ANKRD52,ARHGAP6,ARMCX2,ARNTL2,ATM,AXIN2,BCOR,BMP5,BRAF,BRD2,BTBD11,BTN3A1,C20orf194,CABIN1,CACNA1B,CACNA1E,CACNA1H,CALM1 (includes others),CAMK1,CAPN5,CCNT1,CELF1,CES4A,CFAP47,CHL1,CIB4,CLIC2,COL19A1,COL5A1,CPED1,CREM,CSF1R,CSTF2,CTNNA2,DACH2,DCC,DNAH17,DNAH8,DOCK5,DOK6,DPP10,DYNC1I1,ECE1,EGFLAM,EHMT1,EIF3D,EPX,EYA1,F8,FAM160B1,FARS2,FAT1,FMNL2,FRMD6,G…	174		Cellular Assembly and Organization,Cellular Function and Maintenance	organization	Microtubule dynamics	4.14e-06	0.000377	ABLIM1,ADGRG6,ARHGAP35,ARHGAP8/PRR5-ARHGAP8,ARID1B,AURKC,BBS5,CDH1,CDH13,CDH4,CDK18,CHEK1,CHRNA1,CLMN,COL1A1,CTNNA2,DCLK2,DPYSL3,DRAXIN,ELMO1,FARP2,HDAC4,IFT52,LRP2,MAP1S,MAP4,MAP7,MAPK8IP3,MAPK9,MID1,NEU3,NFIX,NR2F1,NUAK1,NUP160,PALLD,PARVB,PAX6,PEX14,PLEC,PPP2R2C,RAB33A,RALB,RIT2,RNF6,RPTOR,RYR1,SCN4B,SDC3,SERPINE1,SGK1,SPAG6,SPTBN2,SRGAP1,SS18,STX2,TCTN2,TENM4,TIAM1,TNIK,TSC2,USP9X,WNT3,ZNF365	64
Hematological System Development and Function,Tissue Morphology	quantity	Quantity of blood cells	9.63e-15	1.89e-12	ABCG1,ACAT1,ACKR3,ADORA3,AKAP13,AOC3,APP,ARHGEF6,ARID3A,ATG7,BBC3,BLK,BLNK,BMF,BST1,BTLA,C17orf99,C3,C5AR2,CCL22,CCL24,CCR1,CD300A,CD3D,CHRNA1,CISH,CMKLR1,CREB1,CSF1R,CSF3R,CTSB,CUL4A,CYP27A1,DIAPH3,DNMT3A,ELMO1,ETS1,ETV6,FABP5,FANCA,FLNA,FOXO3,FPR2,GCNT2,GNA12,GPR68,GRK6,GSN,GSTZ1,HCK,HIVEP3,IGF1,IGF2R,IL15,IL17RA,IL17RB,IL1B,IL1R1,ITGAE,ITGB2,ITPR2,KMT2D,LIPC,LSP1,LTB4R,MAML1,MBL2,MBP,MDM4,MFAP…	135		Cancer,Organismal Injury and Abnormalities	extraadrenal retroperitoneal tumor	Extraadrenal retroperitoneal tumor	2.23e-13	3.53e-11	ACAT1,ACOT7,ACSM6,ACVRL1,ADAMTS15,ADAMTSL4,ADD1,ADORA1,ADPGK,AGL,AHRR,AKAP1,AKAP13,AKAP2,ALK,AMOTL1,APOC1,ARHGAP26,ARHGEF10L,ARHGEF7,ARID1B,ARSB,ASAP1,ASAP3,ASXL2,ASXL3,ATP2B4,ATP6V0A1,ATXN1,BECN1,BRPF3,C11orf49,C1orf52,C1R,C5AR1,CACNA2D4,CASP2,CD59,CDC42BPB,CDH2,CDK5,CDK5RAP2,CDKN1A,CELSR1,CIITA,CLEC16A,CLUL1,COL5A1,COLEC12,CPSF3,CREM,CSF2RB,CSGALNACT2,CTTNBP2,CUEDC1,CYB5R3,CYTH3,DAPK1,DENND3,DG…	249		Cancer,Organismal Injury and Abnormalities,Reproductive System Disease	uterine tumor	Uterine tumor	8.78e-10	9.4e-08	ABCG5,ABR,ADAMTS16,ADARB2,AGBL4,AGBL5,AMOTL2,ANKRD52,ARHGAP6,ARMCX2,ARNTL2,ASH2L,ATM,AXIN2,BCOR,BMP5,BRAF,BRD2,BTBD11,BTN3A1,C20orf194,CABIN1,CACNA1B,CACNA1E,CACNA1H,CALM1 (includes others),CAMK1,CAPN5,CCNT1,CELF1,CES4A,CFAP47,CHL1,CIB4,CLIC2,CLUH,COL19A1,COL5A1,CPED1,CREM,CSF1R,CSTF2,CTNNA2,CTSL,DACH2,DCC,DNAH17,DNAH8,DOCK5,DOK6,DPP10,DVL1,DYNC1I1,ECE1,EGFLAM,EHMT1,EHMT2,EIF3D,EPX,ESRRG,EYA1,F8,…	190		Cancer,Organismal Injury and Abnormalities	breast or pancreatic cancer	Breast or pancreatic cancer	4.61e-06	0.000411	ABCA10,ABCB8,ABLIM1,ADAMTS17,ADAMTSL1,ADARB2,ADGRD1,ADGRG6,AFF3,AGBL1,AGO2,ANKRD29,ARHGAP35,ARHGAP8/PRR5-ARHGAP8,ARHGEF10,ARHGEF17,ARID1B,ATP2C2,BCL6,C12orf40,C16orf78,C8orf44-SGK3/SGK3,CACNA1C,CADM2,CASK,CC2D1B,CCDC14,CDH1,CDH18,CDH4,CDKN2A,CHEK1,COL1A1,CREBBP,CSMD1,CSRP2,CTNNA2,CYP24A1,DGKZ,DIP2C,DLG2,DMXL2,DNAH17,DNAJC13,DNAJC21,DND1,DNMT1,E4F1,ETS2,FANCD2,FARP2,FIGLA,FOSB,GHRHR,GLI3,GLRA1,GRI…	181
Cancer,Gastrointestinal Disease,Organismal Injury and Abnormalities	hepatobiliary carcinoma	Hepatobiliary carcinoma	9.71e-15	1.89e-12	ABCC1,ABCC2,ABCC3,ABCG1,ACKR3,ACOT7,ACTN1,ADAM19,ADAMTSL4,ADCY5,AGAP1,AGO2,AGPAT4,AHNAK,AKAP1,AKAP13,ALOX12B,AMBRA1,AMIGO2,ANGPTL6,ANK2,ANKFY1,ANKMY2,ANKRD11,ANO2,ANO6,ANP32E,AOAH,ARF1,ARHGAP10,ARHGAP22,ARHGAP24,ARHGAP9,ARHGEF28,ARHGEF7,ARRB1,ASAP2,ASB2,ATF6,ATN1,ATP10D,ATP6V0A1,BANP,BCAS3,BLNK,BRD2,BRD7,BTBD11,C3,C8A,CACNA2D2,CACNB4,CAMK2B,CAMTA2,CAPG,CASZ1,CCDC142,CCR1,CD2,CD82,CDKL5,CELF1,CGRR…	399		Cancer,Organismal Injury and Abnormalities	neoplasia	Neoplasia of epithelial cells	2.34e-13	3.66e-11	ABCC1,ABCG1,ABI3,ACAD10,ADAMTS15,ADCY5,ADD1,ADORA1,AGO2,AK5,AKAP1,AKAP12,AKAP2,ALK,ALOX5,AMMECR1L,AMN1,AOAH,AOC3,APLP2,APOL4,ARHGAP26,ARHGEF10L,ARSB,ASAP1,ASAP3,ASXL2,ATN1,ATXN1,BANP,BCL9L,BECN1,BICD2,BRPF3,C2orf69,C6orf106,CABIN1,CACNA2D4,CDH2,CDKN1A,CEP250,CHD7,CHSY1,CIITA,CLEC16A,COBL,COL4A2,COL5A1,CPAMD8,CREM,CSGALNACT2,CTSH,CTTNBP2,CYTH4,DAB2,DAGLA,DCAF5,DDR2,DGKG,DIP2C,DLC1,DNMT3A,DOK2,DPYS…	242		Gastrointestinal Disease,Hepatic System Disease,Organismal Injury and Abnormalities	liver lesion	Liver lesion	9.14e-10	9.68e-08	ABCF2,ACOX3,ADAMTS14,ADAMTS16,ADAMTS3,ADARB2,ADCY5,AGAP1,AGBL4,AGBL5,AKT2,AP1M1,AP2A2,ARHGAP6,ARIH2OS,ARL6IP1,ARMCX2,ARNT2,ARNTL2,ASPSCR1,ATM,ATP11A,ATP13A2,ATP2B2,AXIN2,B3GALT4,B9D2,BARX2,BLVRA,BMP5,BRAF,BRD2,BRINP2,BRK1,BTBD11,C17orf80,C20orf194,CABIN1,CACNA1B,CACNA1E,CACNA2D2,CAMSAP3,CARD11,CASP9,CBFA2T3,CCDC65,CCNA1,CCNT1,CCR7,CDC14A,CDKN1C,CELF1,CELF2,CES4A,CFAP47,CHL1,COBL,COG2,COL19A1,COL2…	273		Cancer,Organismal Injury and Abnormalities,Reproductive System Disease	uterine tumor	Uterine tumor	4.62e-06	0.000411	ABCA10,ADAMTSL1,ADARB2,AGBL1,ARHGAP35,ARHGAP6,ARHGEF10,ARHGEF17,ARID1B,ARIH2,BAIAP2L2,BBS5,BCL6,CACNA1C,CASK,CCDC14,CCDC60,CDH1,CDH13,CDH18,CDH4,CDKN2A,CHEK1,CHRNA1,CHST11,CLDN9,CLMN,CNOT8,CNTN3,CREBBP,CREM,CSMD1,CTNNA2,DDB2,DGKZ,DIS3L2,DLG2,DMXL2,DNAH17,DNAJC13,DNMT1,ELMO1,EPC2,FAF2,FNDC1,GLI3,GLP2R,GLRA1,GRIA2,GULP1,HDAC4,HERC2,HMGA1,HOXD10,HTR2B,HYLS1,IGF2BP1,KCNAB2,KLK6,KRT39,LAMA3,LLGL2,LOXH…	137
Cancer,Gastrointestinal Disease,Hepatic System Disease,Organismal Injury and Abnormalities	hepatobiliary system cancer	Hepatobiliary system cancer	2.86e-14	5.5e-12	ABCC1,ABCC2,ABCC3,ABCG1,ACKR3,ACOT7,ACTN1,ACTN4,ADAM19,ADAMTSL4,ADCY5,AGAP1,AGO2,AGPAT4,AHNAK,AKAP1,AKAP13,ALOX12B,AMBRA1,AMIGO2,ANGPT2,ANGPTL6,ANK2,ANKFY1,ANKMY2,ANKRD11,ANO2,ANO6,ANP32E,AOAH,ARF1,ARHGAP10,ARHGAP22,ARHGAP24,ARHGAP9,ARHGEF28,ARHGEF7,ARID1B,ARRB1,ASAP2,ASB2,ATF6,ATN1,ATP10D,ATP6V0A1,BANP,BCAS3,BLNK,BRD2,BRD7,BTBD11,C3,C8A,CACNA2D2,CACNB4,CAMK2B,CAMTA2,CAPG,CASZ1,CCDC142,CCR1,CD2,C…	408		Cancer,Organismal Injury and Abnormalities	squamous-cell carcinoma	Squamous-cell carcinoma	3.41e-13	5.27e-11	ABCC1,ABCG1,ABI3,ACAD10,ADAMTS15,ADCY5,ADD1,ADORA1,AGO2,AK5,AKAP1,AKAP12,AKAP2,ALK,ALOX5,AMMECR1L,AMN1,AOAH,AOC3,APLP2,APOL4,ARHGAP26,ARHGEF10L,ARSB,ASAP1,ASAP3,ASXL2,ATN1,ATXN1,BANP,BCL9L,BICD2,BRPF3,C2orf69,C6orf106,CABIN1,CACNA2D4,CDH2,CDKN1A,CEP250,CHD7,CHSY1,CIITA,CLEC16A,COBL,COL4A2,COL5A1,CPAMD8,CREM,CSGALNACT2,CTSH,CTTNBP2,CYTH4,DAB2,DAGLA,DCAF5,DDR2,DGKG,DIP2C,DLC1,DNMT3A,DOK2,DPYSL3,DSE…	241		Cancer,Organismal Injury and Abnormalities,Reproductive System Disease	endometrioid endometrial adenocarcinoma	Endometrioid endometrial adenocarcinoma	1.5e-09	1.57e-07	ABCG5,ABR,ADAMTS16,AGBL4,AGBL5,AMOTL2,ANKRD52,ARHGAP6,ARMCX2,ARNTL2,ATM,AXIN2,BCOR,BMP5,BRAF,BTBD11,BTN3A1,C20orf194,CABIN1,CACNA1E,CACNA1H,CALM1 (includes others),CAMK1,CAPN5,CES4A,CHL1,CIB4,COL19A1,COL5A1,CPED1,CREM,CSTF2,CTNNA2,DACH2,DCC,DNAH17,DNAH8,DOCK5,DPP10,DYNC1I1,EGFLAM,EHMT1,EPX,EYA1,F8,FAM160B1,FARS2,FAT1,FRMD6,GAS7,GFPT1,GPATCH2L,GRK4,GULP1,HDAC4,HECTD1,HOOK3,HS1BP3,IFT140,KBTBD6,KDM…	144		Cancer,Organismal Injury and Abnormalities,Reproductive System Disease	prostate cancer	Prostate cancer	5.7e-06	0.0005	ADARB2,ADGRD1,AFAP1,AGBL1,AGO2,ANKAR,ARHGAP35,ARHGAP6,ARHGEF17,ARID1B,ARIH2,ATG13,ATP13A4,ATP2C2,BABAM2,C16orf96,C8orf44-SGK3/SGK3,CACNA1C,CASK,CC2D1B,CCDC14,CCDC184,CDH1,CDK18,CDKN2A,CHRNA1,CLRN2,COL1A1,CPNE8,CREBBP,CREM,CSMD1,CTNNA2,CYP24A1,CYP26C1,DGKZ,DIP2C,DIS3L2,DMKN,DMXL2,DNAJC13,DND1,DNMT1,DPH1,EBP,ETS2,FAM160A1,FAM89A,FANCD2,FNDC1,GADL1,GLI3,GPD2,GPR63,GPRC5C,GRIN2A,HERC2,HLA-DRB1,HPN,HS…	145
Gastrointestinal Disease,Hepatic System Disease,Organismal Injury and Abnormalities	liver lesion	Liver lesion	3.67e-14	6.97e-12	AAK1,ABCC1,ABCC2,ABCC3,ABCG1,ABHD6,ACKR3,ACOT7,ACTN1,ACTN4,ADAM19,ADAMTSL4,ADCY5,ADORA2B,ADORA3,AGAP1,AGO2,AGPAT4,AHNAK,AKAP12,AKAP13,ALOX12B,AMBRA1,AMIGO2,ANGPT2,ANGPTL6,ANK2,ANKFY1,ANKRD11,ANO10,ANO2,ANO6,ANP32E,AOAH,ARF1,ARHGAP10,ARHGAP22,ARHGAP24,ARHGAP9,ARHGEF28,ARHGEF7,ARID1B,ARRB1,ASAP2,ASB2,ATF6,ATN1,ATP10D,ATP2A3,ATP6V0A1,BANP,BBC3,BCAS3,BLNK,BMF,BRD2,BRD7,BTBD11,BTLA,C3,C8A,CACNA2D2,CAC…	455		Cancer,Organismal Injury and Abnormalities	malignant neoplasm of retroperitoneum	Malignant neoplasm of retroperitoneum	2.62e-12	3.99e-10	ACAT1,ACOT7,ACSM6,ADAMTS15,ADAMTSL4,ADORA1,ADPGK,AGL,AHRR,AKAP1,AKAP13,AKAP2,ALK,AMOTL1,APOC1,ARHGEF10L,ARHGEF7,ARID1B,ARSB,ASAP1,ASAP3,ASXL2,ASXL3,ATP2B4,ATP6V0A1,ATXN1,BECN1,BRPF3,C11orf49,C1orf52,C1R,C5AR1,CACNA2D4,CASP2,CD59,CDH2,CDK5,CDK5RAP2,CDKN1A,CELSR1,CIITA,CLEC16A,CLUL1,COL5A1,COLEC12,CPSF3,CREM,CSF2RB,CSGALNACT2,CTTNBP2,CUEDC1,CYTH3,DAPK1,DENND3,DGKG,DIP2C,DIS3L2,DLC1,DLST,DNASE2,DNMT…	226		Auditory and Vestibular System Development and Function,Auditory Disease,Connective Tissue Development and Function,Connective Tissue Disorders,Organ Morphology,Organismal Development,Organismal Injury and Abnormalities,Skeletal and Muscular Disorders,Skeletal and Muscular System Development and Function,Tissue Development	abnormal morphology	Abnormal morphology of incus	1.83e-09	1.89e-07	ECE1,EYA1,GDF6,HOXA2,OTX2,RARA,RARG,TBX1	8		Embryonic Development,Organismal Development	development	Development of body axis	6.05e-06	0.000525	AGO2,APLP2,ARHGAP35,CDKN2A,COL1A1,CREBBP,CREM,CRISPLD1,CRISPLD2,CTNNA2,CYP26C1,DCLK2,DPH1,DRAXIN,FANCD2,GHRHR,GLI3,GRIN2A,HOXB9,HOXC4,HOXD10,HPN,IFT52,INSIG1,LAMA3,LHX5,LRP2,MAP1S,MAPK8IP3,MAPK9,MID1,NFIX,NID1,NR2F1,PAX6,PAX9,PHEX,POR,PSAP,RORB,RTN4RL1,RTN4RL2,RTP1,SATB2,SERPINE1,SIRT6,SPAG6,SRRM4,SSBP3,SZT2,TENM2,TNIK,TRAPPC9,USP9X,WNT3,XPA,ZBTB20,ZDHHC16	58
Cancer,Organismal Injury and Abnormalities,Reproductive System Disease	female genital tract adenocarcinoma	Female genital tract adenocarcinoma	3.85e-14	7.24e-12	AACS,AAK1,ABCC2,ABCC3,ABHD2,ABHD6,ACAD10,ACSM1,ACTN1,ACTN4,ADAM19,ADAMTSL4,ADORA3,AGPAT4,AHNAK,AHRR,AMBRA1,AMOTL1,AMPD2,ANGPT2,ANK2,ANKFY1,ANKRD11,ANKRD28,ANO2,ANP32E,AOC3,APP,ARHGAP9,ARHGEF28,ARHGEF6,ARID1B,ARID3A,ASAP1,ATF6,ATP10D,ATP2A3,ATP8B2,BBS5,BST1,BTBD11,BTBD19,BTLA,C3,C8A,CAMK2B,CASZ1,CCDC58,CCNJL,CDH12,CDK5RAP2,CDKL5,CEP85,CES4A,CHRNA1,CHST11,CLEC16A,CLMN,CMKLR1,COL12A1,COL14A1,COL23A1…	327		Cellular Movement	cell movement	Cell movement of tumor cell lines	2.77e-12	4.18e-10	ACTN1,AGO2,AKAP12,ANKRD28,ANKS1A,ARHGEF28,ARRB1,ASAP1,ATP,BANP,CAPN1,CDH2,CDK5,CDKN1A,CTSH,DAB1,DAB2,DDR2,DLC1,DNM2,DSE,EGF,EHF,ELMO1,FGD4,FPR2,FYB1,GAB2,GALNT2,GFAP,GIPC1,GRINA,HMGCR,HRH1,INPP4A,IRF5,KANK1,KLF6,KRT8,LAMA5,LGALS3BP,LIMA1,LIMK1,LINC00963,LRP5,MAD1L1,MAPKAPK2,MITF,MME,MPRIP,MYB,MYO18A,NDRG1,NEDD4,NEDD9,NOTCH1,NRP1,NRP2,P2RX1,PALLD,PDGFA,PDLIM1,PDLIM2,PDLIM4,PIK3C2B,PIK3R1,PIK3R5,PL…	105		Cancer,Organismal Injury and Abnormalities	malignant neoplasm of retroperitoneum	Malignant neoplasm of retroperitoneum	2.26e-09	2.31e-07	ADAMTS3,ADARB2,AGBL5,AGL,AGPAT5,AKT2,ANKRD52,ARMCX2,ASPSCR1,ATM,ATP11A,ATP2B2,ATP2B4,AXIN2,B3GALT4,BCOR,BRAF,BRK1,BTBD11,CACNA1B,CACNA1E,CACNA1H,CAMSAP3,CCDC185,CCDC62,CCNA1,CCR7,CD79B,CDC14A,CDC34,CELF2,CFAP47,CHL1,CLUH,CMKLR1,COL19A1,COL5A1,CREM,CRYM,CSF1R,CSTF2,CTNNA2,CTSL,CYTH3,DAB2IP,DCC,DENND6A,DIP2C,DNAH17,DNAH8,DNAJC10,DOCK5,DPP10,ESRRG,EWSR1,F8,FAAH,FAT1,FH,FOXN3,FRMD6,GAD1,GANAB,GAS2L3,…	174		Cancer,Organismal Injury and Abnormalities,Reproductive System Disease	malignant neoplasm of male genital organ	Malignant neoplasm of male genital organ	6.77e-06	0.000581	ADARB2,ADGRD1,AFAP1,AGBL1,AGO2,ANKAR,ARHGAP35,ARHGAP6,ARHGEF17,ARID1B,ARIH2,ATG13,ATP13A4,ATP2C2,BABAM2,C16orf96,C8orf44-SGK3/SGK3,CACNA1C,CASK,CC2D1B,CCDC14,CCDC184,CDH1,CDK18,CDKN2A,CHEK1,CHRNA1,CLRN2,COL1A1,CPNE8,CREBBP,CREM,CSMD1,CTNNA2,CYP24A1,CYP26C1,DGKZ,DIP2C,DIS3L2,DMKN,DMXL2,DNAJC13,DND1,DNMT1,DPH1,EBP,ETS2,FAM160A1,FAM89A,FANCD2,FNDC1,GADL1,GLI3,GPD2,GPR63,GPRC5C,GRIN2A,HERC2,HLA-DRB1,…	146
Cancer,Organismal Injury and Abnormalities,Reproductive System Disease	development	Development of genital tumor	6.65e-14	1.24e-11	AACS,AAK1,ABCC2,ABCC3,ABHD2,ABHD6,ACAD10,ACSM1,ACTN1,ACTN4,ADAM19,ADAMTSL4,ADORA3,ADRA1D,AGPAT4,AHNAK,AHRR,ALOX12B,AMBRA1,AMOTL1,AMPD2,ANGPT2,ANK2,ANKFY1,ANKRD11,ANKRD28,ANO2,ANP32E,AOAH,AOC3,APP,ARHGAP22,ARHGAP9,ARHGEF28,ARHGEF6,ARID1B,ARID3A,ASAP1,ASH2L,ATF6,ATP10D,ATP2A3,ATP8B2,BBS5,BRD2,BRF1,BST1,BTBD11,BTBD19,BTLA,C3,C8A,CABLES1,CAMK2B,CASZ1,CCDC58,CCNJL,CDH12,CDK5RAP2,CDKL5,CELF1,CEP85,CES4…	375		Cell Death and Survival	cell death	Cell death of tumor cell lines	3.49e-12	5.21e-10	ABCC1,ADORA1,AKAP1,AKAP12,ALK,ALOX5,AP2A2,APMAP,APOPT1,ARSB,ATF6,ATG10,ATG13,ATN1,ATP,ATXN1,BANP,BECN1,BLNK,C5AR1,CABLES1,CAMK2G,CAPN1,CASP2,CD59,CDK5,CDKN1A,CELSR1,CHSY1,COL4A2,CREM,CSF2RB,DAB2,DAPK1,DFFB,DLEU7,DNM2,DNMT3A,DPP9,EGF,EHF,ENO1,FGR,FLI1,FOXK2,GALNT10,GNB5,GPR68,GRINA,GRK5,GSN,HK1,ID3,IFNAR2,IKZF1,IL15RA,IRF2,IRF4,IRF5,IRF8,ITGAM,ITPK1,ITPR2,ITSN1,KDM2B,KLF6,KSR1,LAG3,LAMA5,LAMP2,LCM…	151		Cancer,Organismal Injury and Abnormalities,Reproductive System Disease	uterine cancer	Uterine cancer	4.5e-09	4.55e-07	ABCG5,ABR,ADAMTS16,ADARB2,AGBL4,AGBL5,AMOTL2,ANKRD52,ARHGAP6,ARMCX2,ARNTL2,ATM,AXIN2,BCOR,BMP5,BRAF,BRD2,BTBD11,BTN3A1,C20orf194,CABIN1,CACNA1B,CACNA1E,CACNA1H,CALM1 (includes others),CAMK1,CAPN5,CCNT1,CELF1,CES4A,CFAP47,CHL1,CIB4,CLIC2,COL19A1,COL5A1,CPED1,CREM,CSF1R,CSTF2,CTNNA2,CTSL,DACH2,DCC,DNAH17,DNAH8,DOCK5,DOK6,DPP10,DYNC1I1,ECE1,EGFLAM,EHMT1,EHMT2,EIF3D,EPX,EYA1,F8,FAM160B1,FARS2,FAT1,FE…	181		Cancer,Organismal Injury and Abnormalities,Reproductive System Disease	uterine carcinoma	Uterine carcinoma	7e-06	0.000594	ABCA10,ADAMTSL1,ADARB2,AGBL1,ARHGAP35,ARHGAP6,ARHGEF10,ARHGEF17,ARID1B,ARIH2,BAIAP2L2,BBS5,BCL6,CACNA1C,CASK,CCDC14,CCDC60,CDH1,CDH13,CDH18,CDH4,CDKN2A,CHEK1,CHRNA1,CHST11,CLDN9,CLMN,CNOT8,CNTN3,CREBBP,CREM,CSMD1,CTNNA2,DDB2,DGKZ,DIS3L2,DLG2,DMXL2,DNAH17,DNAJC13,DNMT1,ELMO1,EPC2,FAF2,FNDC1,GLI3,GLP2R,GLRA1,GRIA2,GULP1,HDAC4,HERC2,HYLS1,IGF2BP1,KCNAB2,KRT39,LAMA3,LLGL2,LOXHD1,LRP2,MAN1C1,MAP4,MAP7…	124
Cancer,Neurological Disease,Organismal Injury and Abnormalities	nervous system neoplasm	Nervous system neoplasm	6.91e-14	1.27e-11	ABCC1,ABCC3,ACAT1,ACTN1,ACTN4,ACVRL1,ADAM19,ADAMTS8,ADRA1D,AK5,AKAP12,ANGPT2,ANK2,ANKRD11,ANO2,AOAH,APOL4,APOPT1,ARID1B,ARRB1,ASB2,ATN1,BANP,BBC3,BLK,BMF,BRD7,C3,CACNG2,CASZ1,CDKL5,CLCN7,CMSS1,COL12A1,COL14A1,CSF1R,CSF3R,CSNK1G2,DDR2,DGAT2,DIAPH3,DLEU1,DNAH17,DNM2,DNMT3A,DTNA,ECT2,EHMT1,ELMO1,ELOVL7,EMP3,FAM129B,FANCA,FBXL17,FGD5,FGR,FKBP9,FLNA,FOXO3,FOXP1,FPR2,GLB1,GNAO1,GREB1L,GSN,HIPK2,HIVEP3,…	160		Organismal Survival	organismal death	Organismal death	8.74e-12	1.29e-09	ABCC1,ABR,ACVRL1,ADCY7,ADD1,ADORA1,AGL,AGO2,AKAP12,AKAP13,ALK,ALOX5,APLP2,ARHGEF11,ARRB1,ATF6,ATN1,ATP8A2,BECN1,BEST1,BICD2,BLNK,C1QA,C5AR1,CABIN1,CACNB1,CAPN1,CASP2,CCM2,CD59,CDH2,CDK5,CDKN1A,CELSR1,CHMP2A,CHRNA4,CIAO3,COL4A2,COL5A1,CREM,CSGALNACT2,DAB1,DAB2,DLC1,DNASE2,DNM2,DNMT3A,EHD1,ETV6,FAH,FLI1,FPR2,GATAD2A,GFAP,GNAI2,GNB5,GRID2,GSN,H2AFY,HMGCR,HRH1,HS2ST1,ID3,IFI30,IFNAR2,IKZF1,IL15RA,INP…	201		Cancer,Organismal Injury and Abnormalities,Reproductive System Disease	uterine carcinoma	Uterine carcinoma	7.3e-09	7.31e-07	ABCG5,ABR,ADAMTS16,ADARB2,AGBL4,AGBL5,AMOTL2,ANKRD52,ARHGAP6,ARMCX2,ARNTL2,ATM,AXIN2,BCOR,BMP5,BRAF,BRD2,BTBD11,BTN3A1,C20orf194,CABIN1,CACNA1B,CACNA1E,CACNA1H,CALM1 (includes others),CAMK1,CAPN5,CCNT1,CELF1,CES4A,CFAP47,CHL1,CIB4,COL19A1,COL5A1,CPED1,CREM,CSF1R,CSTF2,CTNNA2,CTSL,DACH2,DCC,DNAH17,DNAH8,DOCK5,DOK6,DPP10,DYNC1I1,ECE1,EGFLAM,EHMT1,EIF3D,EPX,EYA1,F8,FAM160B1,FARS2,FAT1,FEZF2,FMNL2,FR…	170		Cancer,Organismal Injury and Abnormalities,Reproductive System Disease	tumorigenesis	Tumorigenesis of reproductive tract	7.47e-06	0.000626	ABCA10,ADAMTSL1,ADARB2,AFF3,AGBL1,ARHGAP35,ARHGAP6,ARHGEF10,ARHGEF17,ARID1B,ARIH2,ATP2C2,BAIAP2L2,BBS5,BCL6,C16orf78,CACNA1C,CASK,CCDC14,CCDC60,CDH1,CDH13,CDH18,CDH4,CDKN2A,CHEK1,CHRNA1,CHST11,CLDN9,CLMN,CNOT8,CNTN3,CREBBP,CREM,CSMD1,CTNNA2,CYP24A1,DDB2,DGKZ,DIS3L2,DLG2,DMXL2,DNAH17,DNAJC13,DNMT1,ELMO1,EPC2,ETS2,FAF2,FANCD2,FARP2,FNDC1,GLI3,GLP2R,GLRA1,GRIA2,GULP1,GYG1,HDAC4,HERC2,HIST2H2AA3/HIST…	168
Cellular Assembly and Organization,Cellular Function and Maintenance	organization	Microtubule dynamics	9.78e-14	1.78e-11	ABCC1,ACTN4,ADAP1,AHNAK,AKAP12,ANGPT2,APP,ARHGAP24,ARHGEF28,ARHGEF6,ARHGEF7,ARID1B,ARRB1,ASAP1,ATCAY,ATF6,ATG7,BBS5,BCAS3,C3,CAMK2B,CAPG,CARMIL2,CD2,CD82,CDC42EP4,CDK5RAP2,CDKL5,CFAP54,CHRNA1,CHRNA3,CLMN,CLSTN1,CPEB4,CREB1,CRH,CSF1R,DAB1,DAPK1,DGKG,DIAPH3,DISC1,DNM2,DNMBP,DOCK10,DPYSL3,ECT2,EGF,EHD1,EHMT1,ELMO1,EPB41,EVL,FAM92A,FARP1,FGR,FLNA,FNBP1,FXN,GLB1,GNA12,GNAO1,GOLGA4,GOLPH3,GPX4,GRID2,GS…	148		Cellular Assembly and Organization,Cellular Function and Maintenance	organization	Organization of cytoplasm	1.17e-11	1.7e-09	ABCC1,ABR,ACTN1,ACVRL1,ADD1,AKAP12,AKAP2,ARHGAP17,ARHGEF28,ARHGEF7,ARID1B,ARRB1,ARSB,ASAP1,ATF6,ATP,ATP8A2,ATXN1,BECN1,BICD2,C1QA,CAMK1D,CD2,CDC42BPB,CDH2,CDK5,CDK5RAP2,CDKN1A,CELSR1,CEP250,CFAP54,CHCHD3,CORO1A,CORO1C,DAB1,DAPK1,DGKG,DLC1,DNM2,DPYSL3,DTNBP1,EGF,EHD1,ELMO1,ERC2,FGD4,FGR,FNIP2,GALK2,GALNS,GFAP,GRID2,GRK5,GSN,HERC1,IL1RAP,ITGAM,ITGB8,ITSN1,KALRN,KANK1,KCTD17,KLF7,LAMA5,LIMK1,LLGL1,L…	142		Cancer,Organismal Injury and Abnormalities	mixed neoplasia	Mixed neoplasia	8.56e-09	8.47e-07	ABCF2,ABCG5,ABR,ADARB2,AGL,ANKRD52,ASPSCR1,ATM,BCOR,BRAF,BRD2,CABIN1,CACNA1B,CACNA1E,CARD11,CCNT1,CD79B,CELF1,CFAP47,CHL1,CMKLR1,COL20A1,COL5A1,CROCC,CSTF2,DCC,DNAH17,DNAJC2,DOK6,EBLN2,ECE1,EIF3D,EYA1,FAM160B2,FARS2,FAT1,FMNL2,GNB4,GOLGB1,HDAC4,HECTD1,HK1,HLA-DQA2,HS1BP3,HSPA12B,KDM3B,LDHAL6A,LIMK1,LRPPRC,LRRK1,MICALL2,MINDY4,MRPL50,MTHFD1L,MYO1A,MYT1L,NAT16,NEDD4,NINL,NSDHL,NTRK1,PASK,PCDHGA4,PC…	95		Cancer,Organismal Injury and Abnormalities,Reproductive System Disease	mammary tumor	Mammary tumor	8.22e-06	0.000682	ABCA10,ABCB8,ABLIM1,ADARB2,ADGRD1,ADGRG6,AGO2,ARHGAP35,ARHGAP8/PRR5-ARHGAP8,ARID1B,ATP2C2,BCL6,C8orf44-SGK3/SGK3,CACNA1C,CASK,CCDC14,CDH1,CDH4,CDKN2A,CHEK1,COL1A1,CREBBP,CTNNA2,DDB2,DGKZ,DLG2,DMXL2,DNAH17,DND1,DPH1,ETS2,FANCD2,FOSB,GHRHR,GLI3,GRIA2,GRIN2A,GSTM3,GULP1,HDAC4,HERC2,HOXB9,HOXD10,HPN,IGF2BP1,KLK6,LAMA3,LDB3,LIMA1,LRP2,MAN1C1,MAP4,MAPK9,MB21D2,MCCC2,MCM2,NAALADL2,NID1,NPEPPS,NXN,PABPC5…	105
Cell Morphology,Cellular Assembly and Organization,Cellular Function and Maintenance	formation	Formation of cellular protrusions	1.68e-13	3.02e-11	ACTN4,ADAP1,AHNAK,AKAP12,APP,ARHGAP24,ARHGEF28,ARHGEF6,ARHGEF7,ARID1B,ARRB1,ASAP1,ATCAY,ATF6,ATG7,BBS5,BCAS3,C3,CAMK2B,CAPG,CARMIL2,CD82,CDC42EP4,CDKL5,CFAP54,CHRNA1,CHRNA3,CLMN,CLSTN1,CPEB4,CREB1,CRH,DAB1,DGKG,DIAPH3,DISC1,DNM2,DNMBP,DOCK10,DPYSL3,EGF,EHD1,EHMT1,ELMO1,FAM92A,FARP1,FGR,FLNA,FNBP1,GNA12,GNAO1,GOLPH3,GRID2,GSN,HCK,HDAC4,IGF1,IL1B,IL1R1,ITSN1,KIF13B,KLF7,LAMB1,LASP1,LCP1,LIMK1,LIMK2…	121		Cancer,Organismal Injury and Abnormalities,Reproductive System Disease	development	Development of genital tumor	1.3e-11	1.87e-09	ABCC2,ABHD2,ABHD6,ABR,ACAD10,ACP5,ACSL1,ACSM1,ACTN1,ADAMTSL4,ADORA1,ADRA1D,AGL,AGPS,AHCYL1,AHRR,AKAP2,ALDH16A1,ALK,ALOX5,AMN1,AMOTL1,ANKRD28,ANKS1A,ANO2,AOAH,AOC3,AP2S1,ARHGEF11,ARHGEF28,ARID1B,ASAP1,ASXL2,ATF6,ATP8A2,BCL9L,BICD2,BRPF3,C11orf49,C20orf194,C8A,CABIN1,CABLES1,CASP2,CCDC58,CDH2,CDK5RAP2,CDKN1A,CDS2,CELSR1,CES4A,CHD7,CHRNA4,CHST11,CIITA,CLEC16A,COL23A1,COL4A2,COL5A1,COLEC12,CORO1C,CPA…	288		Cancer,Organismal Injury and Abnormalities	cancer	Cancer of cells	1.12e-08	1.1e-06	ACOT4,ADAMTS14,ADAMTS16,ADAMTS9,ADARB2,ADCY5,AGBL4,AGL,AK5,AKT2,ANKRD52,ARHGAP6,ARMCX2,ART5,ASH2L,ASPSCR1,ATM,ATP11A,ATP2B2,AXIN2,BCL2L10,BCOR,BLVRA,BMP5,BRAF,BRD2,BRINP2,C17orf80,C1orf162,CABIN1,CACNA1B,CACNA1E,CACNA2D2,CAPN5,CARD11,CARD8,CASP9,CBFA2T3,CCDC185,CCR7,CD79B,CDC34,CDKN1C,CELF2,CFAP47,CGB1/CGB2,CHL1,CHN1,CLIC2,CMKLR1,CNFN,COBL,COL19A1,COL20A1,COL5A1,CREM,CROCC,CSF1R,CSTF2,CTNNA2,CTSL…	229		Cancer,Organismal Injury and Abnormalities,Reproductive System Disease	female genital neoplasm	Female genital neoplasm	8.38e-06	0.000688	ABCA10,ADAMTSL1,ADARB2,AFF3,AGBL1,ARHGAP35,ARHGAP6,ARHGEF10,ARHGEF17,ARID1B,ARIH2,ATP2C2,BAIAP2L2,BBS5,BCL6,C16orf78,CACNA1C,CASK,CCDC14,CCDC60,CDH1,CDH13,CDH18,CDH4,CDKN2A,CHEK1,CHRNA1,CHST11,CLDN9,CLMN,CNOT8,CNTN3,CREBBP,CREM,CSMD1,CTNNA2,CYP24A1,DDB2,DGKZ,DIS3L2,DLG2,DMXL2,DNAH17,DNAJC13,DNMT1,ELMO1,EPC2,ETS2,FAF2,FANCD2,FARP2,FNDC1,GLI3,GLP2R,GLRA1,GRIA2,GULP1,GYG1,HDAC4,HERC2,HIST2H2AA3/HIST…	168
Cancer,Endocrine System Disorders,Organismal Injury and Abnormalities,Reproductive System Disease	gonadal tumor	Gonadal tumor	2.23e-13	3.97e-11	ABCC2,ABCC3,ABHD2,ABHD6,ACAD10,ADAM19,ADORA2B,ADORA3,AHRR,AMOTL1,AMPD2,ANGPT2,AOC3,ARHGAP9,ARHGEF28,ARID1B,ASAP1,ATP10D,ATP8B2,BRF1,BTLA,C3,CAMK2B,CASZ1,CEP85,CES4A,CMKLR1,COL23A1,CPEB4,CRTC3,CS,CSF1R,CSF3R,CUL4A,CXXC5,CYP1B1,CYTH4,DAB2,DENND3,DNAH17,DNAJB12,DNAJB6,DNMT3A,DTNA,ECT2,EGF,EML6,ENO1,FANCA,FARP1,FFAR2,FOXO3,FOXP1,FPR2,GIPC1,GMDS,GNA12,GPA33,GTF3C1,HIVEP1,HIVEP3,HK1,HRK,HSD17B12,IGF2R,…	195		Cell Death and Survival	apoptosis	Apoptosis of tumor cell lines	1.32e-11	1.89e-09	ABCC1,ADORA1,AKAP1,AKAP12,ALK,ALOX5,AP2A2,APOPT1,ARSB,ATF6,ATG10,ATN1,ATP,BANP,BECN1,BLNK,C5AR1,CAMK2G,CAPN1,CASP2,CD59,CDK5,CDKN1A,COL4A2,CREM,CSF2RB,DAB2,DAPK1,DLEU7,DNM2,EGF,EHF,ENO1,FGR,FLI1,FOXK2,GALNT10,GNB5,GRK5,GSN,ID3,IFNAR2,IKZF1,IL15RA,IRF4,IRF5,IRF8,ITGAM,ITPK1,ITPR2,ITSN1,KDM2B,KLF6,KSR1,LAG3,LAMA5,LCMT1,LGALS3BP,LIMS1,LINC00963,MAD1L1,MADD,MAP2K3,MDM4,MIEF2,MITF,MKNK1,MME,MYB,NDRG1,…	125		Cancer,Endocrine System Disorders,Gastrointestinal Disease,Organismal Injury and Abnormalities	carcinoma	Pancreatic carcinoma	1.22e-08	1.18e-06	ADAMTS3,ADARB2,AGBL5,AGL,AGPAT5,ANKRD52,ARMCX2,ASPSCR1,ATM,ATP11A,ATP2B2,ATP2B4,AXIN2,B3GALT4,BRAF,BTBD11,CACNA1B,CACNA1E,CACNA1H,CAMSAP3,CCDC185,CCDC62,CCR7,CD79B,CDC14A,CELF2,CFAP47,CHL1,CLUH,CMKLR1,COL19A1,COL5A1,CRYM,CSF1R,CSTF2,CTNNA2,CYTH3,DENND6A,DIP2C,DNAH17,DNAH8,DOCK5,DPP10,ESRRG,F8,FAT1,FOXN3,FRMD6,GAD1,GANAB,GAS2L3,GHRH,GOLGB1,GSTP1,GUK1,HDAC4,HECTD1,HLTF,HS3ST3A1,IRAK2,KCNB1,KCNN1,KD…	132		Cancer,Organismal Injury and Abnormalities,Reproductive System Disease	endometrial carcinoma	Endometrial carcinoma	1.13e-05	0.000921	ABCA10,ADAMTSL1,ADARB2,AGBL1,ARHGAP35,ARHGAP6,ARHGEF10,ARHGEF17,ARID1B,ARIH2,BAIAP2L2,BBS5,BCL6,CACNA1C,CASK,CCDC14,CCDC60,CDH1,CDH13,CDH18,CDH4,CDKN2A,CHRNA1,CHST11,CLMN,CNOT8,CNTN3,CREBBP,CREM,CSMD1,CTNNA2,DDB2,DGKZ,DIS3L2,DLG2,DMXL2,DNAH17,DNAJC13,DNMT1,ELMO1,EPC2,FAF2,FNDC1,GLI3,GLP2R,GLRA1,GRIA2,GULP1,HDAC4,HERC2,HYLS1,IGF2BP1,KCNAB2,KRT39,LAMA3,LLGL2,LOXHD1,LRP2,MAP7,MCM2,MLLT11,MN1,MTMR7,M…	117
Cancer,Organismal Injury and Abnormalities,Reproductive System Disease	tumorigenesis	Tumorigenesis of reproductive tract	2.91e-13	5.13e-11	AACS,AAK1,ABCC2,ABCC3,ABHD2,ABHD6,ACAD10,ACSM1,ACTN1,ACTN4,ADAM19,ADAMTSL4,ADORA3,ADRA1D,AGPAT4,AHNAK,AHRR,ALOX12B,AMBRA1,AMOTL1,AMPD2,ANGPT2,ANK2,ANKFY1,ANKRD11,ANKRD28,ANO2,ANP32E,AOAH,AOC3,APP,ARHGAP22,ARHGAP9,ARHGEF28,ARHGEF6,ARID1B,ARID3A,ASAP1,ASH2L,ATF6,ATP10D,ATP2A3,ATP8B2,BBS5,BRD2,BRF1,BST1,BTBD11,BTBD19,BTLA,C3,C8A,CABLES1,CAMK2B,CASZ1,CCDC58,CCNJL,CDH12,CDK5RAP2,CDKL5,CELF1,CEP85,CES4…	383		Organismal Survival	morbidity or mortality	Morbidity or mortality	1.61e-11	2.27e-09	ABCC1,ABR,ACVRL1,ADCY7,ADD1,ADORA1,AGL,AGO2,AKAP12,AKAP13,ALK,ALOX5,APLP2,ARHGEF11,ARRB1,ATF6,ATN1,ATP8A2,BECN1,BEST1,BICD2,BLNK,C1QA,C5AR1,CABIN1,CACNB1,CAPN1,CASP2,CCM2,CD59,CDH2,CDK5,CDKN1A,CELSR1,CHMP2A,CHRNA4,CIAO3,COL4A2,COL5A1,CREM,CSGALNACT2,DAB1,DAB2,DLC1,DNASE2,DNM2,DNMT3A,EHD1,ETV6,FAH,FLI1,FPR2,GATAD2A,GFAP,GNAI2,GNB5,GRID2,GSN,H2AFY,HMGCR,HRH1,HS2ST1,ID3,IFI30,IFNAR2,IKZF1,IL15RA,INP…	202		Cancer,Organismal Injury and Abnormalities,Reproductive System Disease	adenocarcinoma	Endometrial adenocarcinoma	1.76e-08	1.69e-06	ABCG5,ABR,ADAMTS16,AGBL4,AGBL5,AMOTL2,ANKRD52,ARHGAP6,ARMCX2,ARNTL2,ATM,AXIN2,BCOR,BMP5,BRAF,BTBD11,BTN3A1,C20orf194,CABIN1,CACNA1E,CACNA1H,CALM1 (includes others),CAMK1,CAPN5,CES4A,CHL1,CIB4,COL19A1,COL5A1,CPED1,CREM,CSTF2,CTNNA2,DACH2,DCC,DNAH17,DNAH8,DOCK5,DPP10,DYNC1I1,EGFLAM,EHMT1,EPX,EYA1,F8,FAM160B1,FARS2,FAT1,FRMD6,GAS7,GFPT1,GPATCH2L,GRK4,GULP1,HDAC4,HECTD1,HOOK3,HS1BP3,IFT140,KBTBD6,KDM…	145		Cancer,Gastrointestinal Disease,Organismal Injury and Abnormalities	upper gastrointestinal carcinoma	Upper gastrointestinal carcinoma	1.17e-05	0.00094	ABCA10,ADAMTS17,ADAMTSL1,AGBL1,AGO2,AMZ1,APLP2,ARHGEF10,ARID1B,ATP13A4,ATP2C2,BCL6,CACNA1C,CDCA2,CDH1,CDH13,CDH18,CDH4,CDKN2A,CHST11,CNTN3,COL1A1,CREBBP,CREM,CSMD1,CTNNA2,DALRD3,DCAF5,DEFA4,DLG2,DMXL2,DNAJC13,DNMT1,DPYSL3,ELMO1,EPC2,FEZ2,FIGLA,FNDC1,GLI3,GPD2,GPR63,GRIA2,HERC2,HOXB9,HOXC4,HOXD10,IQSEC2,ITSN2,KCTD1,LDB3,LOXHD1,LRP2,MAP1S,MAP4,MAP7,MCF2L,MN1,MTMR7,MUC5B,NFIX,NID1,NPEPPS,NUAK1,PANK2…	115
Hematological System Development and Function,Tissue Morphology	quantity	Quantity of leukocytes	3.12e-13	5.43e-11	ABCG1,ACAT1,ACKR3,ADORA3,AKAP13,AOC3,APP,ARHGEF6,ARID3A,ATG7,BBC3,BLK,BLNK,BMF,BST1,BTLA,C17orf99,C3,C5AR2,CCL22,CCL24,CCR1,CD300A,CD3D,CHRNA1,CISH,CMKLR1,CREB1,CSF1R,CSF3R,CTSB,CYP27A1,DNMT3A,ELMO1,ETS1,ETV6,FABP5,FLNA,FOXO3,FPR2,GCNT2,GNA12,GPR68,GRK6,GSN,GSTZ1,HCK,HIVEP3,IGF1,IGF2R,IL15,IL17RA,IL17RB,IL1B,IL1R1,ITGAE,ITGB2,ITPR2,KMT2D,LIPC,LSP1,LTB4R,MAML1,MBL2,MBP,MDM4,MFAP5,MGAT4B,MPZL2,MR1,…	120		Organismal Development	abnormal morphology	Abnormal morphology of body cavity	1.78e-11	2.5e-09	ABCC1,ACSL1,ACVRL1,ADCY5,ADORA1,ADRA1D,AGL,AGO2,AKAP1,AKAP12,AKAP13,ALOX5,AOAH,ARHGEF11,ARRB1,ARSB,ASB2,ATF6,ATXN1,BECN1,BLNK,CABIN1,CABLES1,CACNB1,CAMK2D,CAPN1,CASP2,CASQ2,CDH2,CDKN1A,CDS2,CIITA,CISH,CMIP,CREM,CSF2RB,DAB2,DAPK1,DFFB,DNASE2,DOK2,DTNBP1,DUSP8,EGF,ETV6,FAH,FLI1,FPR2,GNAI2,GRK5,GSN,HINT2,HMGCR,HS2ST1,ID3,IKZF1,IL17RA,INPP5E,IRF4,IRF5,IRF8,ITGB8,ITPKB,KRT8,LAG3,LAMP2,LAT,LAX1,LIMS1,L…	135		Cancer,Organismal Injury and Abnormalities	neoplasia	Neoplasia of cells	3.36e-08	3.19e-06	ACOT4,ADAMTS14,ADAMTS16,ADAMTS9,ADARB2,ADCY5,AGBL4,AGL,AK5,AKT2,ANKRD52,ARHGAP6,ARMCX2,ART5,ASH2L,ASPSCR1,ATM,ATP11A,ATP2B2,AXIN2,BCL2L10,BCOR,BLVRA,BMP5,BRAF,BRD2,BRINP2,C17orf80,C1orf162,CABIN1,CACNA1B,CACNA1E,CACNA2D2,CAPN5,CARD11,CARD8,CASP9,CBFA2T3,CCDC185,CCR7,CD79B,CDC34,CDKN1C,CELF2,CFAP47,CGB1/CGB2,CHL1,CHN1,CLIC2,CMKLR1,CNFN,COBL,COL19A1,COL20A1,COL5A1,CREM,CROCC,CSF1R,CSTF2,CTNNA2,CTSL…	232		Cancer,Organismal Injury and Abnormalities,Reproductive System Disease	development	Development of genital tumor	1.27e-05	0.00101	ABCA10,ADAMTSL1,ADARB2,AFF3,AGBL1,ARHGAP35,ARHGAP6,ARHGEF10,ARHGEF17,ARID1B,ARIH2,ATP2C2,BAIAP2L2,BBS5,BCL6,C16orf78,CACNA1C,CASK,CCDC14,CCDC60,CDH1,CDH13,CDH18,CDH4,CDKN2A,CHEK1,CHRNA1,CHST11,CLDN9,CLMN,CNOT8,CNTN3,CREBBP,CREM,CSMD1,CTNNA2,DDB2,DGKZ,DIS3L2,DLG2,DMXL2,DNAH17,DNAJC13,DNMT1,ELMO1,EPC2,ETS2,FAF2,FARP2,FNDC1,GLI3,GLP2R,GLRA1,GRIA2,GULP1,GYG1,HDAC4,HERC2,HIST2H2AA3/HIST2H2AA4,HMGA1,HO…	162
Cancer,Endocrine System Disorders,Organismal Injury and Abnormalities,Reproductive System Disease	development	Development of ovarian tumor	3.15e-13	5.43e-11	ABCC2,ABCC3,ABHD2,ABHD6,ACAD10,ADAM19,ADORA3,AHRR,AMOTL1,AMPD2,ARHGAP9,ARHGEF28,ARID1B,ASAP1,ATP10D,ATP8B2,BTLA,C3,CAMK2B,CASZ1,CEP85,CES4A,CMKLR1,COL23A1,CPEB4,CRTC3,CS,CSF3R,CXXC5,CYTH4,DAB2,DENND3,DNAH17,DNAJB12,DNAJB6,DNMT3A,DTNA,EML6,FANCA,FARP1,FFAR2,FOXO3,FPR2,GIPC1,GMDS,GNA12,GPA33,GTF3C1,HIVEP1,HIVEP3,HK1,HSD17B12,IGF2R,IQCJ-SCHIP1,IQCN,IQSEC3,ITGA11,ITGAX,ITLN1,ITSN1,KDM2B,KIAA1755,KIF1…	165		Cancer,Gastrointestinal Disease,Organismal Injury and Abnormalities	upper gastrointestinal carcinoma	Upper gastrointestinal carcinoma	1.91e-11	2.64e-09	ABCC1,ACAD10,ADAMTSL4,ADCY5,AGO2,AHRR,AKAP1,AKAP2,ALK,AMMECR1L,AMN1,AP2A2,APLP2,ARHGAP26,ARHGEF11,ARID1B,ASAP1,ASXL2,ASXL3,ATN1,ATXN1,BCKDHA,BRPF3,C20orf202,C2orf69,CABIN1,CAMTA2,CAPN1,CASP2,CDH2,CDK5RAP2,CEP250,CHD7,CHRNA4,CHST11,CHSY1,CIITA,CLEC16A,COL4A2,COL5A1,CORO1A,CPAMD8,CRADD,CREM,CTSH,CTTNBP2,CYTH4,DAB1,DAB2,DAPK1,DCAF5,DDR2,DENND3,DGKG,DLC1,DNMT3A,DPYSL3,DSE,DYSF,EHF,ELMO1,EPB41L1,EXD2,…	206		Cancer,Endocrine System Disorders,Gastrointestinal Disease,Organismal Injury and Abnormalities	pancreatic ductal adenocarcinoma	Pancreatic ductal adenocarcinoma	3.55e-08	3.33e-06	ADAMTS3,ADARB2,AGBL5,AGL,AGPAT5,ANKRD52,ARMCX2,ASPSCR1,ATM,ATP11A,ATP2B2,ATP2B4,B3GALT4,BRAF,CACNA1B,CACNA1E,CACNA1H,CAMSAP3,CCDC185,CCDC62,CCR7,CD79B,CDC14A,CELF2,CFAP47,CHL1,CLUH,CMKLR1,COL19A1,COL5A1,CRYM,CSTF2,CTNNA2,CYTH3,DENND6A,DIP2C,DNAH17,DNAH8,DOCK5,DPP10,ESRRG,F8,FAT1,FOXN3,FRMD6,GAD1,GANAB,GAS2L3,GHRH,GOLGB1,GUK1,HDAC4,HECTD1,HLTF,HS3ST3A1,IRAK2,KCNB1,KCNN1,KDM3B,KIAA0232,KIF1C,KIR3DX…	123		Embryonic Development,Organismal Development	development	Development of head	1.44e-05	0.00113	AGO2,APLP2,ARHGAP35,CDKN2A,COL1A1,CREBBP,CREM,CRISPLD1,CRISPLD2,CTNNA2,CYP26C1,DCLK2,DPH1,DRAXIN,FANCD2,GHRHR,GLI3,GRIN2A,HPN,INSIG1,LAMA3,LHX5,LRP2,MAP1S,MAPK8IP3,MAPK9,MID1,NFIX,NID1,NR2F1,PAX6,PAX9,PHEX,POR,PSAP,RORB,RTN4RL1,RTN4RL2,RTP1,SATB2,SERPINE1,SIRT6,SPAG6,SRRM4,SSBP3,SZT2,TENM2,TNIK,TRAPPC9,USP9X,WNT3,XPA,ZBTB20,ZDHHC16	54
Cancer,Endocrine System Disorders,Organismal Injury and Abnormalities,Reproductive System Disease	neoplasia	Ovarian tumor	3.69e-13	6.29e-11	ABCC2,ABCC3,ABHD2,ABHD6,ACAD10,ADAM19,ADORA3,AHRR,AMOTL1,AMPD2,ANGPT2,AOC3,ARHGAP9,ARHGEF28,ARID1B,ASAP1,ATP10D,ATP8B2,BRF1,BTLA,C3,CAMK2B,CASZ1,CEP85,CES4A,CMKLR1,COL23A1,CPEB4,CRTC3,CS,CSF1R,CSF3R,CUL4A,CXXC5,CYP1B1,CYTH4,DAB2,DENND3,DNAH17,DNAJB12,DNAJB6,DNMT3A,DTNA,ECT2,EGF,EML6,ENO1,FANCA,FARP1,FFAR2,FOXO3,FPR2,GIPC1,GMDS,GNA12,GPA33,GTF3C1,HIVEP1,HIVEP3,HK1,HSD17B12,IGF2R,IL1B,IQCJ-SCHIP1,I…	189		Cellular Assembly and Organization,Cellular Function and Maintenance	organization	Organization of cytoskeleton	2.67e-11	3.63e-09	ABCC1,ABR,ACTN1,ACVRL1,ADD1,AKAP12,AKAP2,ARHGAP17,ARHGEF28,ARHGEF7,ARID1B,ARRB1,ARSB,ASAP1,ATF6,ATP,ATP8A2,ATXN1,BECN1,BICD2,C1QA,CAMK1D,CD2,CDC42BPB,CDH2,CDK5,CDK5RAP2,CDKN1A,CELSR1,CEP250,CFAP54,CORO1A,CORO1C,DAB1,DAPK1,DGKG,DLC1,DNM2,DPYSL3,DTNBP1,EGF,EHD1,ELMO1,ERC2,FGD4,FGR,GALK2,GALNS,GFAP,GRID2,GRK5,GSN,HERC1,IL1RAP,ITGAM,ITGB8,ITSN1,KALRN,KANK1,KCTD17,KLF7,LAMA5,LIMK1,LLGL1,LTB4R,MAPKAPK2…	131		Cancer,Endocrine System Disorders,Organismal Injury and Abnormalities,Reproductive System Disease	gonadal tumor	Gonadal tumor	4.7e-08	4.36e-06	ABCF2,ABR,ADAMTS3,ADAMTS9,AGL,AKT2,ANKRD52,ASPSCR1,ATM,AXIN2,BRAF,C2orf88,CABIN1,CACNA1B,CACNA1E,CCNA1,CES4A,CFAP47,CHL1,CLUH,CMKLR1,COL20A1,COL5A1,CROCC,CSF1R,CSTF2,DNAH17,DNAJC2,EBLN2,EGFLAM,EHMT2,EYA1,FAM160B2,FAT1,FOXN2,GHRH,GNB4,GOLGB1,GSTP1,HECTD1,HK1,HLA-DQA2,HLTF,HMGA2,HMGXB3,HOXA2,HS1BP3,HS3ST3A1,HSPA12B,KDM2B,KDM3B,KIAA0355,LDHAL6A,LIMK1,LOX,LRPPRC,LRRK1,LRRN1,MICALL2,MINDY4,MRPL50,MSLN…	114		Cancer,Organismal Injury and Abnormalities,Reproductive System Disease	uterine cancer	Uterine cancer	1.53e-05	0.00119	ABCA10,ADAMTSL1,ADARB2,AGBL1,ARHGAP35,ARHGAP6,ARHGEF10,ARHGEF17,ARID1B,ARIH2,BAIAP2L2,BBS5,BCL6,CACNA1C,CASK,CCDC14,CCDC60,CDH1,CDH13,CDH18,CDH4,CDKN2A,CHEK1,CHRNA1,CHST11,CLDN9,CLMN,CNOT8,CNTN3,CREBBP,CREM,CSMD1,CTNNA2,DDB2,DGKZ,DIS3L2,DLG2,DMXL2,DNAH17,DNAJC13,DNMT1,ELMO1,EPC2,FAF2,FNDC1,GLI3,GLP2R,GLRA1,GRIA2,GULP1,HDAC4,HERC2,HMGA1,HOXD10,HTR2B,HYLS1,IGF2BP1,KCNAB2,KLK6,KRT39,LAMA3,LLGL2,LOXH…	130
Cancer,Organismal Injury and Abnormalities,Reproductive System Disease	female genital neoplasm	Female genital neoplasm	3.87e-13	6.53e-11	AACS,AAK1,ABCC2,ABCC3,ABHD2,ABHD6,ACAD10,ACSM1,ACTN1,ACTN4,ADAM19,ADAMTSL4,ADORA3,ADRA1D,AGPAT4,AHNAK,AHRR,ALOX12B,AMBRA1,AMOTL1,AMPD2,ANGPT2,ANK2,ANKFY1,ANKRD11,ANKRD28,ANO2,ANP32E,AOAH,AOC3,APP,ARHGAP22,ARHGAP9,ARHGEF28,ARHGEF6,ARID1B,ARID3A,ASAP1,ASH2L,ATF6,ATP10D,ATP2A3,ATP8B2,BBS5,BRD2,BRF1,BST1,BTBD11,BTBD19,BTLA,C3,C8A,CABLES1,CAMK2B,CASZ1,CCDC58,CCNJL,CDH12,CDK5RAP2,CDKL5,CELF1,CEP85,CES4…	383		Cancer,Organismal Injury and Abnormalities,Reproductive System Disease	tumorigenesis	Tumorigenesis of reproductive tract	2.65e-11	3.63e-09	ABCC2,ABHD2,ABHD6,ABR,ACAD10,ACP5,ACSL1,ACSM1,ACTN1,ADAMTSL4,ADORA1,ADRA1D,AGL,AGPS,AHCYL1,AHRR,AKAP2,ALDH16A1,ALK,ALOX5,AMN1,AMOTL1,ANKRD28,ANKS1A,ANO2,AOAH,AOC3,AP2S1,ARHGEF11,ARHGEF28,ARID1B,ASAP1,ASXL2,ATF6,ATP8A2,BCL9L,BECN1,BICD2,BRPF3,C11orf49,C20orf194,C8A,CABIN1,CABLES1,CASP2,CCDC58,CDH2,CDK5RAP2,CDKN1A,CDS2,CELSR1,CES4A,CHD7,CHRNA4,CHST11,CIITA,CLEC16A,COL23A1,COL4A2,COL5A1,COLEC12,CORO…	295		Cancer,Organismal Injury and Abnormalities	upper aero-digestive squamous cell carcinoma	Upper aero-digestive squamous cell carcinoma	5.69e-08	5.24e-06	ADAMTS14,ADCY5,ARHGAP6,ASPSCR1,ATM,BCOR,BMP5,BRINP2,C17orf80,C1orf162,CABIN1,CACNA1B,CACNA1E,CACNA2D2,CELF2,CFAP47,CHN1,CLIC2,COL19A1,COL20A1,COL5A1,CREM,CTNNA2,DACH2,DCC,DEFB121,DNAH17,DOK6,DVL1,DYNC1I1,EHMT2,EWSR1,EYA1,FAT1,FEZ2,FIP1L1,GOLGB1,GSTP1,HAX1,HECTD1,HMGA2,HOXA2,HS3ST3A1,HSPG2,IFT140,KDM2B,KDM3B,KIRREL3,LMOD1,LRPPRC,LRRK1,LY6D,MACF1,MINDY4,mir-489,MPHOSPH9,MSI2,MSLN,MYO1A,MYT1L,NAA16,…	104		Cancer,Organismal Injury and Abnormalities,Reproductive System Disease	breast or ovarian cancer	Breast or ovarian cancer	1.56e-05	0.0012	ABCA10,ABCB8,ABLIM1,ADARB2,ADGRD1,ADGRG6,AFF3,AGBL1,AGO2,ARHGAP35,ARHGAP8/PRR5-ARHGAP8,ARHGEF17,ARID1B,ATP2C2,BCL6,C16orf78,C8orf44-SGK3/SGK3,CACNA1C,CASK,CCDC14,CDH1,CDH18,CDH4,CDKN2A,CHEK1,COL1A1,CREBBP,CSMD1,CTNNA2,CYP24A1,DGKZ,DLG2,DMXL2,DNAH17,DND1,DNMT1,ETS2,FANCD2,FARP2,FOSB,GHRHR,GLI3,GRIA2,GRIN2A,GSTM3,GULP1,GYG1,HDAC4,HERC2,HIST2H2AA3/HIST2H2AA4,HMGA1,HOXB9,HOXD10,HPN,HSPA12B,IGF2BP1,KD…	137
Inflammatory Response	inflammatory response	Inflammatory response	4.79e-13	7.93e-11	ABCC1,ACKR3,ADORA2B,ADORA3,ANGPT2,ANO6,AOAH,AOC3,APP,ARHGEF7,ATG7,BLNK,BRD2,BST1,C3,C5AR2,CAPG,CCL22,CCL24,CCL8,CCR1,CLCN7,CMKLR1,CRH,CRTC3,CSF1R,CSF3R,CTSB,CUX1,DYSF,EGF,ELMO1,ETS1,FANCA,FGR,FOXO3,FOXP1,FPR2,GNA12,GNAO1,GPR68,GPX4,GRK6,GSN,HCK,HDAC4,HDAC5,IGF1,IL15,IL17RA,IL17RB,IL1B,IL1R1,ITGB2,KCNE3,LCP1,LIMK1,LSP1,LTB4R,MARCO,MEFV,MGLL,MYO9B,NDRG2,NEDD9,NLRC4,NLRP3,NLRX1,NOD1,NOTCH1,NPR1,NR1H…	106		Cancer,Hematological Disease,Organismal Injury and Abnormalities	hematologic cancer	Hematologic cancer of cells	3.43e-11	4.61e-09	ABCC1,ABCG1,ACSM6,ACVRL1,ADAMTS15,ADORA1,ADRA1D,AGL,ALK,ALOX5,AMOTL1,AOC3,ARHGAP17,ARHGAP26,ARHGEF28,ARID1B,ASXL3,ATF6,ATN1,ATXN1,BCL9L,BECN1,BLNK,C1R,CACNB1,CASP2,CD2,CDK5,CDKN1A,CELSR1,CEP250,CIITA,CMIP,COL23A1,COL4A2,CREM,CSF2RB,CSNK1G2,CTSH,DAB1,DAGLA,DAPK1,DDR2,DLC1,DLEU7,DNASE2,DNMT3A,DUSP8,EGF,ELMO1,ETV6,FGR,FYB1,GFAP,GNAI2,GRIN2D,GSN,HECW2,HMGCR,ID3,IFI30,IFI35,IFNAR2,IKZF1,IRF4,IRF8,ITGA…	146		Cancer,Endocrine System Disorders,Gastrointestinal Disease,Organismal Injury and Abnormalities	pancreatic adenocarcinoma	Pancreatic adenocarcinoma	6.57e-08	5.96e-06	ADAMTS3,ADARB2,AGBL5,AGL,AGPAT5,ANKRD52,ARMCX2,ASPSCR1,ATM,ATP11A,ATP2B2,ATP2B4,B3GALT4,BRAF,CACNA1B,CACNA1E,CACNA1H,CAMSAP3,CCDC185,CCDC62,CCR7,CD79B,CDC14A,CELF2,CFAP47,CHL1,CLUH,CMKLR1,COL19A1,COL5A1,CRYM,CSTF2,CTNNA2,CYTH3,DENND6A,DIP2C,DNAH17,DNAH8,DOCK5,DPP10,ESRRG,F8,FAT1,FOXN3,FRMD6,GAD1,GANAB,GAS2L3,GHRH,GOLGB1,GUK1,HDAC4,HECTD1,HLTF,HS3ST3A1,IRAK2,KCNB1,KCNN1,KDM3B,KIAA0232,KIF1C,KIR3DX…	124		Cancer,Organismal Injury and Abnormalities,Reproductive System Disease	breast or ovarian carcinoma	Breast or ovarian carcinoma	1.64e-05	0.00125	ABCA10,ABCB8,ABLIM1,ADARB2,AFF3,AGBL1,ARHGAP35,ARHGEF17,ARID1B,ATP2C2,BCL6,C16orf78,CACNA1C,CASK,CCDC14,CDH1,CDH18,CDH4,CDKN2A,CHEK1,CREBBP,CSMD1,CTNNA2,DGKZ,DLG2,DMXL2,DNAH17,DND1,DNMT1,ETS2,FANCD2,FARP2,GHRHR,GRIA2,GRIN2A,GULP1,GYG1,HDAC4,HERC2,HIST2H2AA3/HIST2H2AA4,HOXB9,HOXD10,HPN,HSPA12B,IGF2BP1,KDM4C,KLK6,LAMA3,LHX5,LIMA1,LRP2,MAN1C1,MAP4,MAPK8IP3,MB21D2,MCM2,MUC5B,NAALADL2,NID1,NLRP7,NPAS2…	116
Cancer,Endocrine System Disorders,Organismal Injury and Abnormalities,Reproductive System Disease	epithelial ovarian tumor	Ovarian carcinoma	4.74e-13	7.93e-11	ABCC2,ABCC3,ABHD2,ABHD6,ACAD10,ADAM19,ADORA3,AHRR,AMOTL1,AMPD2,ANGPT2,ARHGAP9,ARHGEF28,ARID1B,ASAP1,ATP10D,ATP8B2,BTLA,C3,CAMK2B,CASZ1,CEP85,CES4A,CMKLR1,COL23A1,CPEB4,CRTC3,CS,CSF3R,CXXC5,CYTH4,DAB2,DENND3,DNAH17,DNAJB12,DNAJB6,DNMT3A,DTNA,EML6,FANCA,FARP1,FFAR2,FPR2,GIPC1,GMDS,GNA12,GPA33,GTF3C1,HIVEP1,HIVEP3,HK1,HSD17B12,IGF2R,IQCJ-SCHIP1,IQCN,IQSEC3,ITGA11,ITGAX,ITLN1,ITSN1,KDM2B,KIAA1755,KIF…	171		Cancer,Organismal Injury and Abnormalities,Reproductive System Disease	female genital neoplasm	Female genital neoplasm	3.49e-11	4.64e-09	ABCC2,ABHD2,ABHD6,ABR,ACAD10,ACP5,ACSL1,ACSM1,ACTN1,ADAMTSL4,ADORA1,ADRA1D,AGL,AGPS,AHCYL1,AHRR,AKAP2,ALDH16A1,ALK,ALOX5,AMN1,AMOTL1,ANKRD28,ANKS1A,ANO2,AOAH,AOC3,AP2S1,ARHGEF11,ARHGEF28,ARID1B,ASAP1,ASXL2,ATF6,ATP8A2,BCL9L,BECN1,BICD2,BRPF3,C11orf49,C20orf194,C8A,CABIN1,CABLES1,CASP2,CCDC58,CDH2,CDK5RAP2,CDKN1A,CDS2,CELSR1,CES4A,CHD7,CHRNA4,CHST11,CIITA,CLEC16A,COL23A1,COL4A2,COL5A1,COLEC12,CORO…	295		Cancer,Endocrine System Disorders,Gastrointestinal Disease,Organismal Injury and Abnormalities	pancreatic tumor	Pancreatic tumor	6.61e-08	5.96e-06	ACOT4,ADAMTS3,ADARB2,AGAP1,AGBL5,AGL,AGPAT5,AKT2,ANKRD52,ARMCX2,ASPSCR1,ATM,ATP11A,ATP2B2,ATP2B4,AXIN2,B3GALT4,BRAF,BRINP2,BTBD11,CACNA1B,CACNA1E,CACNA1H,CAMSAP3,CCDC185,CCDC62,CCR7,CD79B,CDC14A,CELF2,CFAP47,CHL1,CLUH,CMKLR1,COL19A1,COL5A1,CRYM,CSF1R,CSTF2,CTNNA2,CYTH3,DAXX,DENND6A,DIP2C,DNAH17,DNAH8,DOCK5,DPP10,DYNC1I1,ECHDC3,ESRRG,F8,FAT1,FOXN3,FRMD6,GAD1,GANAB,GAS2L3,GHRH,GOLGB1,GSTP1,GUK1,HDA…	151		Cancer,Organismal Injury and Abnormalities,Reproductive System Disease	female genital tract cancer	Female genital tract cancer	1.67e-05	0.00126	ABCA10,ADAMTSL1,ADARB2,AFF3,AGBL1,ARHGAP35,ARHGAP6,ARHGEF10,ARHGEF17,ARID1B,ARIH2,ATP2C2,BAIAP2L2,BBS5,BCL6,C16orf78,CACNA1C,CASK,CCDC14,CCDC60,CDH1,CDH13,CDH18,CDH4,CDKN2A,CHEK1,CHRNA1,CHST11,CLDN9,CLMN,CNOT8,CNTN3,CREBBP,CREM,CSMD1,CTNNA2,CYP24A1,DDB2,DGKZ,DIS3L2,DLG2,DMXL2,DNAH17,DNAJC13,DNMT1,ELMO1,EPC2,ETS2,FAF2,FANCD2,FARP2,FNDC1,GLI3,GLP2R,GLRA1,GRIA2,GULP1,GYG1,HDAC4,HERC2,HIST2H2AA3/HIST…	162
Cancer,Endocrine System Disorders,Organismal Injury and Abnormalities,Reproductive System Disease	ovarian adenocarcinoma	Ovarian adenocarcinoma	5e-13	8.2e-11	ABCC2,ABCC3,ABHD2,ABHD6,ACAD10,ADAM19,ADORA3,AHRR,AMOTL1,AMPD2,ARHGAP9,ARHGEF28,ARID1B,ASAP1,ATP10D,ATP8B2,BTLA,C3,CAMK2B,CASZ1,CEP85,CES4A,CMKLR1,COL23A1,CPEB4,CRTC3,CS,CSF3R,CXXC5,CYTH4,DAB2,DENND3,DNAH17,DNAJB12,DNAJB6,DNMT3A,DTNA,EML6,FANCA,FARP1,FFAR2,FPR2,GIPC1,GMDS,GNA12,GPA33,GTF3C1,HIVEP1,HIVEP3,HK1,HSD17B12,IGF2R,IQCJ-SCHIP1,IQCN,IQSEC3,ITGA11,ITGAX,ITLN1,ITSN1,KDM2B,KIAA1755,KIF16B,KLH…	164		Cancer,Hematological Disease,Immunological Disease,Organismal Injury and Abnormalities	lymphocytic cancer	Lymphocytic cancer	3.96e-11	5.21e-09	ABCC1,ABCG1,ACSM6,ACVRL1,ADAMTS15,ADORA1,ADRA1D,AGL,ALK,ALOX5,AMOTL1,AOC3,ARHGAP17,ARHGAP26,ARHGEF28,ARID1B,ASXL3,ATF6,ATN1,ATXN1,BCL9L,BECN1,BLNK,C1R,CACNB1,CASP2,CD2,CDK5,CDKN1A,CELSR1,CEP250,CIITA,CMIP,COL23A1,COL4A2,CREM,CSF2RB,CSNK1G2,CTSH,CXXC5,DAB1,DAGLA,DAPK1,DDR2,DLC1,DLEU7,DNASE2,DNM2,DNMT3A,DUSP8,EGF,ELMO1,ETV6,FGR,FYB1,GFAP,GNAI2,GRIN2D,GSN,HECW2,HMGCR,ID3,IFI30,IFI35,IFNAR2,IKZF1,IRF…	149		Cancer,Endocrine System Disorders,Organismal Injury and Abnormalities,Reproductive System Disease	epithelial ovarian tumor	Ovarian carcinoma	6.72e-08	6e-06	ABCF2,ABR,AGL,AKT2,ANKRD52,ASPSCR1,ATM,AXIN2,BRAF,C2orf88,CABIN1,CACNA1B,CACNA1E,CCNA1,CES4A,CFAP47,CHL1,CLUH,CMKLR1,COL20A1,COL5A1,CROCC,CSTF2,DNAH17,DNAJC2,EBLN2,EGFLAM,EHMT2,EYA1,FAM160B2,FAT1,FOXN2,GNB4,GOLGB1,GSTP1,HECTD1,HK1,HLA-DQA2,HLTF,HMGA2,HMGXB3,HS1BP3,HSPA12B,KDM2B,KDM3B,KIAA0355,LDHAL6A,LIMK1,LOX,LRPPRC,LRRK1,LRRN1,MICALL2,MINDY4,MRPL50,MSLN,MYO1A,MYT1L,NAT16,NCOA2,NEDD4,NFKB1,NINL,…	100		Organismal Development	size	Size of body	2e-05	0.0015	ADD1,ADGRG6,APLP2,ARHGAP35,ARIH2,BCL6,CDKN2A,CLMP,CREBBP,CYP24A1,DDB2,DPH1,FANCD2,FOSB,GHRHR,GPD2,GRIA2,HDAC4,HTR2B,INSIG1,KCNAB2,LAMA3,NFIX,PANK2,PCSK1,PEX5,PLEC,PSAP,RASSF2,RUNX1,SERPINE1,SGTA,SIRT6,SLC12A7,SLC34A1,SLC6A9,TGFBI,TNIK,TPST1,TSTA3,UTF1,WWOX,XPA,ZBTB20,ZDHHC16,ZFHX3	46
Cancer,Endocrine System Disorders,Organismal Injury and Abnormalities,Reproductive System Disease	ovarian cancer	Ovarian cancer	5.42e-13	8.81e-11	ABCC2,ABCC3,ABHD2,ABHD6,ACAD10,ADAM19,ADORA3,AHRR,AMOTL1,AMPD2,ANGPT2,AOC3,ARHGAP9,ARHGEF28,ARID1B,ASAP1,ATP10D,ATP8B2,BTLA,C3,CAMK2B,CASZ1,CEP85,CES4A,CMKLR1,COL23A1,CPEB4,CRTC3,CS,CSF1R,CSF3R,CUL4A,CXXC5,CYTH4,DAB2,DENND3,DNAH17,DNAJB12,DNAJB6,DNMT3A,DTNA,ECT2,EGF,EML6,ENO1,FANCA,FARP1,FFAR2,FPR2,GIPC1,GMDS,GNA12,GPA33,GTF3C1,HIVEP1,HIVEP3,HK1,HSD17B12,IGF2R,IQCJ-SCHIP1,IQCN,IQSEC3,ITGA11,ITGAX…	185		Cancer,Organismal Injury and Abnormalities,Reproductive System Disease	female genital tract adenocarcinoma	Female genital tract adenocarcinoma	4.47e-11	5.83e-09	ABCC2,ABHD2,ABHD6,ABR,ACAD10,ACP5,ACSL1,ACSM1,ACTN1,ADAMTSL4,ADORA1,AGL,AGPS,AHCYL1,AHRR,AKAP2,ALDH16A1,ALK,ALOX5,AMN1,AMOTL1,ANKRD28,ANKS1A,ANO2,AOC3,ARHGEF11,ARHGEF28,ARID1B,ASAP1,ASXL2,ATF6,ATP8A2,BCL9L,BICD2,BRPF3,C11orf49,C20orf194,C8A,CABIN1,CASP2,CCDC58,CDH2,CDK5RAP2,CDKN1A,CDS2,CELSR1,CES4A,CHD7,CHRNA4,CHST11,CIITA,CLEC16A,COL23A1,COL4A2,COL5A1,COLEC12,CORO1C,CPAMD8,CREM,CSF2RB,CSGALNACT2…	248		Cancer,Endocrine System Disorders,Organismal Injury and Abnormalities,Reproductive System Disease	endometrioid ovarian cancer	Ovarian endometrioid carcinoma	7.72e-08	6.82e-06	ABCF2,ABR,AGL,AKT2,ANKRD52,ASPSCR1,BRAF,CABIN1,CACNA1B,CACNA1E,CFAP47,CHL1,CMKLR1,COL20A1,COL5A1,CROCC,CSTF2,DNAH17,DNAJC2,EBLN2,EYA1,FAM160B2,FAT1,GNB4,GOLGB1,HECTD1,HK1,HLA-DQA2,HS1BP3,HSPA12B,KDM3B,LDHAL6A,LIMK1,LRPPRC,LRRK1,MICALL2,MINDY4,MRPL50,MYO1A,MYT1L,NAT16,NEDD4,NTRK1,PASK,PCDHGA4,PCLO,PCSK9,PKHD1L1,PODNL1,POLE3,PRRT3,PTPRF,PTPRG,RP9,SCN3A,SHROOM2,SIN3B,SLC25A47,SLCO3A1,SPEG,SUN3,TBX5,…	66		Neurological Disease	movement disorder	Movement Disorders	2.06e-05	0.00153	ADAMTSL1,ADGRD1,APLP2,ARIH2,BCL6,CACNA1C,CHRNA1,CSRP2,CTIF,CWF19L1,DDB2,DGKZ,DLG2,DNAJC13,DNMT1,DPYSL3,ELMO1,FOSB,GLRA1,GPRC5C,GRIA2,GRIN2A,HOXD10,HTR2B,INPP5A,KCNAB2,NDUFV2,NFIX,PANK2,PAX6,PDE4D,PDE5A,PGRMC1,PRR5,PSAP,RYR1,SCN4B,SERPINE1,SGCE,SGK1,SGTA,SLC17A4,SLC6A9,SLIRP,SPTBN2,SYNPR,SZT2,TENM4,USP2,VAC14,VCAN,VSNL1,VWA3B,WWOX,XBP1,XPA,ZNF385B	57
Cancer,Gastrointestinal Disease,Hepatic System Disease,Organismal Injury and Abnormalities	liver carcinoma	Liver carcinoma	6.17e-13	9.94e-11	ABCC1,ABCC2,ABCC3,ABCG1,ACKR3,ACOT7,ACTN1,ADAM19,ADAMTSL4,ADCY5,AGAP1,AGO2,AGPAT4,AHNAK,AKAP13,ALOX12B,AMBRA1,AMIGO2,ANGPTL6,ANK2,ANKFY1,ANKRD11,ANO2,ANO6,ANP32E,AOAH,ARF1,ARHGAP10,ARHGAP22,ARHGAP24,ARHGAP9,ARHGEF28,ARHGEF7,ARRB1,ASAP2,ASB2,ATF6,ATN1,ATP10D,ATP6V0A1,BANP,BCAS3,BLNK,BRD2,BRD7,BTBD11,C3,C8A,CACNA2D2,CACNB4,CAMK2B,CAMTA2,CAPG,CASZ1,CCDC142,CCR1,CD2,CD82,CDKL5,CELF1,CGRRF1,CISH,CLEC1…	374		Cancer,Organismal Injury and Abnormalities,Reproductive System Disease	breast or ovarian cancer	Breast or ovarian cancer	5.36e-11	6.92e-09	ABCC1,ABCC2,ABHD2,ABHD6,ABR,ACAD10,ACP5,ADORA1,ADRA1D,AGL,AGO2,AHRR,AKAP1,AKAP12,AKAP13,AKAP2,ALDH16A1,ALK,ALOX5,AMOTL1,AOC3,ARHGEF28,ARHGEF7,ARID1B,ARRB1,ASAP1,ATN1,ATP8A2,BCL9L,BECN1,BICD2,BRPF3,C11orf49,CABIN1,CACNA2D4,CAMTA2,CASP2,CDC42BPB,CDH2,CDK5RAP2,CDKN1A,CDS2,CELSR1,CEP250,CES4A,COL23A1,COL4A2,COL5A1,CSF2RB,CXXC5,CYTH4,DAB2,DAPK1,DDR2,DENND3,DGKG,DLC1,DNMT3A,DSE,DYNLRB1,DYSF,EGF,ENO1,EP…	244		Cancer,Organismal Injury and Abnormalities	upper aerodigestive tract carcinoma	Upper aerodigestive tract carcinoma	7.8e-08	6.83e-06	ADAMTS14,ADAMTS16,ADCY5,AGBL4,ARHGAP6,ASPSCR1,ATM,BCOR,BMP5,BRAF,BRINP2,C17orf80,C1orf162,CABIN1,CACNA1B,CACNA1E,CACNA1H,CACNA2D2,CCR7,CELF2,CFAP47,CHN1,CLIC2,COL19A1,COL20A1,COL5A1,CREM,CTNNA2,DACH2,DCC,DEFB121,DNAH17,DOK6,DVL1,DYNC1I1,EHMT2,EWSR1,EYA1,FAT1,FEZ2,FIP1L1,FOXN2,GAL3ST1,GALM,GANAB,GDF6,GLIPR2,GOLGB1,GSTP1,HAX1,HECTD1,HK1,HMGA2,HNF1A-AS1,HOXA2,HS3ST3A1,HSPG2,IFT140,IRAK2,KDM2B,KDM3B,…	126		Cancer,Organismal Injury and Abnormalities	development	Development of adenocarcinoma	2.96e-05	0.00217	ABCA10,ABCB8,ADAMTSL1,AFF3,AGBL1,AGO2,APLP2,ARHGAP35,ARHGAP6,ARHGEF10,ARHGEF17,ARID1B,ARIH2,ATP2C2,BAIAP2L2,BBS5,BCL6,C16orf78,CACNA1C,CADM2,CASK,CCDC14,CCDC60,CDCA2,CDH1,CDH18,CDH4,CDKN2A,CHEK1,CHRNA1,CHST11,CLMN,CNTN3,CREBBP,CREM,CSMD1,CTNNA2,DDB2,DIS3L2,DLG2,DMKN,DMXL2,DNAH17,DNAJC13,DNMT1,ELMO1,EPC2,ETS2,FAF2,FANCD2,FARP2,FNDC1,GADL1,GLI3,GLP2R,GLRA1,GRIA2,GRIN2A,GULP1,GYG1,HDAC4,HERC2,HIST2H…	169
Cellular Function and Maintenance	function	Function of blood cells	1.15e-12	1.83e-10	ABCC1,ADGRE1,ADORA2B,ADORA3,AHNAK,AKAP13,ANO6,ARHGEF6,ATG7,BBC3,BTLA,C3,C5AR2,CAPG,CCR1,CD300A,CMKLR1,CREB1,CRH,CSF1R,CTSC,ENTPD1,ETS1,FGR,FLNA,FPR2,GIMAP4,GP6,GPR68,GRK6,GSN,HCK,ICAM2,IL15,IL1B,ITGB2,LAX1,LCP1,LSP1,LTB4R,MARCO,MPIG6B,MYO9B,NCEH1,NEDD9,NLRC4,NLRP3,NLRX1,NOD1,PICALM,PIGR,PIK3CD,PIP5K1B,PPARG,PTPRCAP,RASSF5,RCAN1,RCAN2,RHBDF2,SGMS2,SKP2,SLC2A1,SMAD3,SPHK2,STAT3,STAT6,TNFRSF1A,TNFRS…	76		Cardiovascular System Development and Function	development	Development of vasculature	5.51e-11	7.05e-09	ACVRL1,ADD1,ADRA1D,AGO2,AOC3,ARHGEF11,ATP,ATXN1,BECN1,C1QA,C5AR1,CAPN1,CCM2,CDH2,CDKN1A,CHD7,COL4A2,COL5A1,CSF2RB,CTSH,CXXC5,DAB2,DLC1,DNM2,DYSF,EGF,ETV6,FGR,FLI1,FPR2,GAB2,GATAD2A,GFAP,GSN,HMGCR,HRH1,ID3,ITGAM,ITGB8,KDM2B,KLF6,KLF7,LAMA5,LLGL1,LOXL2,LRP5,LTB4R,MAP2K3,MAPKAPK2,MDM4,MYB,MYOF,NCKIPSD,NDRG1,NOTCH1,NR1H3,NRP1,NRP2,P2RX4,PBX1,PDGFA,PDGFD,PER2,PIK3C2B,PIK3R1,PLAUR,PLXNB2,PNPLA6,POR,PPA…	108		Cancer,Gastrointestinal Disease,Organismal Injury and Abnormalities	pancreatobiliary tumor	Pancreatobiliary tumor	8.8e-08	7.63e-06	ACOT4,ADAMTS3,ADARB2,AGAP1,AGBL5,AGL,AGPAT5,AKT2,ANKRD52,ARMCX2,ASPSCR1,ATM,ATP11A,ATP13A2,ATP2B2,ATP2B4,AXIN2,B3GALT4,BRAF,BRINP2,BTBD11,CACNA1B,CACNA1E,CACNA1H,CAMKK1,CAMSAP3,CCDC185,CCDC62,CCR7,CD79B,CDC14A,CELF2,CFAP47,CHL1,CHN1,CLUH,CMKLR1,COL19A1,COL5A1,CREM,CRYM,CSF1R,CSTF2,CTNNA2,CYTH3,DAXX,DCC,DENND6A,DIP2C,DNAH17,DNAH8,DOCK5,DPP10,DYNC1I1,ECHDC3,ENO4,ESRRG,F8,FAM160B2,FAT1,FOXN3,FRMD6,G…	166		Cancer,Organismal Injury and Abnormalities,Reproductive System Disease	endometrial cancer	Endometrial cancer	3.27e-05	0.00238	ABCA10,ADAMTSL1,ADARB2,AGBL1,ARHGAP35,ARHGAP6,ARHGEF10,ARHGEF17,ARID1B,ARIH2,BAIAP2L2,BBS5,BCL6,CACNA1C,CASK,CCDC14,CCDC60,CDH1,CDH13,CDH18,CDH4,CDKN2A,CHRNA1,CHST11,CLMN,CNOT8,CNTN3,CREBBP,CREM,CSMD1,CTNNA2,DDB2,DGKZ,DIS3L2,DLG2,DMXL2,DNAH17,DNAJC13,DNMT1,ELMO1,EPC2,FAF2,FNDC1,GLI3,GLP2R,GLRA1,GRIA2,GULP1,HDAC4,HERC2,HMGA1,HOXD10,HTR2B,HYLS1,IGF2BP1,KCNAB2,KLK6,KRT39,LAMA3,LLGL2,LOXHD1,LRP2,MAP7…	121
Cancer,Organismal Injury and Abnormalities	endometrioid carcinoma	Endometrioid carcinoma	1.23e-12	1.94e-10	AACS,AAK1,ABCC2,ABCC3,ABHD6,ACSM1,ACTN1,ACTN4,ADAM19,ADAMTSL4,AGPAT4,AHNAK,AMBRA1,AMOTL1,AMPD2,ANGPT2,ANK2,ANKFY1,ANKRD11,ANKRD28,ANO2,ANP32E,AOC3,APP,ARHGEF28,ARHGEF6,ARID1B,ARID3A,ASAP1,ATF6,ATP10D,ATP2A3,BBS5,BTBD11,BTBD19,C3,C8A,CAMK2B,CCDC58,CCNJL,CDH12,CDK5RAP2,CDKL5,CEP85,CES4A,CHRNA1,CHST11,CLEC16A,CLMN,CMKLR1,COL12A1,COL14A1,COL23A1,CPEB4,CPNE9,CS,CSF3R,CTTNBP2,CUX1,CYP4F12,CYTH4,DAB2,DA…	281		Cancer,Gastrointestinal Disease,Organismal Injury and Abnormalities	upper gastrointestinal tract cancer	Upper gastrointestinal tract cancer	7.05e-11	8.94e-09	ABCC1,ACAD10,ADAMTSL4,ADCY5,AGO2,AHRR,AKAP1,AKAP2,ALK,AMMECR1L,AMN1,AP2A2,APLP2,ARHGAP26,ARHGEF11,ARID1B,ASAP1,ASXL2,ASXL3,ATN1,ATXN1,BCKDHA,BRPF3,C20orf202,C2orf69,CABIN1,CAMTA2,CAPN1,CASP2,CDH2,CDK5RAP2,CDKN1A,CEP250,CHD7,CHRNA4,CHST11,CHSY1,CIITA,CLEC16A,COL4A2,COL5A1,CORO1A,CPAMD8,CRADD,CREM,CTSH,CTTNBP2,CYTH4,DAB1,DAB2,DAPK1,DCAF5,DDR2,DENND3,DGKG,DLC1,DNMT3A,DPYSL3,DSE,DYSF,EHF,ELMO1,EPB41L…	212		Cancer,Endocrine System Disorders,Organismal Injury and Abnormalities,Reproductive System Disease	mixed cell epithelial ovarian cancer	Mixed ovarian carcinoma	8.91e-08	7.65e-06	ABCF2,ABR,AGL,ANKRD52,ASPSCR1,BRAF,CABIN1,CACNA1B,CACNA1E,CFAP47,CHL1,CMKLR1,COL20A1,COL5A1,CROCC,CSTF2,DNAH17,DNAJC2,EBLN2,EYA1,FAM160B2,FAT1,GNB4,GOLGB1,HECTD1,HK1,HLA-DQA2,HS1BP3,HSPA12B,KDM3B,LDHAL6A,LIMK1,LRPPRC,LRRK1,MICALL2,MINDY4,MRPL50,MYO1A,MYT1L,NAT16,NEDD4,NTRK1,PASK,PCDHGA4,PCLO,PCSK9,PKHD1L1,PODNL1,POLE3,PRRT3,PTPRF,PTPRG,RP9,SCN3A,SHROOM2,SIN3B,SLC25A47,SLCO3A1,SPEG,SUN3,TBX5,TMEM1…	65		Cancer,Organismal Injury and Abnormalities	ductal carcinoma	Ductal carcinoma	3.42e-05	0.00246	ADAMTS17,ADAMTSL1,ADARB2,AFF3,ANKRD29,ARHGAP35,ARHGEF10,ARHGEF17,ARID1B,ASCL4,BAIAP2L2,BCL6,C12orf40,CACNA1C,CADM2,CC2D1B,CCDC14,CDH1,CDH18,CDH4,CDKN2A,COL1A1,CREBBP,CREM,CSMD1,CSRP2,CTNNA2,DIP2C,DMKN,DNAH17,DNAJC13,DNAJC21,E4F1,EPC2,FARP2,FIGLA,FNDC1,GLI3,GLRA1,GRIN2A,HDAC4,HERC2,HLA-DRB1,HOXD10,IGF2BP1,KDM4C,LAMA3,LOXHD1,LRP2,MAGIX,MAP1S,MAP4,MAPK8IP3,MCCC2,MCF2L,MN1,MOV10L1,MUC5B,NDUFV2,NEBL,N…	108
Lymphoid Tissue Structure and Development,Tissue Morphology	quantity	Quantity of lymphatic system cells	1.33e-12	2.08e-10	ABCG1,ACKR3,AKAP13,APP,ARHGEF6,ARID3A,ATG7,BBC3,BLK,BLNK,BMF,BST1,BTLA,C17orf99,C3,CCR1,CD3D,CHRNA1,CISH,CMKLR1,CREB1,CRH,CSF1R,CSF3R,CTSB,CYP27A1,DNMT3A,ETS1,ETV6,FABP5,FANCA,FLNA,FOXO3,GCNT2,GNA12,GRK6,HCK,HIVEP3,IGF1,IGF2R,IL15,IL17RA,IL17RB,IL1B,IL1R1,ITGAE,ITGB2,ITPR2,KMT2D,LSP1,MAML1,MBL2,MBP,MDM4,MGMT,MPIG6B,MPZL2,MR1,MYB,NEDD9,NHEJ1,NLRP3,NLRX1,NOTCH1,NOTCH4,PAX5,PBX1,PICALM,PIGR,PIK3CD,P…	104		Cancer,Gastrointestinal Disease,Organismal Injury and Abnormalities	upper gastrointestinal tract tumor	Upper gastrointestinal tract tumor	7.16e-11	8.99e-09	ABCC1,ACAD10,ADAMTSL4,ADCY5,AGO2,AHRR,AKAP1,AKAP2,ALK,AMMECR1L,AMN1,AP2A2,APLP2,ARHGAP26,ARHGEF11,ARID1B,ASAP1,ASXL2,ASXL3,ATN1,ATXN1,BCKDHA,BRPF3,C20orf202,C2orf69,CABIN1,CAMTA2,CAPN1,CASP2,CDH2,CDK5RAP2,CDKN1A,CEP250,CHD7,CHRNA4,CHST11,CHSY1,CIITA,CLEC16A,COL4A2,COL5A1,CORO1A,CPAMD8,CRADD,CREM,CTSH,CTTNBP2,CYTH4,DAB1,DAB2,DAPK1,DCAF5,DDR2,DENND3,DGKG,DLC1,DNMT3A,DPYSL3,DSE,DYSF,EHF,ELMO1,EPB41L…	213		Cancer,Endocrine System Disorders,Organismal Injury and Abnormalities,Reproductive System Disease	ovarian adenocarcinoma	Ovarian adenocarcinoma	1.25e-07	1.06e-05	ABCF2,ABR,AGL,AKT2,ANKRD52,ASPSCR1,ATM,AXIN2,BRAF,C2orf88,CABIN1,CACNA1B,CACNA1E,CCNA1,CES4A,CFAP47,CHL1,CLUH,CMKLR1,COL20A1,COL5A1,CROCC,CSTF2,DNAH17,DNAJC2,EBLN2,EGFLAM,EHMT2,EYA1,FAM160B2,FAT1,FOXN2,GNB4,GOLGB1,HECTD1,HK1,HLA-DQA2,HMGA2,HMGXB3,HS1BP3,HSPA12B,KDM2B,KDM3B,KIAA0355,LDHAL6A,LIMK1,LOX,LRPPRC,LRRK1,LRRN1,MICALL2,MINDY4,MRPL50,MSLN,MYO1A,MYT1L,NAT16,NCOA2,NEDD4,NTRK1,PASK,PCDHB12,PCD…	95		Connective Tissue Disorders,Hereditary Disorder,Organismal Injury and Abnormalities	hereditary connective tissue disorder	Hereditary connective tissue disorder	3.87e-05	0.00276	ADGRG6,CASK,CDH1,COL1A1,CREBBP,DPH1,EBP,ETS2,FAN1,GLI3,GZF1,HDAC4,HOXD10,HTR2B,IFT52,LAMA3,MUC5B,NCAPD3,NFIX,PAPSS2,PDE4D,PEX5,PHEX,PLEC,POR,RYR1,SATB2,SLC34A1,TGFBI,TRAPPC12,TRAPPC9,VAC14,VCAN,ZBTB20	34
Cancer,Organismal Injury and Abnormalities,Reproductive System Disease	female genital tract cancer	Female genital tract cancer	1.69e-12	2.62e-10	AACS,AAK1,ABCC2,ABCC3,ABHD2,ABHD6,ACAD10,ACSM1,ACTN1,ACTN4,ADAM19,ADAMTSL4,ADORA3,AGPAT4,AHNAK,AHRR,ALOX12B,AMBRA1,AMOTL1,AMPD2,ANGPT2,ANK2,ANKFY1,ANKRD11,ANKRD28,ANO2,ANP32E,AOAH,AOC3,APP,ARHGAP22,ARHGAP9,ARHGEF28,ARHGEF6,ARID1B,ARID3A,ASAP1,ATF6,ATP10D,ATP2A3,ATP8B2,BBS5,BRD2,BST1,BTBD11,BTBD19,BTLA,C3,C8A,CABLES1,CAMK2B,CASZ1,CCDC58,CCNJL,CDH12,CDK5RAP2,CDKL5,CELF1,CEP85,CES4A,CHRNA1,CHST11,CL…	370		Nervous System Development and Function	morphology	Morphology of nervous system	9.02e-11	1.12e-08	ABR,ACVRL1,AKAP12,AKAP13,ALK,APLP2,ARHGEF7,ARID1B,ATN1,ATP,ATP8A2,ATXN1,BECN1,BICD2,C1QA,CASP2,CDH2,CDK5,CDK5RAP2,CDKN1A,CHRNA4,CORO1A,DAB1,DAGLA,DPYSL3,ENTPD1,EPB41L1,ERC2,FGD4,FLI1,FRMD4A,GALNS,GFAP,GRID2,GRIN2D,ID3,IKZF1,ITGB8,ITSN1,KALRN,KLF7,LAG3,LAMP2,LIMK1,LLGL1,LRP5,MADD,MANBA,MBNL2,MDM4,MITF,MME,MUSK,MYB,NCKIPSD,NCOR1,NOTCH1,NR1H3,NRP1,NRP2,PAK5,PALLD,PCDH9,PER2,PLAUR,PLEC,PLXNB2,PNPLA6,…	98		Cancer,Endocrine System Disorders,Gastrointestinal Disease,Organismal Injury and Abnormalities	pancreatic cancer	Pancreatic cancer	1.31e-07	1.11e-05	ADAMTS3,ADARB2,AGBL5,AGL,AGPAT5,ANKRD52,ARMCX2,ASPSCR1,ATM,ATP11A,ATP2B2,ATP2B4,AXIN2,B3GALT4,BRAF,BTBD11,CACNA1B,CACNA1E,CACNA1H,CAMSAP3,CCDC185,CCDC62,CCR7,CD79B,CDC14A,CELF2,CFAP47,CHL1,CLUH,CMKLR1,COL19A1,COL5A1,CRYM,CSF1R,CSTF2,CTNNA2,CYTH3,DENND6A,DIP2C,DNAH17,DNAH8,DOCK5,DPP10,ESRRG,F8,FAT1,FOXN3,FRMD6,GAD1,GANAB,GAS2L3,GHRH,GOLGB1,GSTP1,GUK1,HDAC4,HECTD1,HLTF,HS3ST3A1,IRAK2,KCNB1,KCNN1,KD…	134		Cancer,Organismal Injury and Abnormalities,Respiratory Disease	respiratory system tumor	Respiratory system tumor	3.9e-05	0.00276	ABCB8,ADD1,AGBL1,AGO2,APLP2,ARHGAP35,ARHGAP6,ARID1B,ASCL4,AURKC,BCL6,CACNA1C,CASK,CCDC14,CDCA2,CDH1,CDH13,CDH18,CDH4,CDKN2A,CNTN3,CREBBP,CSMD1,CTNNA2,CYP24A1,DDB2,DMKN,DMXL2,DNAH17,DNMT1,DPH1,DPYSL3,ETS2,FANCD2,FBXO15,FNDC1,GADL1,GHRHR,GLI3,GRIN2A,HERC2,HLA-DQB1,HMGA1,HPN,INPP5A,INSIG1,IQSEC2,ITSN2,KLK6,LAMA3,LLGL2,LRP2,MAP4,MAPK9,MB21D2,MCM2,MN1,MOV10L1,MUC5B,NEU3,NID1,NPEPPS,OPCML,PAPSS2,PARP11…	112
Cancer,Gastrointestinal Disease,Hepatic System Disease,Organismal Injury and Abnormalities	cancer	Liver cancer	1.87e-12	2.87e-10	ABCC1,ABCC2,ABCC3,ABCG1,ACKR3,ACOT7,ACTN1,ACTN4,ADAM19,ADAMTSL4,ADCY5,AGAP1,AGO2,AGPAT4,AHNAK,AKAP13,ALOX12B,AMBRA1,AMIGO2,ANGPT2,ANGPTL6,ANK2,ANKFY1,ANKRD11,ANO2,ANO6,ANP32E,AOAH,ARF1,ARHGAP10,ARHGAP22,ARHGAP24,ARHGAP9,ARHGEF28,ARHGEF7,ARID1B,ARRB1,ASAP2,ASB2,ATF6,ATN1,ATP10D,ATP6V0A1,BANP,BCAS3,BLNK,BRD2,BRD7,BTBD11,C3,C8A,CACNA2D2,CACNB4,CAMK2B,CAMTA2,CAPG,CASZ1,CCDC142,CCR1,CD2,CD82,CDKL5,CEL…	383		Hematological Disease,Immunological Disease	lymphoproliferative disorder	Lymphoproliferative disorder	9.21e-11	1.13e-08	ABCC1,ABCG1,ACP5,ACSM6,ACVRL1,ADAMTS15,ADORA1,ADRA1D,AGL,ALK,ALOX5,AMOTL1,AOC3,ARHGAP17,ARHGAP26,ARHGEF28,ARID1B,ASXL3,ATF6,ATN1,ATXN1,BCL9L,BECN1,BLNK,C1R,CACNB1,CASP2,CD2,CDK5,CDKN1A,CELSR1,CEP250,CIITA,CMIP,COL23A1,COL4A2,CREM,CSF2RB,CSGALNACT2,CSNK1G2,CTSH,CXXC5,DAB1,DAGLA,DAPK1,DDR2,DLC1,DLEU7,DNASE2,DNM2,DNMT3A,DUSP8,EGF,ELMO1,ETV6,FGR,FYB1,GFAP,GNAI2,GRIN2D,GSN,HECW2,HMGCR,ID3,IFI30,IFI35,…	152		Cancer,Endocrine System Disorders,Organismal Injury and Abnormalities,Reproductive System Disease	adenosquamous ovarian cancer	Adenosquamous ovarian carcinoma	1.49e-07	1.24e-05	ABCF2,ABR,AGL,ANKRD52,ASPSCR1,CABIN1,CACNA1B,CACNA1E,CFAP47,CHL1,CMKLR1,COL20A1,COL5A1,CROCC,CSTF2,DNAH17,DNAJC2,EBLN2,EYA1,FAM160B2,FAT1,GNB4,GOLGB1,HECTD1,HK1,HLA-DQA2,HS1BP3,HSPA12B,KDM3B,LDHAL6A,LIMK1,LRPPRC,LRRK1,MICALL2,MINDY4,MRPL50,MYO1A,MYT1L,NAT16,NEDD4,NTRK1,PASK,PCDHGA4,PCLO,PCSK9,PKHD1L1,PODNL1,PRRT3,PTPRF,PTPRG,RP9,SCN3A,SHROOM2,SIN3B,SLC25A47,SLCO3A1,SPEG,SUN3,TBX5,TMEM176B,TMEM9,T…	63		Cancer,Organismal Injury and Abnormalities,Reproductive System Disease	breast cancer	Breast cancer	4.78e-05	0.00335	ABCA10,ABCB8,ABLIM1,ADARB2,ADGRD1,ADGRG6,AGO2,ARHGAP35,ARHGAP8/PRR5-ARHGAP8,ARID1B,ATP2C2,BCL6,C8orf44-SGK3/SGK3,CACNA1C,CASK,CCDC14,CDH1,CDH4,CDKN2A,CHEK1,COL1A1,CREBBP,CTNNA2,DGKZ,DLG2,DMXL2,DNAH17,DND1,ETS2,FANCD2,FOSB,GHRHR,GLI3,GRIA2,GRIN2A,GSTM3,GULP1,HDAC4,HOXB9,HOXD10,HPN,KLK6,LAMA3,LDB3,LIMA1,LRP2,MAN1C1,MAP4,MB21D2,MCCC2,MCM2,NAALADL2,NID1,NPEPPS,NXN,PABPC5,PALLD,PKD1L2,PLEC,POR,PRR5,RA…	97
Cellular Movement	cell movement	Cell movement of tumor cell lines	2.12e-12	3.22e-10	ACKR3,ACTN1,ACTN4,AGO2,AHNAK,AKAP12,ANGPT2,ANKRD28,APP,ARF1,ARHGEF28,ARHGEF6,ARRB1,ASAP1,ASH2L,BANP,BCAR3,C3,CCL22,CCL24,CCL8,CD82,CSF1R,CTBP1,CTSB,CTSH,CUL4A,DAB1,DAB2,DDR2,DLC1,DNAJB6,DNM2,ECT2,EGF,EHF,ELMO1,ETS1,FLNA,FOXO3,FOXP1,FPR2,GALNT2,GIPC1,GNA12,GOLPH3,GRINA,GRK6,HCK,HDGF,ICMT,IGF1,IL1B,ITGB5,KMT2D,LASP1,LCP1,LIMA1,LIMK1,LIMK2,LRP5,MAD1L1,MINK1,MITF,MME,MPRIP,MYB,MYH10,MYH9,MYO10,NCOA2,…	125		Cancer,Hematological Disease,Organismal Injury and Abnormalities	lymphocytic neoplasm	Lymphocytic neoplasm	1.42e-10	1.73e-08	ABCC1,ABCG1,ACP5,ACSM6,ACVRL1,ADAMTS15,ADORA1,ADRA1D,AGL,ALK,ALOX5,AMOTL1,AOC3,ARHGAP17,ARHGAP26,ARHGEF28,ARID1B,ASXL3,ATF6,ATN1,ATXN1,BCL9L,BECN1,BLNK,C1R,CACNB1,CASP2,CD2,CDK5,CDKN1A,CELSR1,CEP250,CIITA,CMIP,COL23A1,COL4A2,CREM,CSF2RB,CSGALNACT2,CSNK1G2,CTSH,CXXC5,DAB1,DAGLA,DAPK1,DDR2,DLC1,DLEU7,DNASE2,DNM2,DNMT3A,DUSP8,EGF,ELMO1,ETV6,FGR,FYB1,GFAP,GNAI2,GRIN2D,GSN,HECW2,HMGCR,ID3,IFI30,IFI35,…	151		Auditory and Vestibular System Development and Function,Auditory Disease,Organ Morphology,Organismal Development,Organismal Injury and Abnormalities	abnormal morphology	Abnormal morphology of middle ear	1.53e-07	1.27e-05	ECE1,EYA1,GDF6,HOXA2,HSPG2,NKX3-2,OTX2,RARA,RARG,TBX1	10		Cell Morphology,Cellular Assembly and Organization,Cellular Function and Maintenance	formation	Formation of cellular protrusions	5.02e-05	0.00349	ABLIM1,ADGRG6,ARHGAP35,ARHGAP8/PRR5-ARHGAP8,ARID1B,BBS5,CDH1,CDH13,CDK18,CHRNA1,CLMN,CTNNA2,DPYSL3,ELMO1,FARP2,HDAC4,IFT52,MAP1S,MAP7,MAPK8IP3,MAPK9,MID1,NEU3,NFIX,NUAK1,PALLD,PARVB,PAX6,PLEC,PPP2R2C,RAB33A,RALB,RIT2,RYR1,SCN4B,SDC3,SERPINE1,SGK1,SPTBN2,SRGAP1,SS18,STX2,TCTN2,TENM4,TIAM1,TNIK,TSC2,WNT3,ZNF365	49
Cancer,Neurological Disease,Organismal Injury and Abnormalities	central nervous system solid tumor	Central nervous system solid tumor	2.9e-12	4.38e-10	ABCC3,ACTN1,ACTN4,ADAM19,ADAMTS8,AK5,AKAP12,ANGPT2,ANK2,ANKRD11,ANO2,AOAH,APOL4,APOPT1,ARID1B,ARRB1,ASB2,ATN1,BANP,BLK,BMF,CACNG2,CDKL5,CLCN7,CMSS1,COL12A1,COL14A1,CSF1R,CSF3R,CSNK1G2,DDR2,DGAT2,DIAPH3,DLEU1,DNAH17,DNM2,DNMT3A,DTNA,ECT2,EHMT1,ELMO1,ELOVL7,EMP3,FAM129B,FANCA,FBXL17,FGD5,FGR,FKBP9,FLNA,FOXO3,FOXP1,FPR2,GLB1,GNAO1,GREB1L,GSN,HIPK2,HIVEP3,HK2,HRK,IGF1,IL15,IL17RB,IL1B,IL1R1,ITGB5,ITS…	149		Hematological System Development and Function,Tissue Morphology	quantity	Quantity of leukocytes	1.58e-10	1.91e-08	ABCG1,ACAT1,AKAP13,ALOX5,AOC3,BLNK,C1QA,C5AR1,CAMK2G,CDKN1A,CHD7,CIITA,CISH,CORO1A,CSF2RB,DFFB,DNASE2,DNMT3A,DOK2,ELMO1,ETV6,FLI1,FPR2,FYB1,GAB2,GNAI2,GPR68,GSN,HIVEP3,HRH1,ID3,IFNAR2,IKZF1,IL15RA,IL17RA,IRF2,IRF4,IRF5,IRF8,ITGAE,ITGAM,ITGB8,ITPKB,ITPR2,LAG3,LAT,LTB4R,MAPKAPK2,MDM4,MGAT4B,MR1,MYB,NEDD9,NIPAL3,NOTCH1,PBX1,PIK3R1,PIK3R5,PRKCH,PSAP,PSEN2,PSMB8,RAC1,RAC2,RARA,RASSF5,RGCC,RGS10,RPS6KA…	94		Cancer,Endocrine System Disorders,Organismal Injury and Abnormalities,Reproductive System Disease	neoplasia	Ovarian tumor	1.55e-07	1.27e-05	ABCF2,ABR,ADAMTS9,AGL,AKT2,ANKRD52,ASPSCR1,ATM,AXIN2,BRAF,C2orf88,CABIN1,CACNA1B,CACNA1E,CCNA1,CES4A,CFAP47,CHL1,CLUH,CMKLR1,COL20A1,COL5A1,CROCC,CSF1R,CSTF2,DNAH17,DNAJC2,EBLN2,EGFLAM,EHMT2,EYA1,FAM160B2,FAT1,FOXN2,GHRH,GNB4,GOLGB1,GSTP1,HECTD1,HK1,HLA-DQA2,HLTF,HMGA2,HMGXB3,HOXA2,HS1BP3,HSPA12B,KDM2B,KDM3B,KIAA0355,LDHAL6A,LIMK1,LOX,LRPPRC,LRRK1,LRRN1,MICALL2,MINDY4,MRPL50,MSLN,MYO1A,MYT1L,NAT1…	109		Cancer,Gastrointestinal Disease,Organismal Injury and Abnormalities	upper gastrointestinal tract cancer	Upper gastrointestinal tract cancer	5.43e-05	0.00373	ABCA10,ADAMTS17,ADAMTSL1,AGBL1,AGO2,AMZ1,APLP2,ARHGEF10,ARID1B,ATP13A4,ATP2C2,BCL6,CACNA1C,CDCA2,CDH1,CDH13,CDH18,CDH4,CDKN2A,CHST11,CNTN3,COL1A1,CREBBP,CREM,CSMD1,CTNNA2,DALRD3,DCAF5,DEFA4,DLG2,DMXL2,DNAJC13,DNMT1,DPYSL3,ELMO1,EPC2,FEZ2,FIGLA,FNDC1,GLI3,GPD2,GPR63,GRIA2,HERC2,HOXB9,HOXC4,HOXD10,IQSEC2,ITSN2,KCTD1,KLK6,LDB3,LOXHD1,LRP2,MAP1S,MAP4,MAP7,MCF2L,MN1,MTMR7,MUC5B,NFIX,NID1,NPEPPS,NUAK1,…	116
Cell-To-Cell Signaling and Interaction,Cellular Movement	recruitment	Recruitment of blood cells	4.74e-12	7.09e-10	ACVRL1,ADORA2B,ADORA3,ANGPT2,AOC3,APP,ATG7,BTLA,C3,CCL22,CCL24,CCR1,CMKLR1,CSF1R,CTSC,CYP1B1,ENTPD1,ETS1,FABP5,FGR,FPR2,GP6,GRK6,GSN,HCK,IL15,IL17RA,IL1B,IL1R1,ITGAE,ITGB2,LSP1,LTB4R,MAML1,MR1,MYO9B,NCF4,NFIC,NLRP3,NOD1,NOTCH1,PIK3CD,PIK3R5,PPARG,RCAN1,SELPLG,SMAD3,STAT3,STAT6,SWAP70,TNFRSF1A,TNFRSF8,TRPM2,VASP,VWF	55		Cancer,Organismal Injury and Abnormalities,Reproductive System Disease	female genital tract cancer	Female genital tract cancer	1.78e-10	2.13e-08	ABCC2,ABHD2,ABHD6,ABR,ACAD10,ACP5,ACSL1,ACSM1,ACTN1,ADAMTSL4,ADORA1,AGL,AGPS,AHCYL1,AHRR,AKAP2,ALDH16A1,ALK,ALOX5,AMN1,AMOTL1,ANKRD28,ANKS1A,ANO2,AOAH,AOC3,ARHGEF11,ARHGEF28,ARID1B,ASAP1,ASXL2,ATF6,ATP8A2,BCL9L,BECN1,BICD2,BRPF3,C11orf49,C20orf194,C8A,CABIN1,CABLES1,CASP2,CCDC58,CDH2,CDK5RAP2,CDKN1A,CDS2,CELSR1,CES4A,CHD7,CHRNA4,CHST11,CIITA,CLEC16A,COL23A1,COL4A2,COL5A1,COLEC12,CORO1C,CPAMD8,CRE…	284		Cancer,Endocrine System Disorders,Organismal Injury and Abnormalities,Reproductive System Disease	ovarian cancer	Ovarian cancer	1.56e-07	1.27e-05	ABCF2,ABR,AGL,AKT2,ANKRD52,ASPSCR1,ATM,AXIN2,BRAF,C2orf88,CABIN1,CACNA1B,CACNA1E,CCNA1,CES4A,CFAP47,CHL1,CLUH,CMKLR1,COL20A1,COL5A1,CROCC,CSF1R,CSTF2,DNAH17,DNAJC2,EBLN2,EGFLAM,EHMT2,EYA1,FAM160B2,FAT1,FOXN2,GHRH,GNB4,GOLGB1,GSTP1,HECTD1,HK1,HLA-DQA2,HLTF,HMGA2,HMGXB3,HOXA2,HS1BP3,HSPA12B,KDM2B,KDM3B,KIAA0355,LDHAL6A,LIMK1,LOX,LRPPRC,LRRK1,LRRN1,MICALL2,MINDY4,MRPL50,MSLN,MYO1A,MYT1L,NAT16,NCOA2,…	107		Developmental Disorder,Neurological Disease,Organismal Injury and Abnormalities	congenital malformation	Congenital malformation of brain	5.59e-05	0.00381	ARHGAP35,ARID1B,CASK,CHMP1A,CREBBP,CYP26C1,DRAXIN,HDAC4,LRP2,MAPK9,NFIX,PALLD,PAX6,POR,RALB,TCTN2,TSC2,XPA,ZNF148,ZNF503	20
Cell Death and Survival	necrosis	Necrosis	5.77e-12	8.54e-10	AAK1,ABCC1,ABCC3,ABCG1,ACAT1,ACKR3,ACVRL1,ADCY5,ADORA2B,ADORA3,ADRA1D,AKAP1,AKAP12,AMBRA1,AMIGO2,AMOTL1,ANGPT2,APOPT1,APP,ARHGEF6,ARRB1,ATF6,ATG7,ATN1,ATP2B4,BABAM2,BANP,BBC3,BLK,BLNK,BMF,BRD2,BTLA,C3,CABLES1,CACNA2D2,CAMK2B,CASZ1,CCL24,CD2,CD300A,CD33,CD82,CDK2AP1,CELF1,CHRNA1,CISH,CLCN7,CPEB4,CREB1,CRH,CS,CSF1R,CSF3R,CTBP1,CTSB,CUX1,CYP1B1,DAB2,DAPK1,DCTN2,DECR1,DNAJB12,DNM2,DNMT3A,DPP9,DPYSL3,…	265		Organismal Injury and Abnormalities	visceromegaly	Visceromegaly	2.23e-10	2.66e-08	ABCC1,ACSL1,ACVRL1,ADCY5,ADORA1,ADRA1D,AGL,AGO2,AKAP1,AKAP12,AKAP13,AOAH,ASB2,ATF6,ATXN1,BECN1,BLNK,CABIN1,CACNB1,CAMK2D,CASQ2,CDH2,CDKN1A,CDS2,CIITA,CREM,CSF2RB,DNASE2,DOK2,DTNBP1,EGF,FAH,FLI1,GNAI2,GRK5,GSN,HMGCR,IL17RA,IRF4,IRF5,IRF8,KRT8,LAG3,LAMP2,LAT,LIMS1,MAFG,MAP2K3,MBNL2,MDM4,MGLL,MPIG6B,NOTCH1,NR1H3,NR1I3,P2RX4,PBX1,PDGFA,PIK3R1,PNKD,PPARD,PRKAG2,PSEN2,RAC1,RARA,RASSF5,RCAN2,RXRA,S100A6…	81		Cancer,Organismal Injury and Abnormalities	malignant neoplasm of aerodigestive tract	Malignant neoplasm of aerodigestive tract	1.63e-07	1.32e-05	ADAMTS14,ADAMTS16,ADCY5,AGBL4,ARHGAP6,ASPSCR1,ATM,BCOR,BMP5,BRAF,BRINP2,C17orf80,C1orf162,CABIN1,CACNA1B,CACNA1E,CACNA1H,CACNA2D2,CCR7,CELF2,CFAP47,CHN1,CLIC2,COL19A1,COL20A1,COL5A1,CREM,CTNNA2,DACH2,DCC,DEFB121,DNAH17,DOK6,DVL1,DYNC1I1,EHMT2,EWSR1,EYA1,FAT1,FEZ2,FIP1L1,FOXN2,GAL3ST1,GALM,GANAB,GDF6,GLIPR2,GOLGB1,GSTP1,HAX1,HECTD1,HK1,HMGA2,HNF1A-AS1,HOXA2,HS3ST3A1,HSPG2,IFT140,IRAK2,KDM2B,KDM3B,…	127		Cancer,Organismal Injury and Abnormalities,Reproductive System Disease	prostatic adenocarcinoma	Prostatic adenocarcinoma	5.72e-05	0.00384	ADARB2,AGBL1,ANKAR,ARHGAP35,ARHGAP6,ARHGEF17,ARID1B,ARIH2,ATP13A4,ATP2C2,C16orf96,CACNA1C,CASK,CC2D1B,CCDC14,CCDC184,CDH1,CDK18,CDKN2A,CHRNA1,CLRN2,COL1A1,CPNE8,CREBBP,CREM,CSMD1,CTNNA2,CYP26C1,DGKZ,DIP2C,DIS3L2,DMKN,DMXL2,DNAJC13,DND1,DNMT1,DPH1,EBP,ETS2,FAM89A,FANCD2,FNDC1,GADL1,GLI3,GPD2,GPR63,GPRC5C,GRIN2A,HERC2,HPN,HS3ST3B1,HSPA12B,IGF2BP1,ITSN2,KCTD1,KDM4C,LAMA3,LLGL2,LOXHD1,LRP2,MAP4,MAP7,…	120
Cell Death and Survival	apoptosis	Apoptosis	7.96e-12	1.17e-09	ABCC1,ABCG1,ACTN4,ACVRL1,ADAMTSL4,ADCY5,ADORA2B,ADORA3,ADRA1D,AGO2,AKAP1,AKAP12,AKAP13,AMBRA1,AMIGO2,AMOTL1,ANGPT2,ANO6,APOPT1,APP,ARHGAP10,ARHGEF6,ARHGEF7,ARRB1,ASB2,ATF6,ATG7,ATN1,ATP2B4,BABAM2,BANP,BBC3,BLK,BLNK,BMF,BRF1,C3,CABLES1,CACNA2D2,CASZ1,CCL24,CD2,CD33,CD82,CDK2AP1,CELF1,CHRNA1,CHST11,CMIP,COQ8A,CPEB4,CREB1,CRH,CS,CSF1R,CSF3R,CTBP1,CTSB,CTSH,CUL4A,CUX1,CYP1B1,DAB2,DAPK1,DCUN1D3,DDAH2,…	263		Cancer,Hematological Disease,Immunological Disease,Organismal Injury and Abnormalities	neoplasia	Neoplasia of leukocytes	2.89e-10	3.4e-08	ABCC1,ABCG1,ACP5,ACSM6,ACVRL1,ADAMTS15,ADORA1,ADRA1D,AGL,ALK,ALOX5,AMOTL1,AOC3,ARHGAP17,ARHGAP26,ARHGEF28,ARID1B,ASXL3,ATF6,ATN1,ATXN1,BCL9L,BECN1,BLNK,C1R,CACNB1,CASP2,CD2,CDK5,CDKN1A,CELSR1,CEP250,CIITA,CMIP,COL23A1,COL4A2,CREM,CSF2RB,CSGALNACT2,CSNK1G2,CTSH,CXXC5,DAB1,DAGLA,DAPK1,DDR2,DLC1,DLEU7,DNASE2,DNMT3A,DUSP8,EGF,ELMO1,ETV6,FGR,FYB1,GFAP,GNAI2,GRIN2D,GSN,HECW2,HMGCR,ID3,IFI30,IFI35,IFNAR…	150		Cancer,Organismal Injury and Abnormalities	mixed cell carcinoma	Mixed cell carcinoma	1.69e-07	1.35e-05	ABCF2,ABR,AGL,ANKRD52,ASPSCR1,AXIN2,BRAF,CABIN1,CACNA1B,CACNA1E,CFAP47,CHL1,CMKLR1,COL20A1,COL5A1,CROCC,CSTF2,DNAH17,DNAJC2,EBLN2,EYA1,FAM160B2,FAT1,GNB4,GOLGB1,HECTD1,HK1,HLA-DQA2,HS1BP3,HSPA12B,KDM3B,LDHAL6A,LIMK1,LRPPRC,LRRK1,MICALL2,MINDY4,MRPL50,MYO1A,MYT1L,NAT16,NEDD4,NTRK1,PASK,PCDHGA4,PCLO,PCSK9,PKHD1L1,PODNL1,POLE3,PRRT3,PTPRF,PTPRG,RP9,SCN3A,SHROOM2,SIN3B,SLC25A47,SLCO3A1,SPEG,SUN3,TBX5…	66		Cancer,Endocrine System Disorders,Gastrointestinal Disease,Organismal Injury and Abnormalities	pancreatic ductal adenocarcinoma	Pancreatic ductal adenocarcinoma	5.74e-05	0.00384	ADAMTS17,ADAMTSL1,ADARB2,AFF3,ANKRD29,ARHGAP35,ARHGEF10,ARHGEF17,ARID1B,C12orf40,CACNA1C,CADM2,CC2D1B,CDH18,CDH4,CDKN2A,COL1A1,CSMD1,CSRP2,CTNNA2,DIP2C,DNAH17,DNAJC13,DNAJC21,E4F1,FARP2,FIGLA,GLI3,GLRA1,GRIN2A,HDAC4,HERC2,HLA-DRB1,IGF2BP1,KDM4C,LAMA3,LOXHD1,LRP2,MAGIX,MAP1S,MAP4,MAPK8IP3,MCCC2,MCF2L,MN1,MOV10L1,MUC5B,NDUFV2,NEBL,NID1,NPEPPS,OPCML,PAF1,PALLD,PAX9,PDE4D,PDZD2,PEX14,PIGG,PITPNC1,PLE…	87
Cell-To-Cell Signaling and Interaction,Cellular Movement,Hematological System Development and Function,Immune Cell Trafficking	recruitment	Recruitment of leukocytes	1.89e-11	2.74e-09	ACVRL1,ADORA2B,ADORA3,ANGPT2,AOC3,APP,ATG7,BTLA,C3,CCL22,CCL24,CCR1,CMKLR1,CSF1R,CTSC,CYP1B1,ETS1,FABP5,FGR,FPR2,GP6,GRK6,GSN,HCK,IL15,IL17RA,IL1B,IL1R1,ITGAE,ITGB2,LSP1,LTB4R,MAML1,MR1,MYO9B,NCF4,NFIC,NLRP3,NOD1,NOTCH1,PIK3CD,PIK3R5,PPARG,RCAN1,SELPLG,SMAD3,STAT3,STAT6,SWAP70,TNFRSF1A,TNFRSF8,TRPM2,VWF	53		Cancer,Organismal Injury and Abnormalities	lymphoid cancer	Lymphoid cancer	3.14e-10	3.67e-08	ABCC1,ABCG1,ACP5,ACSM6,ACVRL1,ADAMTS15,ADORA1,ADRA1D,AGL,ALK,ALOX5,AMOTL1,AOC3,ARHGAP17,ARHGAP26,ARHGEF28,ARID1B,ASXL3,ATF6,ATN1,ATXN1,BCL9L,BECN1,BLNK,C1R,CACNB1,CASP2,CD2,CDK5,CDKN1A,CELSR1,CEP250,CIITA,CMIP,COL23A1,COL4A2,CREM,CSF2RB,CSGALNACT2,CSNK1G2,CTSH,CXXC5,DAB1,DAGLA,DAPK1,DDR2,DLC1,DLEU7,DNASE2,DNM2,DNMT3A,DUSP8,EGF,ELMO1,ETV6,FGR,FYB1,GFAP,GNAI2,GRIN2D,GSN,HECW2,HMGCR,ID3,IFI30,IFI35,…	151		Cancer,Organismal Injury and Abnormalities	ductal carcinoma	Ductal carcinoma	1.84e-07	1.46e-05	ADAMTS3,ADARB2,AGBL5,AGL,AGPAT5,AKT2,ANKRD52,ARMCX2,ASH2L,ASPSCR1,ATM,ATP11A,ATP13A2,ATP2B2,ATP2B4,B3GALT4,BRAF,CACNA1B,CACNA1E,CACNA1H,CAMKK1,CAMSAP3,CCDC185,CCDC62,CCR7,CD79B,CDC14A,CELF2,CFAP47,CHL1,CHN1,CLUH,CMKLR1,COL19A1,COL5A1,CREM,CRYM,CSTF2,CTNNA2,CYTH3,DENND6A,DIP2C,DNAH17,DNAH8,DOCK5,DPP10,ENO4,ESRRG,EYA1,F8,FAM160B2,FAT1,FOXN3,FRMD6,FYN,GAD1,GANAB,GAS2L3,GHRH,GOLGB1,GUK1,HDAC4,HECTD1,…	147		Cellular Development,Cellular Growth and Proliferation,Nervous System Development and Function,Tissue Development	development	Development of neurons	5.82e-05	0.00387	ADGRG6,ARHGAP35,ARID1B,CDH1,CHRNA1,CLMN,CTNNA2,DNMT1,DPYSL3,ELMO1,FARP2,GLI3,MAP1S,MAP7,MAPK8IP3,MAPK9,MID1,NEU3,NFIX,NR2F1,NUAK1,PALLD,PAX6,PPP2R2C,RAB33A,RALB,RIT2,RUNX1,RYR1,SCN4B,SEZ6L2,SGK1,SPTBN2,SRRM4,SS18,TAL1,TENM4,TIAM1,TNIK,TSC2,WNT3,WWOX,XBP1,ZNF365	44
Inflammatory Response	degranulation	Degranulation	2.42e-11	3.5e-09	ACTN1,ACTN4,ADA2,ADORA2B,ADORA3,ANO6,APLP2,APP,ARHGAP9,ARHGEF7,ARMC8,ATG7,ATP6V0A1,BST1,C3,C5AR2,CCR1,CD300A,CD33,CRH,CTSB,CTSC,CTSH,CYB5R3,EEF2,EGF,EHF,ENTPD1,ETS1,EXOC2,FABP5,FGR,FLNA,FOLR3,FPR2,GLB1,GNS,GRK6,GSN,GUSB,HCK,IGF1,IGF2R,IL15,IL17RB,IL1B,ITGAE,ITGAX,ITGB2,LAX1,LTB4R,MCEMP1,MME,NCK2,OLFM4,PDXK,PI4K2A,PIGR,PIK3CD,PTPRN2,RAB31,SERPINA1,SERPINB6,SERPING1,SIRPB1,SLC44A2,SOD1,SPHK2,STIM1,…	79		Hematological System Development and Function,Tissue Morphology	quantity	Quantity of blood cells	3.93e-10	4.55e-08	ABCG1,ACAT1,ADD1,AKAP13,ALOX5,AOC3,BLNK,C1QA,C5AR1,CAMK2G,CD59,CDKN1A,CHD7,CIITA,CISH,CORO1A,CSF2RB,DFFB,DNASE2,DNMT3A,DOK2,ELMO1,ETV6,FLI1,FPR2,FYB1,GAB2,GNAI2,GPR68,GSN,HIVEP3,HRH1,ID3,IFNAR2,IKZF1,IL15RA,IL17RA,IRF2,IRF4,IRF5,IRF8,ITGAE,ITGAM,ITGB8,ITPKB,ITPR2,LAG3,LAT,LTB4R,MAPKAPK2,MDM4,MGAT4B,MPIG6B,MR1,MYB,NCOR1,NEDD9,NFE2L1,NIPAL3,NOTCH1,PBX1,PER2,PIK3R1,PIK3R5,PRKCH,PSAP,PSEN2,PSMB8,RAC1…	101		Cancer,Organismal Injury and Abnormalities	squamous-cell carcinoma	Squamous-cell carcinoma	1.94e-07	1.52e-05	ACOT4,ADAMTS14,ADCY5,AK5,AKT2,ANKRD52,ARHGAP6,ARMCX2,ART5,ASPSCR1,ATM,AXIN2,BCOR,BLVRA,BMP5,BRAF,BRINP2,C17orf80,C1orf162,CABIN1,CACNA1B,CACNA1E,CACNA2D2,CAPN5,CARD11,CARD8,CASP9,CBFA2T3,CDC34,CELF2,CFAP47,CHL1,CHN1,CLIC2,CMKLR1,CNFN,COBL,COL19A1,COL20A1,COL5A1,CREM,CROCC,CSF1R,CTNNA2,CTSL,DACH2,DCC,DEFB121,DIP2C,DNAH17,DNAH8,DOK6,DPP10,DVL1,DYNC1I1,EHMT2,EPX,EWSR1,EYA1,FAM107B,FAT1,FEZ2,FEZF2,FG…	175		Developmental Disorder	disorder of stature	Disorder of stature	5.94e-05	0.00391	COL1A1,DIS3L2,DNMT1,DPH1,EBP,GHRHR,GZF1,IFT52,NFIX,PAPSS2,PCSK1,PDE4D,PEX5,POR,SERPINE1,XPA	16
Cancer,Gastrointestinal Disease,Hepatic System Disease,Organismal Injury and Abnormalities	liver tumor	Liver tumor	2.71e-11	3.88e-09	AAK1,ABCC1,ABCC2,ABCC3,ABCG1,ACKR3,ACOT7,ACTN1,ACTN4,ADAM19,ADAMTSL4,ADCY5,AGAP1,AGO2,AGPAT4,AHNAK,AKAP13,ALOX12B,AMBRA1,AMIGO2,ANGPT2,ANGPTL6,ANK2,ANKFY1,ANKRD11,ANO10,ANO2,ANO6,ANP32E,AOAH,ARF1,ARHGAP10,ARHGAP22,ARHGAP24,ARHGAP9,ARHGEF28,ARHGEF7,ARID1B,ARRB1,ASAP2,ASB2,ATF6,ATN1,ATP10D,ATP2A3,ATP6V0A1,BANP,BCAS3,BLNK,BRD2,BRD7,BTBD11,C3,C8A,CACNA2D2,CACNA2D4,CACNB4,CAMK2B,CAMTA2,CAPG,CASZ1,CCDC…	428		Cellular Function and Maintenance	homeostasis	Cellular homeostasis	4.61e-10	5.25e-08	ABCC1,ABCC2,ABCG1,ACSL1,ADCY5,ADCY7,AMOTL1,AP2A2,APLP2,ARHGEF11,ARHGEF7,ARRB1,ARSB,ATG10,ATG13,ATP,ATP2B4,BCKDHA,BECN1,C5AR1,CAMK2D,CAPN1,CASP2,CD2,CDKN1A,CHD7,CHMP2A,CHRNA4,CIITA,CISH,COL4A2,CORO1A,CSF2RB,DAPK1,DENND3,DFFB,DNASE2,DOK2,EGF,ENTPD1,ERC2,FGR,FLI1,FPR2,FYB1,GABARAPL1,GPR21,GRID2,GSN,H2AFY,HERC1,HRH1,ID3,IFNAR2,IKZF1,IL15RA,IL17RA,IRF2,IRF4,IRF5,IRF8,ITGB8,ITPKB,ITSN1,KCNA3,KRT8,LAG3,…	145		Cancer,Organismal Injury and Abnormalities	adenosquamous carcinoma	Adenosquamous carcinoma	2.32e-07	1.81e-05	ABCF2,ABR,AGL,ANKRD52,ASPSCR1,CABIN1,CACNA1B,CACNA1E,CFAP47,CHL1,CMKLR1,COL20A1,COL5A1,CROCC,CSTF2,DNAH17,DNAJC2,EBLN2,EYA1,FAM160B2,FAT1,GNB4,GOLGB1,HECTD1,HK1,HLA-DQA2,HS1BP3,HSPA12B,KDM3B,LDHAL6A,LIMK1,LRPPRC,LRRK1,MICALL2,MINDY4,MRPL50,MYO1A,MYT1L,NAT16,NEDD4,NTRK1,PASK,PCDHGA4,PCLO,PCSK9,PKHD1L1,PODNL1,POLE3,PRRT3,PTPRF,PTPRG,RP9,SCN3A,SHROOM2,SIN3B,SLC25A47,SLCO3A1,SPEG,SUN3,TBX5,TMEM176B,T…	64		Developmental Disorder,Neurological Disease,Organismal Injury and Abnormalities	cerebral dysgenesis	Cerebral dysgenesis	6.5e-05	0.00424	ARHGAP35,CASK,CHMP1A,CYP26C1,DRAXIN,LRP2,NFIX,XPA,ZNF148,ZNF503	10
Cell-To-Cell Signaling and Interaction	activation	Activation of cells	3.18e-11	4.51e-09	ACKR3,ACVRL1,ADORA2B,AHNAK,ANGPT2,ANGPTL6,ANO6,APP,ARRB1,ATF6,ATP2A3,BLK,BLNK,BTLA,C3,CCL22,CCL8,CD1C,CD2,CD300A,CD3D,CHST11,CISH,CLCN7,CRH,CRTC3,CSF1R,CTSH,DGKG,DYSF,EGF,ENTPD1,ETS1,FFAR2,FLNA,FOXO3,FOXP1,FPR2,GNA12,GNA14,GP6,HCK,HDAC4,HDAC5,ICAM2,IGF1,IGF2R,IL15,IL17RA,IL1B,IL1R1,ITGAX,ITGB2,ITPKC,ITPR2,KSR1,LAX1,LIMK1,LRP5,LSP1,LTB4R,MBP,MPIG6B,MR1,MYCN,MYOD1,NDRG1,NLRP3,NOD1,NOTCH1,NR1H3,PALL…	119		Cancer,Hematological Disease,Organismal Injury and Abnormalities	hematologic cancer	Hematologic cancer	4.61e-10	5.25e-08	ABCC1,ABCC2,ABCG1,ABHD2,ACP5,ACSM6,ACVRL1,ADAMTS15,ADCY5,ADCY7,ADORA1,ADRA1D,AGL,AKAP12,AKAP13,AKAP2,ALK,ALOX5,AMOTL1,ANO2,AOC3,AP2A2,ARHGAP17,ARHGAP26,ARHGEF10L,ARHGEF28,ARID1B,ASAP3,ASXL2,ASXL3,ATF6,ATN1,ATP2B4,ATP8A2,ATXN1,BCL9L,BECN1,BEST1,BLNK,C1R,CACNB1,CAMK2G,CASP2,CD2,CDK5,CDK5RAP2,CDKN1A,CELSR1,CEP250,CHSY1,CIITA,CMIP,COL23A1,COL4A2,CORO1A,CREM,CSF2RB,CSGALNACT2,CSNK1G2,CTSH,CXXC5,DAB1,D…	223		Auditory and Vestibular System Development and Function,Auditory Disease,Connective Tissue Development and Function,Connective Tissue Disorders,Organ Morphology,Organismal Development,Organismal Injury and Abnormalities,Skeletal and Muscular Disorders,Skeletal and Muscular System Development and Function,Tissue Development	abnormal morphology	Abnormal morphology of middle ear ossicle	3.6e-07	2.78e-05	ECE1,EYA1,GDF6,HOXA2,NKX3-2,OTX2,RARA,RARG,TBX1	9		Cancer,Organismal Injury and Abnormalities,Reproductive System Disease	endometrioid endometrial adenocarcinoma	Endometrioid endometrial adenocarcinoma	7.87e-05	0.00509	ABCA10,ADAMTSL1,ARHGAP35,ARHGAP6,ARHGEF10,ARHGEF17,ARID1B,ARIH2,BAIAP2L2,BBS5,BCL6,CACNA1C,CASK,CCDC14,CCDC60,CDH1,CDH18,CDH4,CDKN2A,CHRNA1,CHST11,CLMN,CNTN3,CREBBP,CREM,CSMD1,CTNNA2,DDB2,DIS3L2,DLG2,DMXL2,DNAH17,DNAJC13,DNMT1,ELMO1,EPC2,FAF2,FNDC1,GLI3,GLP2R,GLRA1,GRIA2,GULP1,HDAC4,HERC2,HYLS1,IGF2BP1,KCNAB2,KRT39,LOXHD1,LRP2,MLLT11,MN1,MTMR7,MUC5B,NFIX,NID1,NLRP7,NPAS2,PALLD,PARP11,PDE4D,PHEX,P…	98
Cellular Compromise,Inflammatory Response	degranulation	Degranulation of cells	4.25e-11	5.97e-09	ACTN1,ACTN4,ADA2,ADORA2B,ADORA3,ANO6,APLP2,APP,ARHGAP9,ARHGEF7,ARMC8,ATG7,ATP6V0A1,BST1,C3,C5AR2,CCR1,CD300A,CD33,CRH,CTSB,CTSC,CTSH,CYB5R3,EEF2,EGF,EHF,ENTPD1,ETS1,EXOC2,FABP5,FGR,FLNA,FOLR3,FPR2,GLB1,GNS,GRK6,GSN,GUSB,HCK,IGF1,IGF2R,IL15,IL17RB,IL1B,ITGAX,ITGB2,LAX1,LTB4R,MCEMP1,MME,NCK2,OLFM4,PDXK,PI4K2A,PIGR,PIK3CD,PTPRN2,RAB31,SERPINA1,SERPINB6,SERPING1,SIRPB1,SLC44A2,SOD1,SPHK2,STIM1,SWAP70…	78		Cancer,Gastrointestinal Disease,Organismal Injury and Abnormalities	pancreatobiliary tumor	Pancreatobiliary tumor	4.65e-10	5.25e-08	ACSM6,ACVRL1,ADAMTS15,ADD1,ADPGK,AGL,AKAP1,AKAP13,ALK,AMOTL1,ANKMY2,ANO6,APOC1,ARHGEF10L,ARHGEF11,ARHGEF7,ARID1B,ARSB,ASAP1,ASXL3,ATP2B4,ATP6V0A1,BRPF3,C11orf49,C1orf52,C1R,C5AR1,CACNA2D4,CD59,CDC42BPB,CDH2,CDK5,CDKN1A,CELSR1,CIITA,CLEC16A,COL23A1,COL5A1,COLEC12,CPSF3,CREM,CSF2RB,CSGALNACT2,CTTNBP2,CUEDC1,CYB5R3,CYTH3,DAPK1,DENND3,DGKG,DIP2C,DIS3L2,DLC1,DLST,DNMT3A,DOK2,DSE,DTNBP1,DYSF,EHD1,EMC3,…	215		Cancer,Gastrointestinal Disease,Organismal Injury and Abnormalities	upper gastrointestinal carcinoma	Upper gastrointestinal carcinoma	3.94e-07	3.02e-05	ACOX3,ADAMTS16,ADAMTS9,ADCY5,AGBL4,AMZ1,AP2A2,ATM,ATP2B2,AXIN2,BCOR,BMP5,BRAF,BRINP2,BTBD11,CABIN1,CACNA1B,CACNA1E,CACNA1H,CACNA2D2,CALM1 (includes others),CARD11,CCR7,CELF2,CFAP47,CHN1,COL19A1,COL20A1,COL5A1,CPED1,CREM,CSF1R,CTNNA2,DAB2IP,DACH2,DCC,DEFB121,DEPTOR,DOCK5,DVL1,DYNC1I1,EHMT2,EPHA4,EWSR1,F8,FAT1,FBXL18,FEZ2,FIP1L1,FOXN2,GAD1,GAL3ST1,GALM,GANAB,GDF6,GLIPR2,GOLGB1,GRK4,GSTP1,HAX1,HECTD…	152		Cell-To-Cell Signaling and Interaction	adhesion	Adhesion of sarcoma cell lines	8.33e-05	0.00535	LAMA3,NID1,SERPINE1,SS18,VCAN	5
Lipid Metabolism,Small Molecule Biochemistry	synthesis	Synthesis of lipid	4.37e-11	6.09e-09	ABCC1,ABCG1,ABHD6,ACAT1,ACOT7,ACSM1,ADORA2B,AGPAT1,AGPAT4,ALOX12B,ANGPT2,APP,ARF1,ATF6,BABAM2,BRD2,C3,C5AR2,CD82,CNEP1R1,CREB1,CRH,CSNK1G2,CUX1,CYP1B1,CYP27A1,DAB1,DAB2,DECR1,DECR2,DENND1A,DGAT2,DHRS9,EGF,ELOVL7,ETNK1,FABP5,FGR,FIG4,FOXO3,FPR2,GPD1,GPLD1,GPX4,GSTA3,HINT2,IGF1,IL15,IL1B,INPP5E,ITGB2,LIMK1,LIPC,LPIN2,LTB4R,MAP3K5,ME1,mir-548,MITF,MKNK1,NPR1,NR1H3,NR1H4,OSBPL3,OSBPL6,PDE3B,PGD,PI4K2…	102		Cancer,Organismal Injury and Abnormalities	neoplasia	Lymphatic system tumor	5.6e-10	6.27e-08	ABCC1,ABCG1,ACP5,ACSM6,ACVRL1,ADAMTS15,ADORA1,ADRA1D,AGL,ALK,ALOX5,AMOTL1,AOC3,ARHGAP17,ARHGAP26,ARHGEF28,ARID1B,ASXL3,ATF6,ATN1,ATXN1,BCL9L,BECN1,BLNK,C1R,CACNB1,CASP2,CD2,CDK5,CDKN1A,CELSR1,CEP250,CIITA,CMIP,COL23A1,COL4A2,CREM,CSF2RB,CSGALNACT2,CSNK1G2,CTSH,CXXC5,DAB1,DAGLA,DAPK1,DDR2,DLC1,DLEU7,DNASE2,DNM2,DNMT3A,DUSP8,EGF,EHD1,ELMO1,ETV6,FGR,FYB1,GFAP,GNAI2,GRIN2D,GSN,HECW2,HMGCR,ID3,IFI30,I…	152		Cancer,Organismal Injury and Abnormalities,Renal and Urological Disease	urinary tract cancer	Urinary tract cancer	7.27e-07	5.51e-05	ADAMTS14,ADAMTS16,ADAMTS9,AGL,AKT2,ATM,AXIN2,BARX2,BCOR,BMP5,BRAF,BRK1,CABIN1,CACNA1B,CACNA2D2,CARD11,CASP9,CCNA1,CD79B,CDC34,CPED1,CREM,CSF1R,CSTF2,CTNNA2,CTSL,DAB2IP,DAXX,DCC,DNAH17,DNAH8,DNAJC10,EEFSEC,EGFLAM,EHMT2,EWSR1,FAAH,FAT1,FEZF2,FH,FSTL3,GOLGA3,GOLGB1,GSTP1,GUK1,HDAC4,HSPG2,IPO13,KDM2B,KIAA0355,KLHDC2,KLHL17,KLHL7,LIMK1,LRPPRC,MACF1,MCF2L2,MYT1L,NEDD4,NFKB1,NFKBIA,NR2C1,NSDHL,OTX1,PASK…	117		Gene Expression	transcription	Transcription of RNA	8.9e-05	0.00566	ABLIM1,AFF3,AGO2,ARHGAP35,ARID1B,BCL6,C8orf44-SGK3/SGK3,CASK,CC2D1B,CDH1,CDH13,CDKN2A,CHMP1A,COL1A1,CREBBP,CREM,CYP24A1,DCLK2,DDB2,DNMT1,E4F1,EPN2,ETS2,FIGLA,FOSB,GLI3,GZF1,HDAC4,HMGA1,HOXB9,HOXC4,HOXD10,HTR2B,KCTD1,KDM4C,KLK6,KMT5A,LHX5,MAPK9,MCF2L,MLLT11,MLLT6,MN1,NFIX,NPAS2,NR2F1,PAF1,PAX6,PAX9,PCGF1,PEX14,RIT2,RNF6,RORB,RRP1B,RUNX1,SATB2,SERPINE1,SGK1,SIRT6,SLC30A9,SMYD3,SPIB,SS18,SSBP3,TAL1,…	81
Cellular Function and Maintenance	function	Function of leukocytes	4.46e-11	6.17e-09	ABCC1,ADGRE1,ADORA2B,ADORA3,AHNAK,AKAP13,ARHGEF6,BBC3,BTLA,C3,C5AR2,CAPG,CCR1,CD300A,CMKLR1,CREB1,CRH,CSF1R,CTSC,ETS1,FGR,FPR2,GIMAP4,GPR68,GRK6,GSN,HCK,ICAM2,IL15,IL1B,ITGB2,LAX1,LCP1,LSP1,LTB4R,MARCO,MYO9B,NCEH1,NEDD9,NLRC4,NLRP3,NLRX1,NOD1,PIGR,PIK3CD,PIP5K1B,PPARG,PTPRCAP,RASSF5,RCAN1,RCAN2,RHBDF2,SGMS2,SKP2,SLC2A1,SMAD3,SPHK2,STAT3,STAT6,TNFRSF1A,TNFRSF21,TNFSF10,TNFSF13,TPCN1,TPCN2,TRAF3,TR…	67		Cancer,Hematological Disease,Organismal Injury and Abnormalities	hematological neoplasia	Hematopoietic neoplasm	6.12e-10	6.79e-08	ABCC1,ABCC2,ABCG1,ABHD2,ACP5,ACSM6,ACVRL1,ADAMTS15,ADCY5,ADCY7,ADORA1,ADRA1D,AGL,AKAP12,AKAP13,AKAP2,ALK,ALOX5,AMOTL1,ANO2,AOC3,AP2A2,ARHGAP17,ARHGAP26,ARHGEF10L,ARHGEF28,ARID1B,ASAP3,ASXL2,ASXL3,ATF6,ATN1,ATP,ATP2B4,ATP8A2,ATXN1,BCL9L,BECN1,BEST1,BLNK,C1R,CACNB1,CAMK2G,CASP2,CD2,CDK5,CDK5RAP2,CDKN1A,CELSR1,CEP250,CHSY1,CIITA,CMIP,COL23A1,COL4A2,CORO1A,CREM,CSF2RB,CSGALNACT2,CSNK1G2,CTSH,CXXC5,DA…	225		Cancer,Organismal Injury and Abnormalities,Renal and Urological Disease	urinary tract tumor	Urinary tract tumor	8.56e-07	6.44e-05	ADAMTS14,ADAMTS16,ADAMTS9,AGL,AKT2,ATM,AXIN2,BARX2,BCOR,BMP5,BRAF,BRK1,CABIN1,CACNA1B,CACNA2D2,CARD11,CASP9,CCNA1,CD79B,CDC34,CPED1,CREM,CSF1R,CSTF2,CTNNA2,CTSL,DAB2IP,DAXX,DCC,DNAH17,DNAH8,DNAJC10,EEFSEC,EGFLAM,EHMT2,EWSR1,FAAH,FAT1,FEZF2,FH,FSTL3,GOLGA3,GOLGB1,GSTP1,GUK1,HDAC4,HSPG2,IPO13,KDM2B,KIAA0355,KLHDC2,KLHL17,KLHL7,LIMK1,LRPPRC,MACF1,MCF2L2,mir-489,MYT1L,NEDD4,NFKB1,NFKBIA,NR2C1,NSDHL,O…	119		Developmental Disorder	global developmental delay	Global developmental delay	0.000103	0.00647	GRIN2A,HERC2,TRAPPC12,WWOX,ZNF148	5
Organismal Development	morphology	Morphology of body cavity	6.91e-11	9.48e-09	ABCC1,ABCC2,ABCG1,ACKR3,ACTN4,ACVRL1,ADAM19,ADCY5,ADORA3,ADRA1D,AGO2,AKAP1,AKAP12,AKAP13,AMPD2,ANGPT2,ANK2,AOAH,APP,ARID3A,ARRB1,ARSG,ASB2,ATF6,ATP2A3,BBC3,BCAS3,BLNK,BMF,C3,CABLES1,CACNB4,CASZ1,CCR1,CHRNA3,CISH,CMIP,CMKLR1,CPT2,CREB1,CRH,CSF1R,CTSB,CTSC,CUX1,CYP27A1,DAB2,DAPK1,DECR1,DNAJB6,DTNA,EGF,ELMO1,ETS1,ETV6,FABP5,FAH,FBXO32,FLNA,FOXO3,FPR2,FXN,GRK6,GSN,GSTZ1,HCK,HDAC4,HDAC5,HINT2,HS2ST1,I…	179		Cancer,Hematological Disease,Immunological Disease,Organismal Injury and Abnormalities	lymphoma	Lymphoma	7.56e-10	8.32e-08	ABCC1,ABCG1,ACVRL1,ADAMTS15,ADORA1,ADRA1D,ALK,ALOX5,AMOTL1,AOC3,ARHGAP17,ARHGEF28,ARID1B,ASXL3,ATN1,BECN1,C1R,CASP2,CD2,CDKN1A,CEP250,CIITA,CMIP,COL23A1,COL4A2,CREM,CSF2RB,CSNK1G2,CTSH,DAPK1,DDR2,DNASE2,DNMT3A,DUSP8,EGF,ETV6,FYB1,GFAP,GNAI2,GRIN2D,GSN,HECW2,HMGCR,ID3,IFI30,IFI35,IFNAR2,IKZF1,IRF4,IRF8,ITGAE,ITGAX,ITPKB,ITPR2,KALRN,KDM2B,KLF6,KSR1,LIMK1,MAD1L1,MAP2K3,MCM3AP,MDM4,MGAT4A,MGLL,MME,MR…	116		Cancer,Gastrointestinal Disease,Organismal Injury and Abnormalities	upper gastrointestinal tract tumor	Upper gastrointestinal tract tumor	1.19e-06	8.85e-05	ACOX3,ADAMTS16,ADAMTS9,ADCY5,AGBL4,AMZ1,AP2A2,ATM,ATP2B2,AXIN2,BCOR,BMP5,BRAF,BRINP2,BTBD11,CABIN1,CACNA1B,CACNA1E,CACNA1H,CACNA2D2,CALM1 (includes others),CARD11,CCR7,CELF2,CFAP47,CHN1,COL19A1,COL20A1,COL5A1,CPED1,CREM,CSF1R,CTNNA2,DAB2IP,DACH2,DCC,DEFB121,DEPTOR,DOCK5,DVL1,DYNC1I1,EHMT2,EPHA4,EWSR1,F8,FAT1,FBXL18,FEZ2,FIP1L1,FOXN2,GAD1,GAL3ST1,GALM,GANAB,GDF6,GLIPR2,GOLGB1,GRK4,GSTP1,HAX1,HDGF,…	156		Gene Expression	transcription	Transcription of DNA	0.000108	0.00674	ABLIM1,AFF3,AGO2,ARHGAP35,BCL6,CASK,CC2D1B,CDH1,CDH13,CDKN2A,CHMP1A,COL1A1,CREBBP,CREM,DNMT1,E4F1,ETS2,FIGLA,FOSB,GLI3,GZF1,HDAC4,HMGA1,HOXB9,HOXC4,HOXD10,KCTD1,KDM4C,KMT5A,LHX5,MAPK9,MCF2L,MLLT11,MLLT6,NFIX,NPAS2,NR2F1,PAF1,PAX6,PAX9,PCGF1,PEX14,RIT2,RNF6,RORB,RRP1B,RUNX1,SATB2,SIRT6,SLC30A9,SMYD3,SPIB,SS18,SSBP3,TAL1,TOX3,TSC2,UIMC1,USP2,UTF1,WWC3,WWOX,WWP2,XBP1,YEATS2,ZBTB20,ZC3H12A,ZFHX3,ZNF1…	69
Cell-To-Cell Signaling and Interaction,Cellular Movement	recruitment	Recruitment of myeloid cells	8.66e-11	1.18e-08	ACVRL1,ADORA2B,ADORA3,ANGPT2,AOC3,APP,ATG7,BTLA,C3,CCL22,CCL24,CCR1,CMKLR1,CSF1R,CTSC,CYP1B1,ETS1,FGR,FPR2,GRK6,GSN,HCK,IL17RA,IL1B,IL1R1,ITGB2,LSP1,LTB4R,MYO9B,NCF4,NFIC,NLRP3,NOD1,NOTCH1,PIK3CD,PIK3R5,PPARG,RCAN1,SELPLG,SMAD3,STAT3,STAT6,SWAP70,TNFRSF1A,TRPM2,VWF	46		Cellular Movement	invasion	Invasion of cells	7.95e-10	8.68e-08	ACAT1,ADAMTS15,AGO2,AKAP12,ALK,ALOX5,ARHGEF11,ASAP1,ATP,ATP6V0A1,CAMK2G,CDC42BPB,CDH2,CDK5,CDKN1A,CTSH,DAB2,DLC1,DNM2,DPYSL3,DSE,EGF,ELMO1,ETV6,FGD4,GAB2,GALNT2,GIPC1,GNAI2,GRID2,GSN,HMG20A,IKZF1,ITGAM,ITGAX,ITGB8,KLF6,KRT8,LAMA5,LDLRAP1,LIMA1,LIMK1,LINC00963,LOXL2,LRP5,MAPKAPK2,MITF,MSI2,MTA1,MYB,NCOR1,NDRG1,NEDD4,NEDD9,NOTCH1,NRP1,NRP2,PALLD,PDGFA,PDGFD,PDLIM1,PDLIM2,PIK3R1,PLAUR,PPARD,RAB11FIP…	96		Cancer,Gastrointestinal Disease,Organismal Injury and Abnormalities	upper gastrointestinal tract cancer	Upper gastrointestinal tract cancer	1.36e-06	0.0001	ACOX3,ADAMTS16,ADAMTS9,ADCY5,AGBL4,AMZ1,AP2A2,ATM,ATP2B2,AXIN2,BCOR,BMP5,BRAF,BRINP2,BTBD11,CABIN1,CACNA1B,CACNA1E,CACNA1H,CACNA2D2,CALM1 (includes others),CARD11,CCR7,CELF2,CFAP47,CHN1,COL19A1,COL20A1,COL5A1,CPED1,CREM,CSF1R,CTNNA2,DAB2IP,DACH2,DCC,DEFB121,DEPTOR,DOCK5,DVL1,DYNC1I1,EHMT2,EPHA4,EWSR1,F8,FAT1,FBXL18,FEZ2,FIP1L1,FOXN2,GAD1,GAL3ST1,GALM,GANAB,GDF6,GLIPR2,GOLGB1,GRK4,GSTP1,HAX1,HDGF,…	155		Cancer,Organismal Injury and Abnormalities,Reproductive System Disease	adenocarcinoma	Endometrial adenocarcinoma	0.00011	0.0068	ABCA10,ADAMTSL1,ARHGAP35,ARHGAP6,ARHGEF10,ARHGEF17,ARID1B,ARIH2,BAIAP2L2,BBS5,BCL6,CACNA1C,CASK,CCDC14,CCDC60,CDH1,CDH18,CDH4,CDKN2A,CHRNA1,CHST11,CLMN,CNTN3,CREBBP,CREM,CSMD1,CTNNA2,DDB2,DIS3L2,DLG2,DMXL2,DNAH17,DNAJC13,DNMT1,ELMO1,EPC2,FAF2,FNDC1,GLI3,GLP2R,GLRA1,GRIA2,GULP1,HDAC4,HERC2,HYLS1,IGF2BP1,KCNAB2,KRT39,LOXHD1,LRP2,MCM2,MLLT11,MN1,MTMR7,MUC5B,NFIX,NID1,NLRP7,NPAS2,PALLD,PARP11,PDE4D,P…	101
Cellular Movement,Hematological System Development and Function,Immune Cell Trafficking	cell movement	Cell movement of mononuclear leukocytes	9.21e-11	1.24e-08	ABCC1,ABCG1,ACKR3,ACTN4,ANGPT2,ANO6,AOC3,APP,ATG7,C3,CCL22,CCL24,CCL8,CCR1,CD2,CMKLR1,CUX1,ELMO1,ETS1,ETV6,FABP5,FPR2,GNA12,GNAO1,GRK6,HCK,ICAM2,IL15,IL17RA,IL17RB,IL1B,ITGAE,ITGAX,ITGB2,KCNE3,LCP1,LIMK1,MAML1,MR1,MYB,MYH9,MYO9B,NEDD9,NLRP3,NOTCH1,NOTCH4,NR1H3,OLFM4,PIK3CD,PPARG,RALGDS,RAPGEF1,RASSF5,RUNX1,SELPLG,SH2D3C,SMAD3,SOCS3,SPHK2,SST,STAT3,SWAP70,TGFBR1,TNFRSF1A,TNFRSF21,TNFRSF8,TNFSF10,T…	69		Cellular Assembly and Organization,Tissue Development	fibrogenesis	Fibrogenesis	9.32e-10	1.01e-07	ADD1,ADORA1,AKAP1,AKAP13,ARHGEF10L,ARHGEF11,ARRB1,ASAP3,ATP,CAMK2D,CAPN1,CASQ2,CDC42BPB,CDK5RAP2,CDKN1A,COBL,COL5A1,CORO1A,CXXC5,DAB2,DLC1,DNMT3A,DPYSL3,DYSF,EGF,GFAP,GNAI2,GSN,KANK1,KRT8,KSR1,LIMK1,MME,MPRIP,MYO1C,NCKIPSD,NEK6,NOTCH1,PALLD,PDLIM4,PIK3R1,PLAUR,PRKCH,RAC1,RGCC,SEMA4D,SGK1,SH3PXD2A,SLC9A1,SORBS1,STAB1,STARD13,SYVN1,TGFBI,TGFBR1,TIAM1,TNS3	57		Cancer,Organismal Injury and Abnormalities,Respiratory Disease	laryngeal squamous cell carcinoma	Laryngeal squamous cell carcinoma	1.63e-06	0.000119	ADAMTS14,ARHGAP6,ASPSCR1,ATM,BRINP2,C17orf80,C1orf162,CACNA1B,CLIC2,COL19A1,COL20A1,COL5A1,CTNNA2,DCC,DNAH17,DOK6,EYA1,FAT1,HS3ST3A1,LRPPRC,LY6D,MINDY4,MSLN,MYO1A,MYT1L,NINL,PCDHB4,PCLO,PKHD1L1,RIMBP2,RPTOR,SCN3A,SH3PXD2A,SIN3B,SLC9A2,TCERG1L,TNIK,TRAM2,TRAPPC9,UAP1	40		Cancer,Organismal Injury and Abnormalities	extraadrenal retroperitoneal tumor	Extraadrenal retroperitoneal tumor	0.000123	0.00759	ADAMTS17,ADAMTSL1,ADARB2,ADD1,AFF3,AGBL1,ANKRD29,ARHGAP35,ARHGEF10,ARHGEF17,ARID1B,ATP13A4,C12orf40,CACNA1C,CADM2,CC2D1B,CCDC14,CDH1,CDH18,CDH4,CDKN2A,CHEK1,CNTN3,COL1A1,CREBBP,CREM,CSMD1,CSRP2,CTNNA2,DIP2C,DIS3L2,DNAH17,DNAJC13,DNAJC21,E4F1,EPC2,ETS2,FANCD2,FARP2,FIGLA,GLI3,GLRA1,GPRC5C,GRIN2A,HDAC4,HERC2,HLA-DRB1,HPS1,HTR2B,IGF2BP1,KDM4C,KLK6,KRT39,LAMA3,LDB3,LOXHD1,LRP2,MAGIX,MAP1S,MAP4,MAPK8I…	130
Cell Morphology,Cellular Movement	cell spreading	Cell spreading	9.34e-11	1.25e-08	ACTN4,AKAP12,ARHGAP24,ASAP1,ASB2,BCAR3,BST1,C3,DAB2,DCTN2,DLC1,EGF,EHD1,ELMO1,ETS1,FGR,FLNA,GP6,GRID2,HCK,IGF1,IGF2R,ITGA11,ITGB2,KMT2D,MINK1,MPRIP,MYH10,MYH9,MYO10,MYO9B,NEDD9,PACSIN2,PAK4,PALLD,PDE3B,PODXL,PRKCE,RAPGEF1,RAPGEF3,RUNX1,SRC,STAT3,TNS1,TNS3,VASP,VWF	47		Cardiovascular System Development and Function,Organismal Development	angiogenesis	Angiogenesis	9.91e-10	1.06e-07	ACVRL1,ADD1,AGO2,AOC3,ATP,ATXN1,BECN1,C1QA,C5AR1,CAPN1,CCM2,CDH2,CDKN1A,CHD7,COL4A2,COL5A1,CSF2RB,CTSH,CXXC5,DAB2,DNM2,DYSF,EGF,ETV6,FGR,FLI1,FPR2,GAB2,GATAD2A,GSN,HRH1,ID3,ITGAM,ITGB8,KDM2B,KLF6,KLF7,LAMA5,LOXL2,LRP5,LTB4R,MAP2K3,MAPKAPK2,MDM4,MYB,MYOF,NCKIPSD,NDRG1,NOTCH1,NRP1,NRP2,PBX1,PDGFA,PDGFD,PIK3C2B,PIK3R1,PLAUR,PNPLA6,POR,PPARD,PSAP,PSEN2,RAC1,RAC2,RAPGEF1,RARA,RASA3,RCAN2,RGCC,RNF213,R…	95		Cancer,Organismal Injury and Abnormalities	soft tissue neoplasm	Soft tissue neoplasm	1.64e-06	0.000119	ABCG5,ADARB2,ADCY5,ASPSCR1,ATM,ATP2B4,AXIN2,BCOR,BRAF,BRD2,CACNA1B,CACNA1H,CAMSAP3,CCNT1,CELF1,CFAP47,CSF1R,CTSL,DNAH17,DOK6,ECE1,EIF3D,FARS2,FMNL2,FYN,HMGA2,HSPG2,INPP5D,KBTBD6,KDM3B,LIMK1,LRPPRC,MACF1,MAD1L1,MAP3K5,MRPL50,MTHFD1L,MYT1L,NCOA2,NINL,NSDHL,NTRK1,ONECUT3,OR6S1,PCDHB16,PCLO,PCSK9,PIP5K1C,PKHD1L1,PKN2,POLE3,PSMB9,PTPN3,ROBO2,SFPQ,SKOR1,SLAIN2,SLC25A47,SOX5,SREBF1,TGFBR3,TMC1,TP63,TRAP…	70		Cellular Development,Cellular Growth and Proliferation,Nervous System Development and Function,Tissue Development	growth	Growth of neurites	0.000136	0.00833	ARID1B,DPYSL3,DUSP13,FARP2,IGF2BP1,LAMA3,MAPK9,MID1,NEU3,NFIX,PALLD,PAX6,PPP2R2C,PSAP,RAB33A,RIT2,RNF6,RTN4RL2,SCN4B,SERPINE1,SGK1,SRGAP1,SRRM4,SS18,TIAM1,TSC2,VCAN,WWOX	28
Cellular Assembly and Organization,Cellular Function and Maintenance,Tissue Development	formation	Formation of actin filaments	9.53e-11	1.27e-08	AKAP1,AKAP13,ARF1,ARHGEF10L,ARRB1,CCL24,CORO7/CORO7-PAM16,CREB1,CRH,CXXC5,DAB2,DIAPH3,DLC1,EGF,EVL,GNA12,GNAO1,GNG7,GSN,HCK,IGF1,IL1B,ITGB5,KSR1,LIMK1,LIMK2,MINK1,MPRIP,MYO1C,NCK2,NOTCH1,NPR1,PAK4,PALLD,PDLIM4,PI4K2A,PIP5K1B,PKN2,PRKCE,RAPGEF3,RGCC,SH3PXD2A,SMAD3,SRC,SST,STARD13,STAT3,TGFBR1,TNS3,TWF2,VASP	51		Cancer,Organismal Injury and Abnormalities,Renal and Urological Disease	urinary tract cancer	Urinary tract cancer	1.16e-09	1.24e-07	ABCC1,ACAT1,ACOT7,ADAMTSL4,ADORA1,AGL,AHRR,AKAP13,AKAP2,ALDH16A1,ALK,AOC3,ARHGEF7,ARID1B,ASAP1,ASAP3,ASXL2,ATXN1,BCKDHA,BCL9L,BECN1,BICD2,BRPF3,CABIN1,CACNB1,CAMK2G,CASP2,CCNY,CDC42BPB,CDK5RAP2,CDKN1A,CHRNA4,CIITA,CLUL1,CREM,CSF2RB,CSGALNACT2,CYTH4,DAGLA,DAPK1,DENND3,DIS3L2,DLST,DNASE2,DNMT3A,EGF,ETV6,FAH,FLI1,FOXK2,FRY,GALNT6,GFOD1,GLTP,GPR68,GRIN2D,GSN,GYPC,H2AFY,HMGCR,HS2ST1,HSD17B14,IFNAR2,IK…	155		Cancer,Organismal Injury and Abnormalities,Reproductive System Disease	carcinoma	Breast carcinoma	2.28e-06	0.000164	ABR,ADAMTS14,ADAMTS3,ADAMTS9,ADARB2,AKT2,AMOTL2,ANKRD52,ARPC5L,ART5,ASH2L,ATM,AXIN2,BRAF,BTBD11,CACNA1B,CACNA1E,CACNA1H,CALM1 (includes others),CAPZB,CCNT1,CMKLR1,COG8,COMMD3,CPT1A,CROCC,CTNNA2,DAO,DAXX,DEPTOR,DNAH17,ECE1,EHMT1,EHMT2,ESRRG,EYA1,FAM107B,FAT1,FSTL3,FYN,GSTP1,GUK1,GULP1,HAX1,HDAC4,HSPG2,INPP5D,IPO13,KBTBD6,KDM2B,KIAA0355,KIF1C,KLHL17,LIMK1,LRRK1,MACF1,MAP3K5,MAPRE3,MCF2L2,MYH2,MYO18…	99		Cell-To-Cell Signaling and Interaction	adhesion	Adhesion of kidney cancer cell lines	0.000138	0.00836	CDH1,NEU3,TIAM1	3
Cancer,Hematological Disease,Immunological Disease,Organismal Injury and Abnormalities	lymphocytic cancer	Lymphocytic cancer	9.84e-11	1.3e-08	ABCC1,ABCG1,ACVRL1,ADAM19,ADAMTS15,ADORA3,ADRA1D,AHNAK,AMOTL1,ANGPT2,ANK2,ANKH,AOC3,APP,ARHGAP26,ARHGEF28,ARID1B,ASAP2,ATF6,ATG7,ATN1,BBC3,BLNK,BMF,BRD2,C3,CACNB4,CCL22,CCL24,CCL8,CD2,CD33,CD3D,CMIP,COL12A1,COL23A1,CORO2A,CSF1R,CSF3R,CSNK1G2,CTBP1,CTSC,CTSH,CXXC1,CXXC5,CYP1B1,DAB1,DAPK1,DDR2,DLC1,DLEU1,DNM2,DNMT3A,EGF,ELMO1,ERCC4,ETS1,ETV6,FAM129B,FANCA,FGR,FILIP1L,FKBP9,FOXO3,FOXP1,GNA12,GSN,H6P…	183		Cancer,Organismal Injury and Abnormalities,Renal and Urological Disease	urinary tract tumor	Urinary tract tumor	1.17e-09	1.24e-07	ABCC1,ACAT1,ACOT7,ADAMTSL4,ADORA1,AGL,AHRR,AKAP13,AKAP2,ALDH16A1,ALK,AOC3,ARHGAP26,ARHGEF7,ARID1B,ASAP1,ASAP3,ASXL2,ATXN1,BCKDHA,BCL9L,BECN1,BICD2,BRPF3,CABIN1,CACNB1,CAMK2G,CASP2,CCNY,CDC42BPB,CDK5RAP2,CDKN1A,CHRNA4,CIITA,CLUL1,CREM,CSF2RB,CSGALNACT2,CYTH4,DAGLA,DAPK1,DENND3,DIS3L2,DLST,DNASE2,DNMT3A,EGF,ETV6,FAH,FLI1,FNIP2,FOXK2,FRY,GALNT6,GFOD1,GLTP,GPR68,GRIN2D,GSN,GYPC,H2AFY,HMGCR,HS2ST1,HSD…	158		Cancer,Organismal Injury and Abnormalities	head and neck squamous cell cancer	Head and neck squamous cell carcinoma	2.8e-06	0.000199	ACOT4,ADAMTS14,ADCY5,AK5,ANKRD52,ARHGAP6,ARMCX2,ART5,ASPSCR1,ATM,AXIN2,BCOR,BMP5,BRAF,BRINP2,C17orf80,C1orf162,CABIN1,CACNA1B,CACNA1E,CACNA2D2,CAPN5,CARD8,CASP9,CBFA2T3,CDC34,CELF2,CFAP47,CHN1,CLIC2,COL19A1,COL20A1,COL5A1,CREM,CROCC,CTNNA2,DACH2,DCC,DEFB121,DNAH17,DOK6,DYNC1I1,EWSR1,EYA1,FAT1,FEZ2,FIP1L1,FMNL2,FRMD6,GAL3ST1,GALM,GDF6,GOLGB1,HAX1,HECTD1,HLA-DQA2,HMGA2,HOXA2,HS3ST3A1,HSPG2,IFT140,K…	129		Cancer,Organismal Injury and Abnormalities	malignant neoplasm of retroperitoneum	Malignant neoplasm of retroperitoneum	0.000147	0.00882	ADAMTS17,ADAMTSL1,ADARB2,AFF3,AGBL1,ANKRD29,ARHGAP35,ARHGEF10,ARHGEF17,ARID1B,C12orf40,CACNA1C,CADM2,CC2D1B,CCDC14,CDH1,CDH18,CDH4,CDKN2A,CHEK1,COL1A1,CREM,CSMD1,CSRP2,CTNNA2,DIP2C,DIS3L2,DNAH17,DNAJC13,DNAJC21,E4F1,ETS2,FANCD2,FARP2,FIGLA,GLI3,GLRA1,GRIN2A,HDAC4,HERC2,HLA-DRB1,HPS1,HTR2B,IGF2BP1,KDM4C,KLK6,LAMA3,LDB3,LOXHD1,LRP2,MAGIX,MAP1S,MAP4,MAPK8IP3,MCCC2,MCF2L,MCM2,MLLT11,MN1,MOV10L1,MUC5B…	119
Cancer,Neurological Disease,Organismal Injury and Abnormalities	glioma formation	Glioma	1.04e-10	1.36e-08	ABCC3,ACTN1,ACTN4,ADAMTS8,AK5,AKAP12,ANGPT2,ANK2,ANKRD11,ANO2,AOAH,APOL4,APOPT1,ARID1B,ARRB1,ASB2,ATN1,BANP,BMF,CACNG2,CDKL5,CLCN7,CMSS1,COL14A1,CSF1R,CSF3R,DDR2,DGAT2,DIAPH3,DNAH17,DNMT3A,DTNA,ECT2,EHMT1,ELMO1,ELOVL7,FANCA,FGD5,FKBP9,FLNA,FOXO3,FPR2,GLB1,GNAO1,GREB1L,GSN,HIPK2,HIVEP3,HK2,IGF1,IL15,IL1B,IL1R1,ITGB5,ITSN1,KMT2D,LAMB1,LCP1,LDLRAD3,LETM1,LHPP,LIMK1,LIMK2,MAZ,MBP,MDM4,MGLL,MGMT,MKNK1…	128		Cancer,Organismal Injury and Abnormalities	advanced malignant tumor	Advanced malignant tumor	1.26e-09	1.32e-07	ACP5,AKAP12,ALK,ALOX5,AOC3,ASAP1,ASXL2,C1R,C5AR1,CD59,CDH2,CDK5,CDKN1A,CHRNA4,COL4A2,COLEC12,CSF2RB,CTSH,CXXC5,DAB2,DAPK1,DDR2,DLC1,DNMT3A,DPYSL3,DYNLRB1,EGF,FGR,FRY,GRIN2D,HMGCR,HRH1,ID3,IFI30,IFNAR2,IL15RA,IL17RA,IRF4,KLF6,KRT8,LAMA5,LIMK1,LOXL2,MAP2K3,MDM4,MITF,MKNK1,MME,MR1,MSI2,MYB,MYO1C,NDRG1,NEDD9,NOTCH1,NR1I3,NRP1,NRP2,PDGFA,PDLIM1,PIK3R1,PIK3R5,PLAUR,PLEC,PLPP1,POR,PRUNE2,PSAP,RAC1,RAC2,…	99		Auditory and Vestibular System Development and Function,Organ Morphology,Organismal Development	morphology	Morphology of ear	2.81e-06	0.000199	ABR,ATP2B2,CASP9,DVL1,ECE1,EYA1,GDF6,HOXA2,HSPG2,NFKB1,NKX3-2,NR2F1,OTX2,RARA,RARG,SLC44A2,TBX1,TP63	18		Cancer,Cell Death and Survival,Organismal Injury and Abnormalities,Tumor Morphology	cell death	Cell death of mammary tumor cells	0.000148	0.00882	CDH1,CDKN2A,CHEK1,MAPK9,SGK1,TPM1	6
Cellular Movement,Hematological System Development and Function,Immune Cell Trafficking	homing	Homing of leukocytes	1.14e-10	1.48e-08	ACKR3,ADORA3,ANGPT2,ANO6,AOC3,APP,ARHGEF7,BST1,C3,C5AR2,CAPG,CCL22,CCL24,CCL8,CCR1,CMKLR1,CSF1R,CSF3R,CUX1,DYSF,ELMO1,FGR,FPR2,GNA12,GNAO1,GRK6,GSN,HCK,IL15,IL1B,IL1R1,ITGAE,ITGB2,LCP1,LIMK1,LSP1,LTB4R,MARCO,MYO9B,NEDD9,NPR1,PIGR,PIK3CD,PIK3R5,PPARG,RUNX1,SELPLG,SERPINA1,SMAD3,SOCS3,SPHK2,STAT3,STAT6,STIM1,SWAP70,TNFRSF1A,TRPM2	57		Cellular Movement	cell movement	Cell movement of blood cells	1.3e-09	1.35e-07	ABCC1,ABCG1,ACVRL1,ADORA1,ALOX5,ANO6,AOC3,ARHGEF7,ARRB1,ASB2,ATP,BECN1,C5AR1,CAMK1D,CD2,CDKN1A,CIITA,CORO1A,CSF2RB,DDR2,DOK2,DYSF,EGF,ELMO1,ETV6,FGR,FPR2,FYB1,GAB2,GFAP,GNAI2,GSN,GYPC,HRH1,ICAM2,IL15RA,IL17RA,IRF5,ITGAE,ITGAM,ITGAX,KCNA3,KLF6,LAG3,LAMA5,LAT,LIMK1,LRCH1,LTB4R,MAP2K3,MAPKAPK2,MR1,MYB,NDRG1,NEDD9,NFIC,NLRC4,NOD1,NOTCH1,NR1H3,NRP2,P2RX1,PIK3R1,PIK3R5,PLAUR,PLEC,RAC1,RAC2,RAPGEF1,RARA…	99		Cellular Assembly and Organization,Cellular Function and Maintenance	organization	Organization of cytoskeleton	2.82e-06	0.000199	ABR,ADAMTS3,AKIRIN1,ARHGAP6,ARPC3,ATCAY,B9D2,BRAF,BRK1,CACNA1H,CAMSAP3,CAPZB,CCDC65,CCR7,CHL1,CHN1,CRHR2,CROCC,CSF1R,CTNNA2,DAB2IP,DCC,DOCK5,DVL1,EHMT1,EPB41L5,EPHA4,EYA1,FAT1,FEZF2,FGR,FMNL2,FYN,GAS2L3,GAS7,GRK4,HDAC4,HDGF,HOOK3,IFT140,INPP5D,KIF1C,KIF5B,KIRREL3,KLF7,KLHL17,LIMK1,LOX,MACF1,MAPRE3,MARK1,MICALL2,MOG,MYO1A,NCAM2,NEK6,NFKB1,NFKBIA,NIN,NINL,NR2F1,NTN1,NTRK1,PCLO,PIP5K1C,PLEKHG6,PRKCA…	90		Organismal Survival	organismal death	Organismal death	0.000149	0.00883	ADD1,ADGRG6,AGO2,AP1M1,APLP2,ARHGAP35,ARIH2,BCL6,CACNA1C,CASK,CDH1,CDKN2A,CHEK1,CHRNA1,CLMP,CREBBP,CREM,CTNNA2,CYP24A1,CYP26C1,DDB2,DNAJC21,DND1,DNMT1,DPH1,E4F1,EPN2,ETS2,FAN1,FANCD2,GLP2R,GPD2,GRIA2,HDAC4,HIST2H2AA3/HIST2H2AA4,HOXC4,HTR2B,IGF2BP1,INSIG1,KCNAB2,KDM4C,KMT5A,LAMA3,LDB3,LHX5,LIMA1,LRP2,MAP4,MAPK8IP3,MAPK9,MCM2,MN1,MUC5B,NEBL,NFIX,NLRP6,NR2F1,PALLD,PANK2,PCSK1,PEX5,PHEX,PLEC,PLS3,PNP…	103
Cellular Movement,Hematological System Development and Function,Immune Cell Trafficking	cell movement	Cell movement of lymphocytes	1.35e-10	1.74e-08	ABCC1,ABCG1,ACKR3,ACTN4,AOC3,APP,ATG7,C3,CCL22,CCL24,CCL8,CCR1,CD2,CMKLR1,CUX1,ELMO1,ETS1,ETV6,FABP5,GNA12,GNAO1,GRK6,ICAM2,IL15,IL17RA,IL17RB,IL1B,ITGAE,ITGB2,KCNE3,LCP1,LIMK1,MAML1,MR1,MYB,MYH9,NEDD9,NLRP3,NOTCH1,NOTCH4,NR1H3,PIK3CD,PPARG,RALGDS,RAPGEF1,RASSF5,RUNX1,SELPLG,SH2D3C,SOCS3,SPHK2,SST,STAT3,SWAP70,TGFBR1,TNFRSF1A,TNFRSF21,TNFRSF8,TNFSF10,TNFSF13,ZC3H12A	61		Cancer,Endocrine System Disorders,Gastrointestinal Disease,Organismal Injury and Abnormalities	pancreatic tumor	Pancreatic tumor	1.39e-09	1.44e-07	ACSM6,ACVRL1,ADAMTS15,ADD1,ADPGK,AGL,AKAP1,AKAP13,ALK,AMOTL1,APOC1,ARHGEF10L,ARHGEF7,ARID1B,ARSB,ASAP1,ASXL3,ATP2B4,ATP6V0A1,BRPF3,C11orf49,C1orf52,C1R,C5AR1,CACNA2D4,CD59,CDC42BPB,CDH2,CDK5,CDKN1A,CELSR1,CIITA,CLEC16A,COL5A1,COLEC12,CPSF3,CSF2RB,CTTNBP2,CUEDC1,CYB5R3,CYTH3,DAPK1,DENND3,DGKG,DIP2C,DIS3L2,DLC1,DNMT3A,DOK2,DSE,DYSF,EHD1,ENO1,ERC2,FAM178B,FHAD1,FNIP2,FOCAD,FOXN3,GALNT2,GGA1,GRID2,HE…	193		Cancer,Organismal Injury and Abnormalities	soft tissue sarcoma cancer	Soft tissue sarcoma	3.06e-06	0.000214	ABCG5,ADARB2,ADCY5,ASPSCR1,ATM,ATP2B4,AXIN2,BCOR,BRAF,BRD2,CACNA1B,CACNA1H,CAMSAP3,CCNT1,CELF1,CFAP47,CSF1R,CTSL,DNAH17,DOK6,ECE1,EIF3D,FARS2,FMNL2,HMGA2,HSPG2,INPP5D,KBTBD6,KDM3B,LIMK1,LRPPRC,MACF1,MAD1L1,MAP3K5,MRPL50,MTHFD1L,MYT1L,NCOA2,NINL,NSDHL,NTRK1,ONECUT3,OR6S1,PCDHB16,PCLO,PCSK9,PIP5K1C,PKHD1L1,PKN2,POLE3,PSMB9,PTPN3,ROBO2,SFPQ,SKOR1,SLAIN2,SLC25A47,SOX5,TMC1,TP63,TRAPPC9,UBE3C,WDR90,WS…	67		Cancer,Organismal Injury and Abnormalities	lymphoreticular neoplasm	Lymphoreticular neoplasm	0.000181	0.0106	ABCA10,ABCB8,ADAMTS17,ADAMTSL1,AFF3,AGBL1,ARHGAP35,ARHGEF10,ARID1B,ATP2C2,BCL6,C8orf44-SGK3/SGK3,CADM2,CAND2,CDCA2,CDH1,CDH4,CDKN2A,CHEK1,CLMP,CNTN3,COL1A1,CREBBP,CREM,CSMD1,CTNNA2,DCAF5,DDB2,DGKZ,DIP2C,DMXL2,DNAH17,DNMT1,E4F1,FANCD2,FARP2,FBXO25,FNDC1,GLI3,GPD2,GRIN2A,GULP1,GYG1,HDAC4,HERC2,HLA-DQB1,HLA-DRB1,HMG20B,HMGA1,ITSN2,LAMA3,LIMA1,LRP2,MAP7,MN1,MUC5B,NFIX,NID1,NLRP7,NPEPPS,OPCML,PANK2,PD…	110
Organismal Development	abnormal morphology	Abnormal morphology of body cavity	1.37e-10	1.76e-08	ABCC1,ACKR3,ACTN4,ACVRL1,ADAM19,ADCY5,ADORA3,ADRA1D,AGO2,AKAP1,AKAP12,AKAP13,AMPD2,ANGPT2,ANK2,AOAH,ARID3A,ARRB1,ARSG,ASB2,ATF6,ATP2A3,BBC3,BCAS3,BLNK,BMF,C3,CABLES1,CACNB4,CCR1,CHRNA3,CISH,CMIP,CMKLR1,CPT2,CREB1,CRH,CSF1R,CTSB,CTSC,CUX1,CYP27A1,DAB2,DAPK1,DNAJB6,DTNA,EGF,ETS1,ETV6,FAH,FBXO32,FLNA,FOXO3,FPR2,GRK6,GSN,GSTZ1,HCK,HDAC4,HDAC5,HINT2,HS2ST1,ICMT,IGF1,IGF2R,IL15,IL17RA,IL1B,IL1R1,INPP5E…	162		Organismal Development	morphology	Morphology of body cavity	1.47e-09	1.51e-07	ABCC1,ABCC2,ABCG1,ACSL1,ACVRL1,ADCY5,ADORA1,ADRA1D,AGL,AGO2,AKAP1,AKAP12,AKAP13,ALOX5,AOAH,ARHGEF11,ARRB1,ARSB,ASB2,ATF6,ATXN1,BECN1,BLNK,CABIN1,CABLES1,CACNB1,CAMK2D,CAPN1,CASP2,CASQ2,CDH2,CDK5,CDKN1A,CDS2,CIITA,CISH,CMIP,CREM,CSF2RB,DAB2,DAPK1,DFFB,DNASE2,DOK2,DTNBP1,DUSP8,EGF,ELMO1,ETV6,FAH,FLI1,FPR2,GNAI2,GRK5,GSN,HINT2,HMGCR,HS2ST1,ID3,IKZF1,IL17RA,INPP5E,IRF4,IRF5,IRF8,ITGB8,ITPKB,KLF6,KRT8…	142		Embryonic Development,Organ Development,Organismal Development,Skeletal and Muscular System Development and Function,Tissue Development	formation	Formation of muscle	3.29e-06	0.000229	BMP5,CACNA1H,CACNA2D2,CAPZB,COL19A1,DOCK5,ESRRG,FMNL2,HDAC4,HSPG2,LOX,MAP3K5,MYH2,MYL3,MYO18B,NCOA2,NFKBIA,NTN1,PIP5K1C,PLD3,PRKCZ,PXN,SDC1,SGCE,SIN3B,SIRT2,SPEG,SVIL,TBX1,TBX5,TGFBR3,TP63,ZMPSTE24	33		Cancer,Organismal Injury and Abnormalities,Reproductive System Disease	female genital tract adenocarcinoma	Female genital tract adenocarcinoma	0.000202	0.0118	ABCA10,ADAMTSL1,AFF3,AGBL1,ARHGAP35,ARHGAP6,ARHGEF10,ARHGEF17,ARID1B,ARIH2,ATP2C2,BAIAP2L2,BBS5,BCL6,C16orf78,CACNA1C,CASK,CCDC14,CCDC60,CDH1,CDH13,CDH18,CDH4,CDKN2A,CHEK1,CHRNA1,CHST11,CLMN,CNTN3,CREBBP,CREM,CSMD1,CTNNA2,DDB2,DIS3L2,DLG2,DMXL2,DNAH17,DNAJC13,DNMT1,ELMO1,EPC2,ETS2,FAF2,FARP2,FNDC1,GLI3,GLP2R,GLRA1,GRIA2,GULP1,GYG1,HDAC4,HERC2,HIST2H2AA3/HIST2H2AA4,HMGA1,HSPA12B,HTR2B,HYLS1,IGF2BP…	134
Cellular Movement	homing	Homing of cells	1.42e-10	1.81e-08	ABCC1,ACKR3,ACTN1,ADORA3,AKAP12,ANGPT2,ANO6,AOC3,APP,ARHGEF7,ARRB1,BST1,C3,C5AR2,CAPG,CCL22,CCL24,CCL8,CCR1,CD82,CMKLR1,CSF1R,CSF3R,CUX1,DYSF,EGF,ELMO1,FGR,FPR2,GNA12,GNAO1,GRK6,GSN,HCK,IGF1,IGF2R,IL15,IL17RA,IL1B,IL1R1,ITGAE,ITGB2,LCP1,LIMK1,LSP1,LTB4R,MAP3K5,MARCO,MYB,MYH10,MYO9B,NCK2,NEDD9,NPR1,NRP1,PIGR,PIK3CD,PIK3R5,PLXND1,PPARG,PTPN1,RHOU,RUNX1,SELPLG,SERPINA1,SGPP1,SMAD3,SOCS3,SPHK2,SRC,ST…	78		Cellular Assembly and Organization,Cellular Function and Maintenance	organization	Microtubule dynamics	1.51e-09	1.54e-07	ABCC1,AKAP12,ARHGEF28,ARHGEF7,ARID1B,ARRB1,ARSB,ASAP1,ATF6,ATP,ATP8A2,ATXN1,BECN1,BICD2,C1QA,CAMK1D,CD2,CDC42BPB,CDH2,CDK5,CDK5RAP2,CDKN1A,CELSR1,CEP250,CFAP54,CORO1A,DAB1,DAPK1,DGKG,DNM2,DPYSL3,DTNBP1,EGF,EHD1,ELMO1,ERC2,FGD4,FGR,GALK2,GALNS,GRID2,GRK5,GSN,HERC1,IL1RAP,ITGAM,ITGB8,ITSN1,KALRN,KCTD17,KLF7,LAMA5,LIMK1,LLGL1,LTB4R,MAPKAPK2,MGLL,MPRIP,MUSK,MYB,NCKIPSD,NDRG1,NEDD9,NEK6,NOTCH1,NRP1,NR…	111		Cellular Assembly and Organization,Cellular Function and Maintenance	organization	Microtubule dynamics	4.19e-06	0.000289	ADAMTS3,AKIRIN1,ARPC3,ATCAY,B9D2,BRAF,BRK1,CACNA1H,CAMSAP3,CAPZB,CCDC65,CCR7,CHL1,CHN1,CROCC,CSF1R,CTNNA2,DAB2IP,DCC,DOCK5,DVL1,EHMT1,EPHA4,EYA1,FEZF2,FGR,FYN,GAS2L3,GAS7,GRK4,HDAC4,HDGF,HOOK3,IFT140,INPP5D,KIF1C,KIF5B,KIRREL3,KLF7,LIMK1,LOX,MACF1,MAPRE3,MARK1,MICALL2,MOG,MYO1A,NCAM2,NEK6,NFKB1,NFKBIA,NIN,NINL,NR2F1,NTN1,NTRK1,PIP5K1C,PLEKHG6,PRKCA,PRKCH,PRKCZ,PTPRF,PXN,RBFOX2,ROBO2,RPS6KA3,RPTOR…	79		Cancer,Organismal Injury and Abnormalities,Respiratory Disease	carcinoma	Lung carcinoma	0.000205	0.0118	ABCB8,AGO2,APLP2,ARHGAP35,ARID1B,ASCL4,BCL6,CACNA1C,CASK,CCDC14,CDCA2,CDH1,CDH13,CDH4,CDKN2A,CREBBP,CSMD1,CTNNA2,CYP24A1,DDB2,DMKN,DMXL2,DNAH17,ETS2,FANCD2,FBXO15,GADL1,GLI3,GRIN2A,HERC2,HLA-DQB1,HMGA1,HPN,INPP5A,INSIG1,ITSN2,KLK6,LLGL2,LRP2,MAP4,MAPK9,MB21D2,MCM2,MOV10L1,MUC5B,NEU3,NID1,NPEPPS,OPCML,PAPSS2,PARVB,PCSK1,PDE4D,PDZD7,PIGG,PKD1L2,PLEC,POM121L12,POR,PRR5,RALB,RNF130,RUNX1,RYR1,SATB2,S…	83
Cancer,Hematological Disease,Organismal Injury and Abnormalities	hematologic cancer	Hematologic cancer	1.52e-10	1.92e-08	ABCC1,ABCC2,ABCC3,ABCG1,ABHD2,ACVRL1,ADAM19,ADAMTS15,ADCY5,ADORA3,ADRA1D,AGPAT4,AHNAK,AKAP12,AKAP13,ALOX12B,AMOTL1,ANGPT2,ANGPTL6,ANK2,ANKFY1,ANKH,ANKRD11,ANO2,AOC3,APP,ARHGAP24,ARHGAP26,ARHGAP9,ARHGEF10L,ARHGEF28,ARID1B,ARID3A,ASAP2,ASH2L,ATF6,ATG7,ATN1,ATP2B4,BBC3,BCAS3,BLNK,BMF,BRD2,BRD7,C3,CACNB4,CCL22,CCL24,CCL8,CD2,CD33,CD3D,CDK5RAP2,CLSTN1,CMIP,COL12A1,COL23A1,CORO2A,CPT2,CSF1R,CSF3R,CSNK1…	283		Organismal Development,Organismal Injury and Abnormalities	abnormal morphology	Abnormal morphology of thoracic cavity	1.71e-09	1.72e-07	ABCC1,ACSL1,ACVRL1,ADCY5,ADORA1,ADRA1D,AGO2,AKAP1,AKAP12,AKAP13,ARHGEF11,ARRB1,ARSB,ASB2,ATF6,ATXN1,BECN1,CABIN1,CACNB1,CAMK2D,CAPN1,CASQ2,CDH2,CDKN1A,CDS2,CIITA,CREM,CSF2RB,DFFB,DNASE2,DTNBP1,DUSP8,ETV6,GNAI2,GRK5,GSN,HMGCR,ID3,IL17RA,ITGB8,ITPKB,LAMP2,LAT,LIMS1,LOXL2,MAP2K3,MBNL2,MDM4,MGLL,NCOR1,NOTCH1,NR1H3,NRP1,P2RX4,PBX1,PDGFA,PIK3R1,PLEC,PNKD,POR,PPARD,PRKAG2,PSEN2,RAC1,RARA,RASSF5,RCAN2,RE…	88		Connective Tissue Development and Function,Connective Tissue Disorders,Organismal Injury and Abnormalities,Skeletal and Muscular Disorders,Skeletal and Muscular System Development and Function,Tissue Morphology	abnormal morphology	Abnormal morphology of cartilage tissue	4.28e-06	0.000293	CACNA1H,EYA1,GDF6,HDAC4,HSPG2,NKX3-2,NPPC,OTX1,OTX2,RARA,RARG,TBX1	12		Cancer,Organismal Injury and Abnormalities,Reproductive System Disease	carcinoma	Breast carcinoma	0.000206	0.0118	ABCA10,ABCB8,ABLIM1,ADARB2,ARHGAP35,ARID1B,BCL6,CACNA1C,CASK,CCDC14,CDH1,CDH4,CDKN2A,CREBBP,CTNNA2,DGKZ,DLG2,DMXL2,DNAH17,DND1,FANCD2,GHRHR,GRIA2,GRIN2A,GULP1,HDAC4,HOXB9,HOXD10,HPN,LAMA3,LIMA1,LRP2,MAN1C1,MB21D2,MCM2,NAALADL2,NID1,NPEPPS,NXN,PABPC5,PALLD,PKD1L2,PLEC,POR,RANGAP1,RBM44,RPS6KC1,RUNX1,RYR1,SAMD4A,SEZ6L2,SLC43A1,SMYD3,SNRNP48,SPTBN2,STX2,SZT2,TAL1,TCTN2,TGFBI,TPM1,TSC2,UBXN11,USP9X,V…	72
Inflammatory Response	inflammation	Inflammation of absolute anatomical region	1.79e-10	2.23e-08	ABCC1,ABCC2,ABCG1,ABHD6,ACTN4,ADGRE1,ADORA2B,ADORA3,ADRA1D,AGO2,AKAP12,ANGPT2,ANGPTL6,APP,ARHGAP10,ARRB1,ASB2,ATG7,BBC3,BMF,BTLA,C3,C5AR2,CAPG,CCL22,CCL8,CCR1,CD2,CHRNA1,CHRNA3,CISH,CMKLR1,CREB1,CRH,CSF1R,CSF3R,CTSB,CYP3A43,DAPK1,DDR2,EHD1,ENO1,ENTPD1,FAH,FBXO32,FGR,FOXO3,FPR2,GHRHR,GPX4,GRK6,GSTZ1,HDAC4,IGF1,IL15,IL17RA,IL17RB,IL1B,IL1R1,ITGAX,ITGB2,KMT2D,KSR1,LTB4R,MAML1,MAP3K5,MBP,MGLL,MME,MR1…	138		Inflammatory Response	degranulation	Degranulation	2.04e-09	2.04e-07	ACTN1,AGL,ALOX5,ANO6,AP2A2,APLP2,ARHGEF7,ARL8A,ARSB,ATP6V0A1,BRPF3,C5AR1,CAPN1,CD59,CORO1A,CTSH,CYB5R3,EGF,EHF,ENTPD1,FAM49B,FGR,FOLR3,FPR2,GAB2,GALNS,GRK3,GRK5,GSN,ITGAE,ITGAM,ITGAX,LAMP2,LAT,LAX1,LGALS3BP,LTB4R,MANBA,MCEMP1,MME,P2RX1,PDGFA,PDXK,PGAM1,PLAUR,PRAM1,PSAP,RAB7A,RAC1,RAC2,S100A11,SERPINB6,SGK1,SIRPB1,SOD1,SPHK2,STIM1,TEX264,TIMP2,TLN1,TMC6,UBASH3B	62		Cancer,Organismal Injury and Abnormalities,Reproductive System Disease	breast cancer	Breast cancer	4.8e-06	0.000326	ABR,ADAMTS14,ADAMTS3,ADAMTS9,ADARB2,AKT2,AMOTL2,ANKRD52,ARHGAP45,ARPC5L,ART5,ASH2L,ATM,ATP2B2,AXIN2,BLVRA,BRAF,BTBD11,CACNA1B,CACNA1E,CACNA1H,CACNA2D2,CALM1 (includes others),CAPZB,CASP9,CCNT1,CCR7,CMKLR1,COG2,COG8,COMMD3,CPT1A,CROCC,CSF1R,CTNNA2,DAO,DAXX,DEPTOR,DNAH17,EBLN2,ECE1,EHMT1,EHMT2,ESRRG,EYA1,F8,FAM107B,FAT1,FGR,FSTL3,FYN,GSTO1,GSTP1,GUK1,GULP1,HAX1,HDAC4,HMGA2,HNRNPUL1,HOOK3,HSPG2,INPP…	127		Cell Morphology,Cellular Assembly and Organization,Cellular Development,Cellular Function and Maintenance,Cellular Growth and Proliferation,Nervous System Development and Function,Organismal Development,Tissue Development	neuritogenesis	Neuritogenesis	0.000211	0.0119	ADGRG6,ARHGAP35,ARID1B,CHRNA1,CLMN,CTNNA2,DPYSL3,ELMO1,FARP2,MAP1S,MAP7,MAPK8IP3,MAPK9,MID1,NEU3,NFIX,NUAK1,PALLD,PAX6,PPP2R2C,RAB33A,RALB,RIT2,RYR1,SCN4B,SGK1,SPTBN2,SS18,TENM4,TIAM1,TNIK,TSC2,WNT3,ZNF365	34
Cellular Assembly and Organization,Cellular Function and Maintenance	organization	Organization of actin cytoskeleton	1.99e-10	2.47e-08	ACTN1,ACVRL1,ADAMTS8,AKAP12,ARF1,ARRB1,BST1,CD82,CGNL1,CORO7/CORO7-PAM16,DIAPH3,DLC1,DNAJB6,EGF,ELMO1,EPB41,EVL,FGR,FLNA,FNBP1,GSN,HCK,IGF1,LCP1,LLGL1,LTB4R,MARCO,MINK1,MYH10,MYH9,NCK2,NLRP3,NRP1,PACSIN2,PALLD,PDLIM4,PFDN1,PIK3CD,PTPN1,RHOU,SERPINC1,SRC,THSD7A,TRIO,TWF2,VASP,VWF,WDR1	48		Cancer,Endocrine System Disorders,Organismal Injury and Abnormalities,Reproductive System Disease	gonadal tumor	Gonadal tumor	2.1e-09	2.09e-07	ABCC2,ABHD2,ABHD6,ABR,ACAD10,ACP5,ADORA1,AGL,AHRR,AKAP2,ALDH16A1,AMOTL1,AOC3,ARHGEF28,ARID1B,ASAP1,ATP8A2,BCL9L,BECN1,BICD2,BRPF3,C11orf49,CABIN1,CASP2,CDH2,CDKN1A,CDS2,CELSR1,CES4A,CHMP2A,CIITA,COL23A1,COL4A2,COL5A1,CSF2RB,CXXC5,CYTH4,DAB2,DENND3,DNMT3A,DSE,DYNLRB1,EGF,ENO1,FBLN7,FCHO1,FGD4,FOCAD,FPR2,GAB2,GIPC1,GNAI2,GPA33,GTF3C1,H2AFY,HIVEP3,HK1,IFI30,IQCN,IQSEC3,IRF5,ITGAX,ITSN1,KALRN,KDM2B,K…	144		Cellular Assembly and Organization,Cellular Function and Maintenance	organization	Organization of cytoplasm	5.9e-06	0.000398	ABR,ADAMTS3,AKIRIN1,ARHGAP6,ARPC3,ATCAY,ATP13A2,B9D2,BRAF,BRK1,CACNA1H,CAMSAP3,CAPZB,CCDC65,CCR7,CHL1,CHN1,CLUH,COG2,CRHR2,CROCC,CSF1R,CTNNA2,DAB2IP,DCC,DOCK5,DVL1,EHMT1,EPB41L5,EPHA4,EYA1,FAT1,FEZF2,FGR,FMNL2,FYN,GAS2L3,GAS7,GOLGB1,GRK4,HDAC4,HDGF,HOOK3,IFT140,INPP5D,KIF1C,KIF5B,KIRREL3,KLF7,KLHL17,LIMK1,LOX,MACF1,MAPRE3,MARK1,MICALL2,MOG,MYO1A,NCAM2,NEK6,NFKB1,NFKBIA,NIN,NINL,NR2F1,NTN1,NTRK1,P…	96		Neurological Disease,Organismal Injury and Abnormalities	abnormality	Abnormality of corpus callosum	0.000211	0.0119	ARHGAP35,DRAXIN,LRP2,MAPK8IP3,NFIX,NR2F1,ZNF148	7
Cellular Development,Cellular Growth and Proliferation	cell proliferation	Cell proliferation of tumor cell lines	2.04e-10	2.52e-08	ABCC1,ABCC2,ACAT1,ACKR3,ACTN1,ACTN4,ADAMTS15,ADORA2B,ADORA3,AHNAK,AKAP12,ANGPT2,APP,ARF1,ARHGEF6,ARID3A,ATG7,ATP6V0A1,BBC3,BCAR3,CABLES1,CASZ1,CCL22,CDK2AP1,CMIP,COL14A1,CREB1,CRH,CTBP1,CTSB,CUL4A,CYP1B1,DAB2,DDR2,DLC1,DNAJB6,ECT2,EGF,EHF,ELMSAN1,ELOVL7,ENTPD1,ETS1,ETV6,EXOC2,FABP5,FAM129B,FAM92A,FANCA,FBXL17,FBXO32,FLNA,FOXO3,FOXP1,FPR2,FXN,GALNT2,GHRHR,GNG7,GOLPH3,HCK,HDAC4,HDAC5,HDGF,HIPK2,HK1…	182		Cellular Function and Maintenance	endocytosis	Endocytosis	2.13e-09	2.11e-07	ADD1,ADORA1,AGRP,AP2A2,AP2S1,APLP2,APOC1,ARRB1,ATP,BECN1,CABIN1,CDK5,COLEC12,CORO1A,CORO1C,CSF2RB,DAB2,DNM2,EGF,EHD1,ELMO1,ENTPD1,FCHO1,FGD4,FGR,FPR2,GAB2,GSN,IRF8,ITGAM,ITSN1,LAT,LDLRAP1,LIMK1,LMBR1L,LTB4R,MAPKAPK2,MEX3B,NEDD4,NR1H3,PALLD,PLAUR,PPT1,PSEN2,RAB7A,RAC1,RAC2,RARA,RGCC,RIT2,RPTOR,SCAMP2,SELPLG,SIRPB1,SLC9A3,STAB1,STIM1,TGFBR1,TGM2,TLN1,USP2,XDH	62		Cancer,Organismal Injury and Abnormalities	blue round small cell tumor	Blue round small cell tumor	6.82e-06	0.000457	ADCY5,ATM,ATP2B4,BCOR,BRAF,CACNA1H,CAMSAP3,CD79B,DAXX,DNAH17,EHMT2,FAT1,GSTP1,HSPG2,INPP5D,KBTBD6,KDM3B,LRPPRC,MACF1,MAD1L1,MAP3K5,NCOA2,NDRG2,NINL,NTRK1,ONECUT3,OR6S1,PCSK9,POLE3,PTPN3,RAD51D,RARA,RARG,ROBO2,SKOR1,SLC25A47,TENT5A,TMC1,TMEM200C,TP63,UBE3C,WDR90,WSCD1,ZNF337	44		Cancer,Hematological Disease,Immunological Disease,Organismal Injury and Abnormalities	acute leukemia	Acute leukemia	0.000218	0.0122	ABCA10,ABCB8,ADAMTSL1,ADARB2,AFF3,AGBL1,ARHGAP35,ARHGEF10,ARID1B,ATP2C2,BCL6,C8orf44-SGK3/SGK3,CACNA1C,CADM2,CAND2,CDCA2,CDKN2A,CEP57L1,CHEK1,CLMP,CNTN3,CREBBP,CSMD1,DCAF5,DIP2C,DNAH17,DNMT1,E4F1,ELMO1,FANCD2,FARP2,FNDC1,GLI3,GULP1,GYG1,HERC2,HLA-DQB1,HLA-DRB1,HMG20B,LIMA1,LRP2,MAP7,MN1,MUC5B,NFIX,NID1,NPEPPS,PDE4D,PDE5A,PDE7A,PKD1L2,POR,PRR5,RORB,RPS6KC1,RPTOR,RUNX1,RYR1,SERPIND1,SIRPG,SIRT6,SMY…	75
Cancer,Hematological Disease,Organismal Injury and Abnormalities	hematological neoplasia	Hematopoietic neoplasm	2.66e-10	3.25e-08	ABCC1,ABCC2,ABCC3,ABCG1,ABHD2,ACVRL1,ADAM19,ADAMTS15,ADCY5,ADORA3,ADRA1D,AGPAT4,AHNAK,AKAP12,AKAP13,ALOX12B,AMOTL1,ANGPT2,ANGPTL6,ANK2,ANKFY1,ANKH,ANKRD11,ANO2,AOC3,APP,ARHGAP24,ARHGAP26,ARHGAP9,ARHGEF10L,ARHGEF28,ARID1B,ARID3A,ASAP2,ASH2L,ATF6,ATG7,ATN1,ATP2B4,BBC3,BCAS3,BLNK,BMF,BRD2,BRD7,C3,CACNB4,CCL22,CCL24,CCL8,CD2,CD33,CD3D,CDK5RAP2,CLSTN1,CMIP,COL12A1,COL23A1,CORO2A,CPT2,CSF1R,CSF3R,CSNK1…	285		Cancer,Organismal Injury and Abnormalities,Reproductive System Disease	breast or ovarian carcinoma	Breast or ovarian carcinoma	2.34e-09	2.3e-07	ABCC2,ABHD2,ABHD6,ABR,ACAD10,ACP5,ADORA1,ADRA1D,AGL,AHRR,AKAP1,AKAP2,ALDH16A1,ALK,ALOX5,AMOTL1,ARHGEF28,ARHGEF7,ARID1B,ARRB1,ASAP1,ATN1,ATP8A2,BCL9L,BICD2,BRPF3,C11orf49,CABIN1,CAMTA2,CASP2,CDC42BPB,CDH2,CDK5RAP2,CDKN1A,CDS2,CELSR1,CES4A,COL23A1,COL4A2,COL5A1,CSF2RB,CXXC5,CYTH4,DAB2,DAPK1,DDR2,DENND3,DGKG,DLC1,DNMT3A,DSE,DYNLRB1,DYSF,EPB41L1,ETV6,FBLN7,FCHO1,FGD5,FOCAD,FPR2,GIPC1,GOLIM4,GPA33,GRI…	200		Organismal Development,Organismal Injury and Abnormalities	abnormal morphology	Abnormal morphology of head	7.39e-06	0.000488	ABR,ADAMTS9,ARNT2,ATM,ATP2B2,AXIN2,BRAF,CACNA2D2,CASP9,CCR7,CHL1,CHN1,CMKLR1,CSF1R,CTNNA2,DCC,DVL1,ECE1,EGFLAM,EHMT1,EPHA4,EYA1,FEZF2,FYN,GAD1,GAL3ST1,GDF6,GRK1,HDAC4,HIP1,HOXA2,HSPG2,KLF7,LIMK1,LRRK1,MNT,MYO18B,NCAM2,NFKB1,NKX3-2,NR2F1,OTX1,OTX2,PRKCH,PTPRF,RARA,RARG,ROBO2,RPS6KA3,SC5D,SGCE,SLC1A4,SLC44A2,SORT1,SOX5,TBX1,TMEM176B,TP63,TRPS1,TYRO3,ZC3H14,ZMPSTE24	62		Cancer,Gastrointestinal Disease,Organismal Injury and Abnormalities	pancreatobiliary tumor	Pancreatobiliary tumor	0.000225	0.0125	ADAMTS17,ADAMTSL1,ADARB2,ADD1,AFF3,ANKRD29,ARHGAP35,ARHGEF10,ARHGEF17,ARID1B,ASCL4,ATP13A4,BAIAP2L2,C12orf40,CACNA1C,CADM2,CC2D1B,CDH1,CDH18,CDH4,CDKN2A,CHEK1,CNTN3,COL1A1,CREBBP,CREM,CSMD1,CSRP2,CTNNA2,DIP2C,DIS3L2,DMKN,DNAH17,DNAJC13,DNAJC21,E4F1,EPC2,FARP2,FIGLA,FNDC1,GLI3,GLRA1,GPRC5C,GRIN2A,HDAC4,HERC2,HLA-DRB1,HTR2B,IGF2BP1,KDM4C,KLK6,KRT39,LAMA3,LOXHD1,LRP2,MAGIX,MAP1S,MAP4,MAPK8IP3,MCCC2,…	117
Cellular Movement	cell movement	Cell movement of myeloid cells	2.75e-10	3.33e-08	ANGPT2,ANO6,AOC3,APP,ARHGEF7,ARRB1,BST1,C2,C3,C5AR2,CAPG,CCL22,CCL24,CCL8,CCR1,CD2,CMKLR1,CRH,CSF1R,CSF3R,CTSB,DCTN2,DDR2,DYSF,EGF,FGR,FLNA,FPR2,GRK6,GSN,HCK,ICAM2,IL15,IL17RA,IL17RB,IL1B,IL1R1,ITGAX,ITGB2,LIMK1,LSP1,LTB4R,MAP3K5,MYO9B,NDRG1,NLRC4,NLRP3,NPR1,NR1H4,OLFM4,PIGR,PIK3CD,PIK3R5,PLXND1,PPARG,PRDM1,PTPN1,RARA,SELPLG,SERPINA1,SERPINC1,SERPING1,SGPP1,SMAD3,SMAD7,SOCS3,SPHK2,SST,STAT3,STAT6…	77		Cellular Function and Maintenance	engulfment	Engulfment of cells	2.85e-09	2.76e-07	ABR,ADD1,ADORA1,AGRP,AP2A2,AP2S1,APLP2,ARRB1,ATP,BECN1,C1QA,CAMK1D,COLEC12,CORO1A,CORO1C,CSF2RB,DAB2,DNM2,DYSF,EGF,EHD1,ELMO1,FGD4,FGR,GAB2,GSN,IL15RA,IRF8,ITGAM,ITGAX,ITSN1,LAT,LIMK1,LTB4R,MAPKAPK2,MEX3B,NEDD4,NOD1,NR1H3,PALLD,PLAUR,PPT1,PSEN2,RAB7A,RAC1,RAC2,RGCC,RIT2,RPTOR,SELPLG,SIRPB1,STIM1,TGFBR1,TGM2,USP2	55		Connective Tissue Disorders,Organismal Injury and Abnormalities,Skeletal and Muscular Disorders,Skeletal and Muscular System Development and Function	abnormal morphology	Abnormal morphology of skeleton	7.4e-06	0.000488	CSF1R,DVL1,ECE1,EYA1,GDF6,HAX1,HDAC4,HOXA2,HSPG2,INPP5D,LRRK1,NDRG2,NKX3-2,NPPC,PHEX,RARA,RARG,RPS6KA3,SC5D,SOX5,TBX1,TGFBR3,TP63,TRPS1,ZMPSTE24	25		Cell-To-Cell Signaling and Interaction,Tissue Development	binding	Binding of extracellular matrix	0.000271	0.0148	BCL6,CASK,CDH1,CDKN2A,NID1,SERPINE1,SGCE,SS18,TIAM1,VCAN	10
Connective Tissue Disorders,Inflammatory Disease,Organismal Injury and Abnormalities,Skeletal and Muscular Disorders	rheumatic disease	Rheumatic Disease	2.85e-10	3.43e-08	ABCC1,ABCC2,ACAD10,ACAT1,ADAMTS15,ADORA3,ADRA1D,AKAP13,ANKH,APLP2,ARF1,ARRB1,ASAP1,BLK,BLNK,BRD2,C2,C3,C6orf47,CACNA2D2,CACNA2D4,CAMK2B,CASC3,CCL22,CCL24,CCL8,CCR1,CD1C,CD33,CD3D,CLEC16A,CNEP1R1,CREB1,CSF1R,CSF3R,CTSB,CTSC,DAPK1,DDR2,DDX39B,DGAT2,EEF2,ENO1,ETS1,FABP5,FGR,FOXO3,FPR2,GALNT2,GLIPR2,GOLPH3,GSN,GTF3C1,GUSB,HCK,HDAC4,IGF1,IL15,IL17RA,IL1B,IL1R1,ITGAX,ITGB2,KSR1,LCP1,LDLRAD3,LIPC,LRP5,L…	144		Cancer,Organismal Injury and Abnormalities	endometrioid carcinoma	Endometrioid carcinoma	2.86e-09	2.76e-07	ABCC2,ABHD6,ABR,ACSL1,ACSM1,ACTN1,ADAMTSL4,ADORA1,AGL,AGPS,AHCYL1,ALDH16A1,ALOX5,AMN1,AMOTL1,ANKRD28,ANKS1A,ANO2,AOC3,ARHGEF11,ARHGEF28,ARID1B,ASAP1,ASXL2,ATF6,ATP8A2,BICD2,BRPF3,C11orf49,C20orf194,C8A,CABIN1,CASP2,CCDC58,CDH2,CDK5RAP2,CDS2,CES4A,CHD7,CHRNA4,CHST11,CIITA,CLEC16A,COL23A1,COL4A2,COL5A1,COLEC12,CORO1C,CPAMD8,CREM,CSGALNACT2,CTTNBP2,CYTH4,DAB2,DAPK1,DDR2,DENND3,DIS3L2,DLC1,DLST,DNMT3…	210		Cell Morphology	projection	Projection of neurites	7.65e-06	0.000501	CHL1,DCC,EPHA4,NR2F1,NTN1,NTRK1	6		Cancer,Endocrine System Disorders,Organismal Injury and Abnormalities,Reproductive System Disease	epithelial ovarian tumor	Ovarian carcinoma	0.000271	0.0148	ABCA10,AFF3,AGBL1,ARHGAP35,ARHGEF17,ARID1B,ATP2C2,C16orf78,CDH1,CDH18,CDH4,CDKN2A,CHEK1,CREBBP,CSMD1,DMXL2,DNAH17,DNMT1,ETS2,FANCD2,FARP2,GRIA2,GYG1,HERC2,HIST2H2AA3/HIST2H2AA4,HSPA12B,IGF2BP1,KDM4C,KLK6,LHX5,LRP2,MAP4,MAPK8IP3,MUC5B,NLRP7,NPAS2,OGFOD3,PAPSS2,PCGF1,PDE7A,PKD1L2,POR,PRR5,RCBTB2,RGS20,RNF130,RTN4RL1,RYR1,SATB2,SDS,SLC12A7,SLC16A12,SORCS2,SPTBN2,SZT2,TENM2,TSC2,UBN2,USP9X,VCAN,WWC3,…	68
Cancer,Hematological Disease,Organismal Injury and Abnormalities	lymphocytic neoplasm	Lymphocytic neoplasm	3.06e-10	3.66e-08	ABCC1,ABCG1,ACVRL1,ADAM19,ADAMTS15,ADORA3,ADRA1D,AHNAK,ALOX12B,AMOTL1,ANGPT2,ANK2,ANKH,AOC3,APP,ARHGAP26,ARHGEF28,ARID1B,ASAP2,ATF6,ATG7,ATN1,BBC3,BLNK,BMF,BRD2,C3,CACNB4,CCL22,CCL24,CCL8,CD2,CD33,CD3D,CMIP,COL12A1,COL23A1,CORO2A,CSF1R,CSF3R,CSNK1G2,CTBP1,CTSC,CTSH,CXXC1,CXXC5,CYP1B1,DAB1,DAPK1,DDR2,DLC1,DLEU1,DNM2,DNMT3A,EGF,EHMT1,ELMO1,ERCC4,ETS1,ETV6,FAM129B,FANCA,FGR,FILIP1L,FKBP9,FLNA,FOXO3,…	186		Cellular Movement,Immune Cell Trafficking	migration	Leukocyte migration	3.24e-09	3.11e-07	ABCC1,ABCG1,ACVRL1,ADORA1,ALOX5,ANO6,AOC3,ARHGEF7,ARRB1,ASB2,ATP,BECN1,C5AR1,CAMK1D,CD2,CDKN1A,CIITA,CORO1A,CSF2RB,DDR2,DOK2,DYSF,EGF,ELMO1,ETV6,FGR,FPR2,FYB1,GAB2,GFAP,GNAI2,GSN,GYPC,HRH1,ICAM2,IL15RA,IL17RA,IRF5,ITGAE,ITGAM,ITGAX,KCNA3,KLF6,LAG3,LAMA5,LAT,LIMK1,LRCH1,LTB4R,MAP2K3,MAPKAPK2,MR1,MYB,NDRG1,NEDD9,NFIC,NLRC4,NOD1,NOTCH1,NR1H3,NRP2,P2RX1,PIK3R1,PIK3R5,PLAUR,PLEC,RAC1,RAC2,RAPGEF1,RASS…	97		Cell Morphology	projection	Projection	8.25e-06	0.000537	CHL1,DCC,EPHA4,NR2F1,NTN1,NTRK1,ROBO2	7		Connective Tissue Disorders,Developmental Disorder,Organismal Injury and Abnormalities,Skeletal and Muscular Disorders	kyphosis	Kyphosis	0.000272	0.0148	CDKN2A,CHRNA1,NFIX,PSAP,QRFPR,RYR1,SIRT6,SLC34A1,XPA	9
Cancer,Hematological Disease,Immunological Disease,Organismal Injury and Abnormalities	neoplasia	Neoplasia of leukocytes	3.35e-10	3.97e-08	ABCC1,ABCG1,ACVRL1,ADAM19,ADAMTS15,ADORA3,ADRA1D,AHNAK,ALOX12B,AMOTL1,ANGPT2,ANK2,ANKH,AOC3,APP,ARHGAP26,ARHGEF28,ARID1B,ASAP2,ATF6,ATG7,ATN1,BBC3,BLNK,BMF,BRD2,C3,CACNB4,CCL22,CCL24,CCL8,CD2,CD33,CD3D,CMIP,COL12A1,COL23A1,CORO2A,CSF1R,CSF3R,CSNK1G2,CTBP1,CTSC,CTSH,CXXC1,CXXC5,CYP1B1,DAB1,DAPK1,DDR2,DLC1,DLEU1,DNMT3A,EGF,EHMT1,ELMO1,ERCC4,ETNK1,ETS1,ETV6,FAM129B,FANCA,FGR,FILIP1L,FKBP9,FLNA,FOXO3…	186		Cellular Compromise,Inflammatory Response	degranulation	Degranulation of cells	3.91e-09	3.72e-07	ACTN1,AGL,ALOX5,ANO6,AP2A2,APLP2,ARHGEF7,ARL8A,ARSB,ATP6V0A1,BRPF3,C5AR1,CAPN1,CD59,CORO1A,CTSH,CYB5R3,EGF,EHF,ENTPD1,FAM49B,FGR,FOLR3,FPR2,GAB2,GALNS,GRK3,GRK5,GSN,ITGAM,ITGAX,LAMP2,LAT,LAX1,LGALS3BP,LTB4R,MANBA,MCEMP1,MME,P2RX1,PDGFA,PDXK,PGAM1,PLAUR,PRAM1,PSAP,RAB7A,RAC1,RAC2,S100A11,SERPINB6,SGK1,SIRPB1,SOD1,SPHK2,STIM1,TEX264,TIMP2,TLN1,TMC6,UBASH3B	61		Cancer,Organismal Injury and Abnormalities,Skeletal and Muscular Disorders	myosarcoma	Myosarcoma	8.37e-06	0.00054	ADCY5,ATM,ATP2B4,BRAF,CACNA1H,CAMSAP3,CSF1R,CTSL,DNAH17,HSPG2,INPP5D,KBTBD6,KDM3B,LRPPRC,MACF1,MAD1L1,MAP3K5,NCOA2,NINL,ONECUT3,OR6S1,PCSK9,POLE3,PSMB9,PTPN3,ROBO2,SKOR1,SLC25A47,TMC1,TP63,UBE3C,WDR90,WSCD1,ZNF337	34		Cancer,Endocrine System Disorders,Organismal Injury and Abnormalities,Reproductive System Disease	ovarian cancer	Ovarian cancer	0.000276	0.015	ABCA10,AFF3,AGBL1,ARHGAP35,ARHGEF17,ARID1B,ATP2C2,C16orf78,CDH1,CDH18,CDH4,CDKN2A,CHEK1,CREBBP,CSMD1,CYP24A1,DMXL2,DNAH17,DNMT1,ETS2,FANCD2,FARP2,GRIA2,GYG1,HERC2,HIST2H2AA3/HIST2H2AA4,HMGA1,HSPA12B,IGF2BP1,KDM4C,KLK6,LHX5,LRP2,MAP4,MAPK8IP3,MUC5B,NLRP7,NPAS2,OGFOD3,OPCML,PAPSS2,PCGF1,PDE7A,PKD1L2,POR,PRR5,RCBTB2,RGS20,RNF130,RTN4RL1,RUNX1,RYR1,SATB2,SDS,SERPINE1,SLC12A7,SLC16A12,SORCS2,SPTBN2,SZ…	74
Cancer,Organismal Injury and Abnormalities	adenosquamous carcinoma	Adenosquamous carcinoma	3.43e-10	4.04e-08	ABCC3,ADAM19,AMOTL1,AMPD2,ARHGEF28,ASAP1,ATP10D,CEP85,CMKLR1,COL23A1,CPEB4,CS,CSF3R,CUX1,CYTH4,DENND3,DNAH17,DNAJB6,DNMT3A,EML6,FANCA,FFAR2,FPR2,GIPC1,GMDS,GPA33,GTF3C1,HK1,IGF2R,IQCJ-SCHIP1,IQCN,ITGAX,KIAA1755,KIF16B,KLHL2,LASP1,LETM1,LIMK1,LIMK2,LONRF3,LRP5,LTB4R,LYPD4,MAZ,MCTP1,MDM4,MED12L,MED26,MGAT4B,MS4A14,MTR,MYH10,MYH14,MYH9,MYO10,MYO1A,NACC2,NCF4,NLRP3,NOD1,NRP1,PDE3B,PIK3R5,PMFBP1,PODXL…	104		Gene Expression	transactivation	Transactivation	5.21e-09	4.93e-07	ACVRL1,AHRR,AKAP13,ARHGEF11,ARRB1,ATF6,CABIN1,CAMK1D,CIITA,CREM,DAB2,DOK2,EGF,EHF,ETV6,FLI1,ID3,IRF2,IRF4,IRF8,ITSN1,KLF6,MAP2K3,MAPKAPK2,MDM4,MED26,MITF,MTA1,MYB,NCOR1,NFE2L1,NFIC,NOTCH1,NR1H3,NR1I3,NRIP1,NSD3,PBX1,PIK3R1,PPARD,RAC1,RARA,RET,RXRA,SELPLG,SETD7,SKI,SND1,SPHK2,SREBF1,STAT6,SUFU,TCF20,TCF7L2,TGFBR1,TMEM131L,TTF1,UAP1,XDH,ZBTB16	60		Cellular Movement,Nervous System Development and Function	guidance	Guidance of axons	1.04e-05	0.000667	CHL1,CHN1,CSF1R,DCC,DOK6,DVL1,EPHA4,FEZ2,FEZF2,FYN,HOXA2,KLF7,NR2F1,NTN1,NTRK1,OTX2,PRKCA,PTPRF,ROBO2	19		Developmental Disorder,Neurological Disease,Organismal Injury and Abnormalities	hypoplasia	Hypoplasia of brain	0.000291	0.0155	ARHGAP35,CASK,CHMP1A,CYP26C1,DRAXIN,LRP2,NFIX,XPA,ZNF503	9
Cellular Assembly and Organization,Cellular Function and Maintenance,Tissue Development	formation	Formation of actin stress fibers	3.57e-10	4.17e-08	AKAP1,AKAP13,ARF1,ARHGEF10L,ARRB1,CREB1,CXXC5,DAB2,DIAPH3,DLC1,EGF,EVL,GNA12,GNAO1,GNG7,IGF1,IL1B,ITGB5,KSR1,LIMK1,LIMK2,MINK1,MPRIP,NOTCH1,NPR1,PAK4,PALLD,PDLIM4,PI4K2A,PIP5K1B,PKN2,PRKCE,RAPGEF3,RGCC,SMAD3,SRC,SST,STARD13,STAT3,TGFBR1,TNS3,VASP	42		Cell Signaling	small GTPase mediated signal transduction	Small GTPase mediated signal transduction	5.25e-09	4.93e-07	ABR,AKAP13,ARHGEF11,ARHGEF7,ARRB1,CAMK2D,CDH2,CELSR1,DAB1,DLC1,DNM2,DOK2,ELMO1,IQGAP3,ITSN1,KALRN,KANK1,KSR1,LAT,LIMK1,RAC1,RAPGEF1,RASGRF1,RIT2,RREB1,SRGAP1,TIAM1,TIMP2,TNK2	29		Auditory and Vestibular System Development and Function,Auditory Disease,Connective Tissue Development and Function,Connective Tissue Disorders,Organ Morphology,Organismal Development,Organismal Injury and Abnormalities,Skeletal and Muscular Disorders,Skeletal and Muscular System Development and Function,Tissue Development	abnormal morphology	Abnormal morphology of malleus	1.05e-05	0.000667	ECE1,GDF6,HOXA2,NKX3-2,OTX2,TBX1	6		Cancer,Endocrine System Disorders,Gastrointestinal Disease,Organismal Injury and Abnormalities	carcinoma	Pancreatic carcinoma	0.000291	0.0155	ADAMTS17,ADAMTSL1,ADARB2,AFF3,ANKRD29,ARHGAP35,ARHGEF10,ARHGEF17,ARID1B,C12orf40,CACNA1C,CADM2,CC2D1B,CDH18,CDH4,CDKN2A,COL1A1,CSMD1,CSRP2,CTNNA2,DIP2C,DNAH17,DNAJC13,DNAJC21,E4F1,FARP2,FIGLA,GLI3,GLRA1,GRIN2A,HDAC4,HERC2,HLA-DRB1,IGF2BP1,KDM4C,LAMA3,LOXHD1,LRP2,MAGIX,MAP1S,MAP4,MAPK8IP3,MCCC2,MCF2L,MN1,MOV10L1,MUC5B,NDUFV2,NEBL,NID1,NPEPPS,OPCML,PAF1,PALLD,PAX9,PDE4D,PDZD2,PDZD7,PEX14,PIGG,PITPN…	89
Cardiovascular System Development and Function	development	Development of vasculature	3.58e-10	4.17e-08	ACKR3,ACTN4,ACVRL1,ADAM19,ADAMTS8,ADORA2B,ADRA1D,AGO2,AMIGO2,ANGPT2,ANGPTL6,AOC3,APP,ARHGAP22,ARHGAP24,ATG7,BCAS3,C3,CCL24,CD82,CREB1,CSF1R,CTSB,CTSH,CXXC5,CYP1B1,DAB2,DLC1,DNM2,DYSF,ECT2,EGF,EMP3,ESAM,ETS1,ETV6,FGR,FLNA,FOXO3,FPR2,GATAD2A,GRK6,GSN,HCK,HIPK2,HK2,IGF1,IGF2R,IL15,IL1B,ITGB2,ITGB5,KDM2B,KLF7,LLGL1,LRP5,LTB4R,MAML1,MDM4,MFAP5,MYB,MYCN,MYH10,MYH9,MYO10,MYO9B,NCOA2,NDRG1,NOTCH1,NOTCH4,…	125		Cell Morphology	size	Size of cells	6.07e-09	5.66e-07	ACTN1,ADD1,AKAP1,ANO6,APOC1,BECN1,BLNK,C5AR1,CASQ2,CCNY,CDKN1A,DNM2,DPYSL3,DTNBP1,DYSF,EHD1,GAB2,GABARAPL1,GALNS,GRID2,HRH1,IQGAP3,IRF5,KDM2B,KRT8,KSR1,LARS,LDLRAP1,LIMA1,LIMS1,MPIG6B,MPRIP,MYO18A,NR1H3,NRP2,PIK3R1,PLEC,PLIN1,PLSCR3,PPARD,PRKCH,RAC1,RASGRF1,RER1,RET,RPS6KA1,RPTOR,RXRA,RYR1,SCNN1A,SGCG,SLC12A6,SOD1,SORBS1,SREBF1,TBC1D4,TCF7L2,TIAM1,TPCN2	59		Cancer,Organismal Injury and Abnormalities	connective tissue tumor	Connective tissue tumor	1.14e-05	0.00072	ABCG5,ADARB2,ADCY5,ASPSCR1,ATM,ATP2B4,AXIN2,BCOR,BRAF,BRD2,BTN3A1,CACNA1B,CACNA1E,CACNA1H,CACNA2D2,CAMSAP3,CCNT1,CELF1,CFAP47,COL19A1,COL5A1,CSF1R,CTSL,DNAH17,DOK6,ECE1,EHMT2,EIF3D,EWSR1,FARS2,FMNL2,HMGA2,HSPG2,INPP5D,KBTBD6,KDM3B,LIMK1,LRPPRC,MACF1,MAD1L1,MAP3K5,MRPL50,MTHFD1L,MYT1L,NCOA2,NFKB1,NINL,NSDHL,NTRK1,ONECUT3,OR6S1,PCDHB16,PCLO,PCSK9,PIP5K1C,PKHD1L1,PKN2,POLE3,PRKCA,PSMB9,PTPN3,RARA,RA…	80		Cell Morphology,Cellular Development	branching	Branching of cells	0.000309	0.0164	ARID1B,CDH1,CHRNA1,CTNNA2,DPYSL3,ELMO1,MAP7,MAPK8IP3,MID1,NEU3,NUAK1,PALLD,RALB,RYR1,SCN4B,SGK1,SPTBN2,SS18,STX2,TGFBI,TIAM1,TSC2,UBXN11,ZNF365	24
Hematological Disease,Immunological Disease	lymphoproliferative disorder	Lymphoproliferative disorder	3.87e-10	4.47e-08	ABCC1,ABCG1,ACVRL1,ADAM19,ADAMTS15,ADORA3,ADRA1D,AHNAK,ALOX12B,AMOTL1,ANGPT2,ANK2,ANKH,AOC3,APP,ARHGAP26,ARHGEF28,ARID1B,ASAP2,ATF6,ATG7,ATN1,BBC3,BLNK,BMF,BRD2,C3,CACNB4,CCL22,CCL24,CCL8,CD2,CD33,CD3D,CMIP,COL12A1,COL23A1,CORO2A,CSF1R,CSF3R,CSNK1G2,CTBP1,CTSC,CTSH,CXXC1,CXXC5,CYP1B1,DAB1,DAPK1,DDR2,DLC1,DLEU1,DNM2,DNMT3A,EGF,EHMT1,ELMO1,ERCC4,ETS1,ETV6,FAM129B,FANCA,FGR,FILIP1L,FKBP9,FLNA,FOXO3,…	186		Cancer,Organismal Injury and Abnormalities	metastasis	Secondary tumor	6.31e-09	5.85e-07	ACP5,AKAP12,ALK,ALOX5,AOC3,ASAP1,ASXL2,C1R,C5AR1,CD59,CDH2,CDK5,CDKN1A,CHRNA4,COL4A2,COLEC12,CSF2RB,CTSH,DAPK1,DDR2,DLC1,DNMT3A,DPYSL3,DYNLRB1,EGF,FGR,FRY,GRIN2D,HRH1,ID3,IFI30,IFNAR2,IL15RA,IL17RA,IRF4,KLF6,KRT8,LAMA5,LIMK1,LOXL2,MAP2K3,MDM4,MITF,MKNK1,MME,MSI2,MYB,MYO1C,NDRG1,NEDD9,NOTCH1,NR1I3,NRP1,NRP2,PDGFA,PDLIM1,PIK3R1,PIK3R5,PLAUR,PLEC,POR,PRUNE2,PSAP,RAC1,RAC2,RARA,RET,RPS6KA1,RPTOR,RXRA…	90		Auditory and Vestibular System Development and Function,Connective Tissue Development and Function,Embryonic Development,Organ Development,Organismal Development,Skeletal and Muscular System Development and Function,Tissue Development	formation	Formation of semicircular canal	1.15e-05	0.000722	EYA1,NTN1,OTX1,OTX2,TBX1	5		Cancer,Endocrine System Disorders,Organismal Injury and Abnormalities,Reproductive System Disease	neoplasia	Ovarian tumor	0.000346	0.0182	ABCA10,AFF3,AGBL1,ARHGAP35,ARHGEF17,ARID1B,ATP2C2,C16orf78,CDH1,CDH18,CDH4,CDKN2A,CHEK1,CREBBP,CSMD1,CYP24A1,DMXL2,DNAH17,DNMT1,ETS2,FANCD2,FARP2,GRIA2,GYG1,HERC2,HIST2H2AA3/HIST2H2AA4,HMGA1,HSPA12B,IGF2BP1,KDM4C,KLK6,LHX5,LRP2,MAP4,MAPK8IP3,MUC5B,NLRP7,NPAS2,OGFOD3,OPCML,PAPSS2,PCGF1,PDE4D,PDE7A,PKD1L2,POR,PRR5,RCBTB2,RGS20,RNF130,RTN4RL1,RUNX1,RYR1,SATB2,SDS,SERPINE1,SLC12A7,SLC16A12,SORCS2,SPT…	75
Cellular Assembly and Organization,Tissue Development	fibrogenesis	Fibrogenesis	3.95e-10	4.5e-08	AKAP1,AKAP13,APP,ARF1,ARHGEF10L,ARRB1,CCL24,CDK5RAP2,CORO7/CORO7-PAM16,CREB1,CRH,CTSB,CXXC5,DAB2,DIAPH3,DLC1,DNMT3A,DPYSL3,DYSF,EGF,EVL,FILIP1L,GLB1,GNA12,GNAO1,GNG7,GSN,HCK,IGF1,IL1B,ITGB5,KSR1,LIMK1,LIMK2,MBP,MINK1,MME,MPRIP,MYH10,MYO1C,NCK2,NEK6,NOTCH1,NPR1,PAK4,PALLD,PDLIM4,PI4K2A,PIP5K1B,PKN2,PRKCE,RAPGEF3,RGCC,SH3PXD2A,SMAD3,SRC,SST,STARD13,STAT3,TGFBR1,TNFRSF1A,TNS1,TNS3,TTN,TWF2,VASP,WDR1	67		Cellular Function and Maintenance,Inflammatory Response	phagocytosis	Phagocytosis	6.6e-09	6.07e-07	ABR,ADORA1,ATP,BECN1,C1QA,CAMK1D,COLEC12,CORO1A,CORO1C,CSF2RB,DNM2,DYSF,EHD1,ELMO1,FGR,GAB2,GABARAPL1,GSN,IL15RA,IRF8,ITGAM,ITGAX,LAMP2,LAT,LIMK1,LTB4R,MAPKAPK2,MEX3B,NLRC4,NOD1,NR1H3,PALLD,PLAUR,RAB7A,RAC1,RAC2,RARA,RGCC,RPTOR,RXRA,SELPLG,SIRPB1,STIM1,TGM2	44		Organismal Development	morphology	Morphology of head	1.29e-05	0.000804	ABR,ADAMTS9,AKT2,ARNT2,ATM,ATP2B2,AXIN2,BRAF,CACNA2D2,CASP9,CCR7,CHL1,CHN1,CMKLR1,CSF1R,CTNNA2,DCC,DVL1,ECE1,EGFLAM,EHMT1,EPHA4,EYA1,FEZF2,FYN,GAD1,GAL3ST1,GDF6,GHRH,GRK1,HDAC4,HIP1,HOXA2,HSPG2,KLF7,LIMK1,LRRK1,MNT,MYO18B,NCAM2,NFKB1,NKX3-2,NPPC,NR2F1,NTN1,NTRK1,OTX1,OTX2,PRKCH,PTPRF,RARA,RARG,ROBO2,RPS6KA3,SC5D,SGCE,SLC1A4,SLC44A2,SORT1,SOX5,TBX1,TMEM176B,TP63,TRPS1,TYRO3,ZC3H14,ZMPSTE24	67		Cancer,Endocrine System Disorders,Gastrointestinal Disease,Organismal Injury and Abnormalities	pancreatic cancer	Pancreatic cancer	0.000349	0.0182	ADAMTS17,ADAMTSL1,ADARB2,AFF3,ANKRD29,ARHGAP35,ARHGEF10,ARHGEF17,ARID1B,C12orf40,CACNA1C,CADM2,CC2D1B,CDH1,CDH18,CDH4,CDKN2A,CHEK1,COL1A1,CSMD1,CSRP2,CTNNA2,DIP2C,DNAH17,DNAJC13,DNAJC21,E4F1,FARP2,FIGLA,GLI3,GLRA1,GRIN2A,HDAC4,HERC2,HLA-DRB1,HTR2B,IGF2BP1,KDM4C,KLK6,LAMA3,LOXHD1,LRP2,MAGIX,MAP1S,MAP4,MAPK8IP3,MCCC2,MCF2L,MN1,MOV10L1,MUC5B,NDUFV2,NEBL,NID1,NPEPPS,OPCML,PAF1,PALLD,PAX9,PDE4D,PDZD2,…	93
Cancer,Organismal Injury and Abnormalities	lymphoreticular neoplasm	Lymphoreticular neoplasm	3.95e-10	4.5e-08	ABCC1,ABCC2,ABCC3,ABCG1,ABHD2,ACVRL1,ADAM19,ADAMTS15,ADCY5,ADORA3,ADRA1D,AGPAT4,AHNAK,AKAP12,AKAP13,ALOX12B,AMOTL1,ANGPT2,ANGPTL6,ANK2,ANKFY1,ANKRD11,ANO2,AOC3,APP,ARHGAP24,ARHGAP26,ARHGAP9,ARHGEF10L,ARHGEF28,ARID1B,ARID3A,ASAP2,ASH2L,ATG7,ATN1,ATP2B4,BBC3,BCAS3,BMF,BRD2,BRD7,C3,CACNB4,CCL22,CCL24,CCL8,CD2,CD33,CD3D,CDK5RAP2,CLSTN1,CMIP,COL12A1,COL23A1,CORO2A,CPT2,CSF1R,CSF3R,CSNK1G2,CTBP1,CTSH,C…	254		Gene Expression	transactivation	Transactivation of RNA	7.14e-09	6.52e-07	ACVRL1,AHRR,AKAP13,ARHGEF11,ARRB1,ATF6,CABIN1,CAMK1D,CIITA,CREM,DAB2,EGF,EHF,ETV6,FLI1,ID3,IRF2,IRF4,IRF8,ITSN1,KLF6,MAPKAPK2,MDM4,MED26,MITF,MTA1,MYB,NCOR1,NFE2L1,NFIC,NOTCH1,NR1H3,NR1I3,NRIP1,NSD3,PBX1,PIK3R1,PPARD,RAC1,RARA,RET,RXRA,SELPLG,SKI,SND1,SPHK2,SREBF1,STAT6,SUFU,TCF20,TCF7L2,TGFBR1,TMEM131L,TTF1,UAP1,XDH,ZBTB16	57		Auditory and Vestibular System Development and Function,Auditory Disease,Organ Morphology,Organismal Development,Organismal Injury and Abnormalities	abnormal morphology	Abnormal morphology of ear	1.49e-05	0.000925	ABR,ATP2B2,DVL1,ECE1,EYA1,GDF6,HOXA2,HSPG2,NFKB1,NKX3-2,NR2F1,OTX2,RARA,RARG,SLC44A2,TBX1	16		Developmental Disorder,Hereditary Disorder,Organismal Injury and Abnormalities,Skeletal and Muscular Disorders	Duchenne muscular dystrophy	Duchenne muscular dystrophy	0.000364	0.0189	COL1A1,CSRP2,HLA-DQB1,HLA-DRB1,INPP5A,PDE5A,PGRMC1,PLS3,SDC3,TGFBI	10
Lipid Metabolism,Molecular Transport,Small Molecule Biochemistry	concentration	Concentration of lipid	4.27e-10	4.83e-08	ABCC2,ABCC3,ABCG1,ABHD6,ACAT1,ADORA2B,ADORA3,AGPAT4,ALOX12B,ANGPT2,ANGPTL6,APP,ARF1,ATG7,BRD2,C3,CNEP1R1,CRH,CRTC3,CYP1B1,CYP27A1,DECR1,DGAT2,DNM2,EGF,ELMO1,EPB41,FABP5,FFAR2,FIG4,FOXO3,FPR2,GHRHR,GLB1,GNAO1,GOLPH3,GRINA,H6PD,HINT2,HSD17B12,ICMT,IGF1,IL17RA,IL1B,IL1R1,INPP5E,KCNE3,KIF13B,KMT2D,LIMA1,LIPC,LRP5,LTB4R,MBP,MGAT4A,MGLL,NCEH1,NPR1,NR1H3,NR1H4,PDE3B,PIP5K1B,PLA1A,PLA2G16,PLIN1,POR,PPARD…	100		Cancer,Endocrine System Disorders,Organismal Injury and Abnormalities,Reproductive System Disease	ovarian cancer	Ovarian cancer	8.91e-09	8.09e-07	ABCC2,ABHD2,ABHD6,ABR,ACAD10,ACP5,ADORA1,AGL,AHRR,AKAP2,ALDH16A1,AMOTL1,AOC3,ARHGEF28,ARID1B,ASAP1,ATP8A2,BCL9L,BECN1,BICD2,BRPF3,C11orf49,CABIN1,CASP2,CDH2,CDKN1A,CDS2,CELSR1,CES4A,COL23A1,COL4A2,COL5A1,CSF2RB,CXXC5,CYTH4,DAB2,DENND3,DNMT3A,DSE,DYNLRB1,EGF,ENO1,FBLN7,FCHO1,FOCAD,FPR2,GAB2,GIPC1,GPA33,GTF3C1,H2AFY,HIVEP3,HK1,IFI30,IQCN,IQSEC3,IRF5,ITGAX,ITSN1,KALRN,KDM2B,KIAA0355,KIAA1755,KLF6,KL…	135		Cancer,Organismal Injury and Abnormalities	connective or soft tissue tumor	Connective or soft tissue tumor	1.71e-05	0.00105	ABCG5,ADARB2,ADCY5,ASH2L,ASPSCR1,ATM,ATP2B4,AXIN2,BCOR,BRAF,BRD2,BTN3A1,CACNA1B,CACNA1E,CACNA1H,CACNA2D2,CAMSAP3,CCNT1,CELF1,CFAP47,CLUH,COL19A1,COL5A1,CSF1R,CTSL,DNAH17,DOK6,DVL1,ECE1,EHMT2,EIF3D,ESRRG,EWSR1,FARS2,FH,FMNL2,FYN,HMGA2,HSPG2,INPP5D,KBTBD6,KDM3B,LIMK1,LRPPRC,MACF1,MAD1L1,MAP3K5,MRPL50,MTHFD1L,MYT1L,NCOA2,NFKB1,NINL,NR2F1,NSDHL,NTRK1,ONECUT3,OR6S1,PCDHB16,PCLO,PCSK9,PIP5K1C,PKHD1L1,P…	89		Endocrine System Disorders,Hematological Disease,Hereditary Disorder,Organismal Injury and Abnormalities	infantile hypercalcemia	Infantile hypercalcemia	0.000374	0.0189	CYP24A1,SLC34A1	2
Cellular Movement,Immune Cell Trafficking	cell movement	Cell movement of lymphatic system cells	4.61e-10	5.18e-08	ABCC1,ABCG1,ACKR3,ACTN4,AOC3,APP,ATG7,C3,CCL22,CCL24,CCL8,CCR1,CD2,CMKLR1,CUX1,ELMO1,ETS1,ETV6,FABP5,GNA12,GNAO1,GRK6,ICAM2,IGF1,IL15,IL17RA,IL17RB,IL1B,ITGAE,ITGB2,KCNE3,LCP1,LIMK1,MAML1,MR1,MYB,MYH9,NEDD9,NLRP3,NOTCH1,NOTCH4,NR1H3,PIK3CD,PPARG,RALGDS,RAPGEF1,RASSF5,RUNX1,SELPLG,SH2D3C,SOCS3,SPHK2,SST,STAT3,SWAP70,TGFBR1,TNFRSF1A,TNFRSF21,TNFRSF8,TNFSF10,TNFSF13,ZC3H12A	62		Cardiovascular Disease,Cardiovascular System Development and Function	abnormal morphology	Abnormal morphology of cardiovascular system	9.91e-09	8.89e-07	ABCC1,ACSL1,ACVRL1,ADCY5,ADORA1,ADRA1D,AGO2,AKAP1,AKAP12,AKAP13,ARHGEF11,ARSB,ASB2,ATF6,ATXN1,BECN1,CABIN1,CACNB1,CAMK2D,CAPN1,CASQ2,CCM2,CDH2,CDKN1A,CDS2,CIITA,COL5A1,CREM,DTNBP1,DUSP8,ETV6,GFAP,GNAI2,GRK5,GSN,HMGCR,IL17RA,ITGB8,LAMP2,LIMS1,LOXL2,LRP5,MAP2K3,MBNL2,MDM4,MGLL,NOTCH1,NRP1,P2RX4,PBX1,PDGFA,PER2,PIK3R1,PLEC,PNKD,POR,PPARD,PRKAG2,PSAP,PSEN2,RAC1,RARA,RCAN2,RET,RXRA,S100A6,SERPINC1,SGC…	81		Gene Expression	transcription	Transcription of RNA	1.76e-05	0.00108	AKT2,AP2A2,ARNT2,ARNTL2,ASH2L,ATM,ATP2B4,BARX2,BCOR,BMP5,BRAF,BRD2,CAMK1,CBFA2T3,CCDC62,CCNT1,CDKN1C,CREM,CRYM,DAB2IP,DAXX,DNAJC2,DVL1,EHMT1,EHMT2,ESRRG,EWSR1,EYA1,FEZF2,FGR,FOXN3,FSTL3,GDF6,GHRH,GMEB2,GSTP1,HAX1,HDAC4,HDGF,HELT,HIP1,HLTF,HMGA2,HOXA2,INPP5D,KDM2B,KLF7,LITAF,LRPPRC,MAD1L1,MAEL,MAP3K5,MAPRE3,MED21,MKX,MNT,MYT1L,NCOA2,NEK6,NFKB1,NFKBIA,NKX3-2,NLK,NR2C1,NR2F1,OTX1,OTX2,OVOL1,PAX5,PER…	105		Embryonic Development,Organ Development,Organ Morphology,Organismal Development,Reproductive System Development and Function,Tissue Development	size	Size of mammary lobuloalveolar unit	0.000374	0.0189	CDKN2A,ZFHX3	2
Cellular Movement,Hematological System Development and Function,Immune Cell Trafficking,Inflammatory Response	cell movement	Cell movement of phagocytes	4.76e-10	5.31e-08	ABCC1,ADORA3,ANGPT2,ANO6,AOC3,APP,ARHGEF7,ARRB1,ASB2,BST1,C2,C3,C5AR2,CAPG,CCL22,CCL24,CCL8,CCR1,CMKLR1,CRH,CSF1R,CSF3R,CTSB,DCTN2,DDR2,DYSF,EGF,FGR,FLNA,FPR2,GRK6,GSN,HCK,ICAM2,IL15,IL17RA,IL17RB,IL1B,IL1R1,ITGAX,ITGB2,LIMK1,LSP1,LTB4R,MAP3K5,MARCO,MYO9B,NDRG1,NLRC4,NLRP3,NPR1,NR1H4,PIGR,PIK3CD,PIK3R5,PLXND1,PPARG,PRDM1,PTPN1,SELPLG,SERPINA1,SERPINC1,SERPING1,SGPP1,SMAD3,SMAD7,SOCS3,SPHK2,SST,ST…	77		Cardiovascular Disease,Cardiovascular System Development and Function,Organ Morphology,Organismal Development,Organismal Injury and Abnormalities	abnormal morphology	Abnormal morphology of heart	9.93e-09	8.89e-07	ABCC1,ACSL1,ACVRL1,ADCY5,ADORA1,ADRA1D,AGO2,AKAP1,AKAP12,AKAP13,ARHGEF11,ARSB,ASB2,ATF6,ATXN1,BECN1,CABIN1,CACNB1,CAMK2D,CAPN1,CASQ2,CDH2,CDKN1A,CDS2,CIITA,CREM,DTNBP1,DUSP8,ETV6,GNAI2,GRK5,GSN,HMGCR,IL17RA,ITGB8,LAMP2,LIMS1,LOXL2,MAP2K3,MBNL2,MDM4,MGLL,NOTCH1,P2RX4,PBX1,PDGFA,PIK3R1,PLEC,PNKD,POR,PPARD,PRKAG2,PSEN2,RAC1,RARA,RCAN2,RET,RXRA,S100A6,SERPINC1,SGCG,SLC9A1,STAB1,SUFU,TGM2,TIAM1,TIMP2,…	73		Cancer,Organismal Injury and Abnormalities,Respiratory Disease	upper airway cancer	Upper airway cancer	1.82e-05	0.0011	ADAMTS14,ARHGAP6,ASPSCR1,ATM,BCOR,BRAF,BRINP2,C17orf80,C1orf162,CACNA1B,CACNA2D2,CCR7,CLIC2,COL19A1,COL20A1,COL5A1,CTNNA2,DCC,DNAH17,DOK6,EYA1,FAT1,FIP1L1,FOXN2,HS3ST3A1,LRPPRC,LRRC27,LY6D,MINDY4,mir-489,MSLN,MYO1A,MYT1L,NEDD4,NINL,PAX5,PCDHB4,PCLO,PKHD1L1,POLE3,RIMBP2,RNF141,ROBO2,RPTOR,SCN3A,SH3PXD2A,SIN3B,SLC9A2,TCERG1L,TMC6,TNIK,TP63,TRAM2,TRAPPC9,UAP1	55		Organ Morphology,Reproductive System Development and Function	quantity	Quantity of mammary lobuloalveolar unit	0.000374	0.0189	CDKN2A,ZFHX3	2
Cancer,Organismal Injury and Abnormalities	squamous cell tumor	Squamous cell tumor	5.28e-10	5.85e-08	ABCC1,ABCC3,ABCG1,ACAD10,ACTN4,ADAM19,ADAMTS15,ADCY5,AGO2,AHNAK,AK5,AKAP1,AKAP12,ALOX12B,AMBRA1,AMMECR1L,ANGPTL6,ANKRD11,AOAH,AOC3,APLP2,APOL4,ARHGAP26,ARHGEF10L,ASAP1,ASAP2,ATN1,ATP10D,BANP,BLK,BST1,BTLA,C17orf64,C1RL,C2orf69,C3,CACNA2D2,CACNA2D4,CACNG2,CAMK2B,CASC3,CASZ1,CCL8,CCNJL,CD33,CDK2AP1,CDKL5,CEACAM18,CGNL1,CHRNA1,CLEC16A,CMKLR1,CMSS1,COL12A1,CPNE7,CPNE9,CSF1R,CTBP1,CTSC,CTSH,CTTNBP2,CU…	288		Cellular Movement,Hematological System Development and Function,Immune Cell Trafficking	cell movement	Cell movement of leukocytes	1.11e-08	9.85e-07	ABCC1,ABCG1,ADORA1,ALOX5,ANO6,AOC3,ARHGEF7,ARRB1,ASB2,ATP,BECN1,C5AR1,CAMK1D,CD2,CDKN1A,CIITA,CORO1A,CSF2RB,DDR2,DYSF,EGF,ELMO1,ETV6,FGR,FPR2,FYB1,GFAP,GNAI2,GSN,HRH1,ICAM2,IL15RA,IL17RA,IRF5,ITGAE,ITGAM,ITGAX,KCNA3,KLF6,LAG3,LAMA5,LAT,LIMK1,LTB4R,MAPKAPK2,MR1,MYB,NDRG1,NEDD9,NLRC4,NOTCH1,NR1H3,NRP2,PIK3R1,PIK3R5,PLAUR,PLEC,RAC1,RAC2,RAPGEF1,RASSF5,RGCC,RPTOR,SELPLG,SEMA4D,SERPINC1,SGK1,SPHK2,SRE…	83		Auditory and Vestibular System Development and Function,Auditory Disease,Connective Tissue Development and Function,Connective Tissue Disorders,Organ Morphology,Organismal Development,Organismal Injury and Abnormalities,Skeletal and Muscular Disorders,Skeletal and Muscular System Development and Function,Tissue Development	abnormal morphology	Abnormal morphology of stapes	1.87e-05	0.00112	ECE1,EYA1,GDF6,HOXA2,RARA,TBX1	6		Cell Cycle	interphase	Arrest in interphase of pituitary cancer cell lines	0.000374	0.0189	CDKN2A,CREM	2
Cancer,Organismal Injury and Abnormalities	mixed cell carcinoma	Mixed cell carcinoma	5.43e-10	5.98e-08	ABCC3,ADAM19,AMOTL1,AMPD2,ARHGEF28,ASAP1,ATP10D,CEP85,CMKLR1,COL23A1,CPEB4,CS,CSF3R,CUX1,CYTH4,DENND3,DNAH17,DNAJB6,DNMT3A,EML6,FANCA,FFAR2,FPR2,GIPC1,GMDS,GPA33,GTF3C1,HK1,IGF2R,IQCJ-SCHIP1,IQCN,ITGAX,KIAA1755,KIF16B,KLHL2,LASP1,LETM1,LIMK1,LIMK2,LONRF3,LRP5,LTB4R,LYPD4,MAZ,MCTP1,MDM4,MED12L,MED26,MGAT4B,MS4A14,MTR,MYH10,MYH14,MYH9,MYO10,MYO1A,NACC2,NCF4,NLRP3,NOD1,NRP1,PDE3B,PIK3R5,PMFBP1,PODXL…	106		Cancer,Organismal Injury and Abnormalities	lymphoreticular neoplasm	Lymphoreticular neoplasm	1.12e-08	9.86e-07	ABCC1,ABCC2,ABCG1,ABHD2,ACVRL1,ADAMTS15,ADCY5,ADCY7,ADORA1,ADRA1D,AKAP12,AKAP13,AKAP2,ALK,ALOX5,AMOTL1,ANO2,AOC3,AP2A2,ARHGAP17,ARHGAP26,ARHGEF10L,ARHGEF28,ARID1B,ASAP3,ASXL2,ASXL3,ATN1,ATP2B4,ATP8A2,ATXN1,BECN1,BEST1,C1R,CASP2,CD2,CDK5RAP2,CDKN1A,CEP250,CHSY1,CIITA,CMIP,COL23A1,COL4A2,CORO1A,CREM,CSF2RB,CSNK1G2,CTSH,DAPK1,DCAF5,DDR2,DENND3,DHRS12,DIP2C,DNASE2,DNM2,DNMT3A,DOK2,DSE,DUSP8,EGF,ETV6,…	196		Cancer,Organismal Injury and Abnormalities,Reproductive System Disease	mammary tumor	Mammary tumor	2.02e-05	0.00121	ABR,ADAMTS14,ADAMTS3,ADAMTS9,ADARB2,AKT2,AMOTL2,ANKRD52,ARHGAP45,ARPC5L,ART5,ASH2L,ATM,ATP2B2,AXIN2,BLVRA,BRAF,BTBD11,CACNA1B,CACNA1E,CACNA1H,CACNA2D2,CALM1 (includes others),CAPZB,CASP9,CCNA1,CCNT1,CCR7,CMKLR1,COG2,COG8,COMMD3,CPT1A,CROCC,CSF1R,CTNNA2,DAO,DAXX,DEPTOR,DNAH17,EBLN2,ECE1,EHMT1,EHMT2,ESRRG,EYA1,F8,FAM107B,FAT1,FGR,FSTL3,FYN,GSTO1,GSTP1,GUK1,GULP1,HAX1,HDAC4,HMGA2,HNRNPUL1,HOOK3,HSPG…	130		Cancer,Dermatological Diseases and Conditions,Organismal Injury and Abnormalities	squamous cell skin cancer	Skin squamous cell carcinoma	0.000382	0.0192	ADAMTSL1,AFF3,ATP2C2,C12orf40,C16orf78,C8orf44-SGK3/SGK3,CACNA1C,CADM2,CDH1,CDH18,CDKN2A,CHRNA1,CRISPLD1,CSMD1,CTNNA2,DDB2,DIP2C,DLG2,ELMO1,FNDC1,HERC2,KDM4C,LAMA3,NEU3,NID1,OPCML,PDZD7,POM121L12,POR,RPTOR,RYR1,SATB2,SMYD3,TNIK,TSC2,TTC24,USP10,VCAN,XPA	39
Cell Death and Survival	survival	Cell survival	6.68e-10	7.31e-08	ABCC1,ABCC3,ACKR3,ACTN4,ACVRL1,ADORA2B,ADORA3,AGO2,AK5,AKAP13,AMIGO2,ANGPT2,APP,ARID1B,ARRB1,ATF6,ATG7,BABAM2,BBC3,BLK,BLNK,BRD2,BRD7,BTLA,C3,C5AR2,CAMK2B,CCR1,CD300A,CD33,CD82,CDK2AP1,CISH,CLCN7,CREB1,CRH,CSF1R,CSF3R,CTBP1,CTSB,CUX1,DAB2,DNAJB6,DNM2,DPP9,EEF2,EGF,ENO1,ERCC4,ETV6,EXOC2,FANCA,FBXO32,FGR,FLNA,FOXO3,GOLPH3,GRK6,H6PD,HCK,HDAC5,HDGF,HIPK2,HK1,HK2,ICMT,IGF1,IGF2R,IL15,IL1B,ITGB2,ITPR2,…	159		Cancer,Gastrointestinal Disease,Organismal Injury and Abnormalities	gastro-esophageal carcinoma	Gastro-esophageal carcinoma	1.13e-08	9.94e-07	ABCC1,ADAMTSL4,ADCY5,AGO2,AHRR,AKAP2,ALK,AMMECR1L,AP2A2,ARHGEF11,ARID1B,ASXL2,ASXL3,ATN1,BCKDHA,C20orf202,CABIN1,CAMTA2,CAPN1,CASP2,CDH2,CDK5RAP2,CEP250,CHD7,CHRNA4,CHST11,CIITA,CLEC16A,COL5A1,CORO1A,CPAMD8,CRADD,DAB1,DAB2,DDR2,DENND3,DLC1,DNMT3A,DPYSL3,DSE,DYSF,EHF,ELMO1,EPB41L1,FBXL18,FCRLB,FGD4,FGD5,FOCAD,FRMD4A,GATAD2A,GFOD1,GLIPR2,GLTP,GPR68,GRID2,GTF3C1,HELT,HERC1,HIVEP3,HK1,IKZF1,IL17RA,IR…	135		Cell Death and Survival	cell death	Neuronal cell death	2.19e-05	0.0013	AKT2,ATM,ATP13A2,BRAF,CACNA2D2,CASP9,CDC34,CHL1,CREM,DAXX,DCC,DYNC1I1,FAAH,FEZF2,FYN,HAX1,HDAC4,HDGF,HIP1,KDM2B,KLF7,MAP3K5,MOG,NCS1,NDRG2,NFKB1,NFKBIA,NR2F1,NTN1,NTRK1,OTX2,PCDHGA4,PCSK1N,PCSK9,PRKCA,PTPRF,RARA,RETREG1,RPTOR,SH3PXD2A,SNX6,SORT1,SREBF1,ST8SIA1,TFAP2D,TP63,TYRO3,VPS33A	48		Cancer,Organismal Injury and Abnormalities	development	Development of melanoma	0.000407	0.0203	CASK,CDKN2A,CSMD1,DIP2C,EPC2,UBN2,ZNF148	7
Cell-To-Cell Signaling and Interaction,Hematological System Development and Function	activation	Activation of blood cells	6.89e-10	7.49e-08	ADORA2B,AHNAK,ANGPT2,ANO6,APP,ARRB1,BLK,BLNK,BTLA,C3,CCL22,CCL8,CD1C,CD2,CD300A,CD3D,CISH,CLCN7,CRH,CRTC3,CSF1R,CTSH,DGKG,DYSF,ENTPD1,ETS1,FLNA,FOXO3,FOXP1,FPR2,GNA12,GNA14,GP6,HCK,HDAC4,HDAC5,IGF1,IGF2R,IL15,IL1B,IL1R1,ITGB2,ITPKC,ITPR2,KSR1,LAX1,LIMK1,LTB4R,MBP,MPIG6B,MR1,MYCN,NDRG1,NLRP3,NOTCH1,NR1H3,PAX5,PBX1,PFDN1,PIK3CD,PIK3R5,PIP5K1B,PLPP1,PRDM1,PRKCE,RAB8B,RAPGEF3,RBP4,RUNX1,SBNO2,SELPLG,…	92		Cellular Assembly and Organization,Cellular Function and Maintenance,Tissue Development	formation	Formation of actin filaments	1.16e-08	1.01e-06	ADD1,ADORA1,AKAP1,AKAP13,ARHGEF10L,ARHGEF11,ARRB1,ASAP3,CAPN1,CDC42BPB,CDKN1A,COBL,CORO1A,CXXC5,DAB2,DLC1,EGF,GNAI2,GSN,KANK1,KSR1,LIMK1,MPRIP,MYO1C,NCKIPSD,NOTCH1,PALLD,PDLIM4,PIK3R1,RAC1,RGCC,SEMA4D,SH3PXD2A,SLC9A1,SORBS1,STARD13,TGFBI,TGFBR1,TIAM1,TNS3	40		Cancer,Organismal Injury and Abnormalities	malignant connective or soft tissue neoplasm	Malignant connective or soft tissue neoplasm	2.46e-05	0.00145	ABCG5,ADARB2,ADCY5,ASPSCR1,ATM,ATP2B4,AXIN2,BCOR,BRAF,BRD2,BTN3A1,CACNA1B,CACNA1E,CACNA1H,CAMSAP3,CCNT1,CELF1,CFAP47,CSF1R,CTSL,DNAH17,DOK6,ECE1,EHMT2,EIF3D,EWSR1,FARS2,FMNL2,HMGA2,HSPG2,INPP5D,KBTBD6,KDM3B,LIMK1,LRPPRC,MACF1,MAD1L1,MAP3K5,MRPL50,MTHFD1L,MYT1L,NCOA2,NFKB1,NINL,NSDHL,NTRK1,ONECUT3,OR6S1,PCDHB16,PCLO,PCSK9,PIP5K1C,PKHD1L1,PKN2,POLE3,PRKCA,PSMB9,PTPN3,RARA,RARG,ROBO2,RPS6KA3,SFPQ,SK…	76		Cancer,Organismal Injury and Abnormalities	endometrioid carcinoma	Endometrioid carcinoma	0.000414	0.0205	ABCA10,ADAMTSL1,AFF3,AGBL1,ARHGAP35,ARHGAP6,ARHGEF10,ARHGEF17,ARID1B,ARIH2,BAIAP2L2,BBS5,BCL6,CACNA1C,CASK,CCDC14,CCDC60,CDH1,CDH18,CDH4,CDKN2A,CHRNA1,CHST11,CLMN,CNTN3,CREBBP,CREM,CSMD1,CTNNA2,DDB2,DIS3L2,DLG2,DMXL2,DNAH17,DNAJC13,DNMT1,ELMO1,EPC2,ETS2,FAF2,FARP2,FNDC1,GLI3,GLP2R,GLRA1,GRIA2,GULP1,HDAC4,HERC2,HSPA12B,HYLS1,IGF2BP1,KCNAB2,KRT39,LHX5,LOXHD1,LRP2,MAPK8IP3,MLLT11,MN1,MTMR7,MUC5B,NFI…	115
Tissue Development	accumulation	Accumulation of cells	6.97e-10	7.53e-08	ABCG1,ACKR3,AGRP,ANGPT2,BMF,C3,CCL22,CCL24,CCR1,CMKLR1,CTSC,DAB1,EGF,ENTPD1,ETV6,FOXO3,GP6,HCK,HS2ST1,IGF1,IL15,IL17RA,IL1B,IL1R1,IL4I1,ITGAX,ITGB2,LRP5,MAML1,MBL2,NLRC4,NLRP3,NOTCH1,PBX1,PPARD,PTPN1,RARA,RUNX1,SELPLG,SERPINC1,SERPING1,SMAD7,SOD1,STAT3,STAT6,TNFRSF1A,TNFRSF21,TNFRSF8,TNFSF10,TNFSF13,ZIC2	51		Cellular Development,Cellular Growth and Proliferation	cell proliferation	Cell proliferation of tumor cell lines	1.17e-08	1.01e-06	ABCC1,ABCC2,ACAT1,ACTN1,ADAMTS15,AKAP12,ALK,ATG10,ATP,ATP6V0A1,BECN1,CABLES1,CAMK2D,CASP2,CD59,CDC16,CDK5,CDKN1A,CMIP,COL4A2,CREM,CSF2RB,DAB2,DDR2,DLC1,DOK2,EGF,EHF,ENTPD1,ETV6,FLI1,FOXN3,FPR2,GAB2,GALNT10,GALNT2,GALNT6,GRK5,H2AFY,HK1,HMGCR,ID3,IKZF1,IL15RA,IRF2,IRF4,IRF8,ITGB8,KDM2B,KLF6,KRT8,KSR1,LAMA5,LGALS3BP,LIMA1,LIMK1,LLGL1,LSAMP,MAD1L1,MADD,MAP2K3,MAPKAPK2,MDM4,ME1,MGLL,MITF,MKNK1,MTA1,MY…	146		Cancer,Organismal Injury and Abnormalities	sarcoma	Sarcoma	2.48e-05	0.00146	ABCG5,ADARB2,ADCY5,ASPSCR1,ATM,ATP2B4,AXIN2,BCOR,BRAF,BRD2,BTN3A1,CACNA1B,CACNA1E,CACNA1H,CAMSAP3,CCNT1,CELF1,CFAP47,CSF1R,CTSL,DNAH17,DOK6,ECE1,EHMT2,EIF3D,EWSR1,FARS2,FMNL2,HMGA2,HSPG2,INPP5D,KBTBD6,KDM3B,LIMK1,LRPPRC,MACF1,MAD1L1,MAP3K5,MRPL50,MTHFD1L,MYT1L,NCOA2,NINL,NSDHL,NTRK1,ONECUT3,OR6S1,PCDHB16,PCLO,PCSK9,PIP5K1C,PKHD1L1,PKN2,POLE3,PRKCA,PSMB9,PTPN3,RARA,RARG,ROBO2,RPS6KA3,SFPQ,SKOR1,SL…	75		Cell Cycle	cell cycle progression	Cell cycle progression of stem cells	0.000426	0.021	KMT5A,PAX6,RUNX1,SS18	4
Cellular Movement,Hematological System Development and Function,Immune Cell Trafficking,Inflammatory Response	chemotaxis	Chemotaxis of leukocytes	7.29e-10	7.82e-08	ACKR3,ADORA3,ANGPT2,ANO6,APP,ARHGEF7,BST1,C3,C5AR2,CAPG,CCL22,CCL24,CCL8,CCR1,CMKLR1,CSF1R,CSF3R,CUX1,DYSF,ELMO1,FGR,FPR2,GNA12,GNAO1,GRK6,GSN,HCK,IL15,IL1B,IL1R1,ITGB2,LCP1,LIMK1,LSP1,LTB4R,MARCO,MYO9B,NEDD9,NPR1,PIGR,PIK3CD,PIK3R5,PPARG,SELPLG,SERPINA1,SMAD3,SOCS3,SPHK2,STAT6,STIM1,SWAP70,TNFRSF1A,TRPM2	53		Cancer,Endocrine System Disorders,Organismal Injury and Abnormalities,Reproductive System Disease	neoplasia	Ovarian tumor	1.28e-08	1.1e-06	ABCC2,ABHD2,ABHD6,ABR,ACAD10,ACP5,ADORA1,AGL,AHRR,AKAP2,ALDH16A1,AMOTL1,AOC3,ARHGEF28,ARID1B,ASAP1,ATP8A2,BCL9L,BECN1,BICD2,BRPF3,C11orf49,CABIN1,CASP2,CDH2,CDKN1A,CDS2,CELSR1,CES4A,COL23A1,COL4A2,COL5A1,CSF2RB,CXXC5,CYTH4,DAB2,DENND3,DNMT3A,DSE,DYNLRB1,EGF,ENO1,FBLN7,FCHO1,FOCAD,FPR2,GAB2,GIPC1,GNAI2,GPA33,GTF3C1,H2AFY,HIVEP3,HK1,IFI30,IQCN,IQSEC3,IRF5,ITGAX,ITSN1,KALRN,KDM2B,KIAA0355,KIAA1755,K…	137		Nervous System Development and Function,Neurological Disease	abnormal morphology	Abnormal morphology of cranial nerve	2.93e-05	0.00171	ATP2B2,DCC,EYA1,FYN,GDF6,HOXA2,KLF7,OTX1,OTX2,RARA,SLC44A2,TBX1	12		Cancer,Endocrine System Disorders,Gastrointestinal Disease,Organismal Injury and Abnormalities	pancreatic tumor	Pancreatic tumor	0.00044	0.0215	ADAMTS17,ADAMTSL1,ADARB2,ADD1,AFF3,ANKRD29,ARHGAP35,ARHGEF10,ARHGEF17,ARID1B,ATP13A4,C12orf40,CACNA1C,CADM2,CC2D1B,CDH1,CDH18,CDH4,CDKN2A,CHEK1,CNTN3,COL1A1,CREBBP,CSMD1,CSRP2,CTNNA2,DIP2C,DIS3L2,DNAH17,DNAJC13,DNAJC21,E4F1,FARP2,FIGLA,GLI3,GLRA1,GPRC5C,GRIN2A,HDAC4,HERC2,HLA-DRB1,HTR2B,IGF2BP1,KDM4C,KLK6,KRT39,LAMA3,LOXHD1,LRP2,MAGIX,MAP1S,MAP4,MAPK8IP3,MCCC2,MCF2L,MN1,MOV10L1,MUC5B,NCAPD3,NDUFV…	104
Cancer,Organismal Injury and Abnormalities	lymphoid cancer	Lymphoid cancer	7.52e-10	7.97e-08	ABCC1,ABCG1,ACVRL1,ADAM19,ADAMTS15,ADORA3,ADRA1D,AHNAK,ALOX12B,AMOTL1,ANGPT2,ANK2,ANKH,AOC3,APP,ARHGAP26,ARHGEF28,ARID1B,ASAP2,ATF6,ATG7,ATN1,BBC3,BLNK,BMF,BRD2,C3,CACNB4,CCL22,CCL24,CCL8,CD2,CD33,CD3D,CMIP,COL12A1,COL23A1,CORO2A,CSF1R,CSF3R,CSNK1G2,CTBP1,CTSC,CTSH,CXXC1,CXXC5,CYP1B1,DAB1,DAPK1,DDR2,DLC1,DLEU1,DNM2,DNMT3A,EGF,EHMT1,ELMO1,ERCC4,ETS1,ETV6,FAM129B,FANCA,FGR,FILIP1L,FKBP9,FLNA,FOXO3,…	186		Cancer,Organismal Injury and Abnormalities	head and neck squamous cell cancer	Head and neck squamous cell carcinoma	1.4e-08	1.19e-06	ABCC1,ABCG1,ABI3,ACAD10,ADCY5,ADD1,ADORA1,AK5,AKAP1,AKAP12,ALK,ALOX5,AMMECR1L,AMN1,AOC3,APLP2,APOL4,ARHGAP26,ASAP1,ASAP3,ATN1,ATXN1,BANP,BICD2,BRPF3,C2orf69,C6orf106,CABIN1,CDH2,CEP250,CHD7,CHSY1,CLEC16A,COL4A2,COL5A1,CPAMD8,CREM,CSGALNACT2,CTSH,CTTNBP2,CYTH4,DAB2,DCAF5,DDR2,DGKG,DLC1,DNMT3A,DSE,DYSF,EGF,EHF,EXD2,FHAD1,FKBP15,FLI1,FOCAD,FRY,GALNT2,GFOD1,GIGYF2,GPATCH8,GRIN2D,GRK5,GTF3C1,HERC1,HIV…	169		Cellular Development,Cellular Growth and Proliferation,Nervous System Development and Function,Tissue Development	development	Development of neurons	3.21e-05	0.00186	ADAMTS3,ATCAY,BRAF,CACNA1H,CACNA2D2,CAPZB,CHL1,CHN1,CTNNA2,DAB2IP,DCC,DVL1,ECE1,EHMT1,EPHA4,FEZF2,FYN,GAS7,GHRH,KIRREL3,KLF7,LIMK1,LOX,LRRN1,MARK1,MICALL2,MOG,MYT1L,NCAM2,NFKB1,NFKBIA,NIN,NR2F1,NTN1,NTRK1,OTX2,PCDHB16,PCDHB3,PCDHB4,PIP5K1C,PRKCA,PRKCZ,PTPRF,PXN,RBFOX2,ROBO2,RPS6KA3,SNTA1,ST8SIA1,TENM4,TIAM2,TMEM108,TNIK,TRIM46,YWHAG	55		Cellular Development,Cellular Growth and Proliferation,Nervous System Development and Function,Tissue Development	proliferation	Proliferation of neuronal cells	0.000456	0.0222	ARID1B,DPYSL3,DUSP13,FARP2,GLI3,HLA-DQB1,IGF2BP1,LAMA3,MAPK9,MID1,NEU3,NFIX,PALLD,PAX6,PPP2R2C,PSAP,RAB33A,RIT2,RNF6,RTN4RL2,SCN4B,SERPINE1,SGK1,SRGAP1,SRRM4,SS18,TIAM1,TSC2,VCAN,WWOX	30
Cellular Movement	cellular infiltration	Cellular infiltration	7.51e-10	7.97e-08	ABCG1,ANGPT2,APP,ARRB1,ATG7,C2,C3,CCL22,CCR1,CD2,CMKLR1,CRH,CSF1R,CTSB,CUX1,ENO1,ETS1,FPR2,HCK,IL15,IL17RA,IL17RB,IL1B,IL1R1,ITGB2,KCNE3,LIMK1,LTB4R,MAP3K5,MBP,MYH9,NDRG1,NLRP3,NR1H3,NR1H4,NRP1,OLFM4,PIK3CD,PPARG,PRDM1,PTPN1,RARA,RGCC,SELPLG,SERPINA1,SERPINC1,SERPING1,SGPP1,SMAD3,SMAD7,SOCS3,ST3GAL3,STAT3,STAT6,STIM1,TGFBR1,TKT,TNFAIP8,TNFRSF1A,TNFRSF21,TNFRSF8,TNFSF10,TRPM2,VWF,ZC3H12A	65		Cellular Assembly and Organization	formation	Formation of cytoskeleton	1.45e-08	1.24e-06	ADD1,ADORA1,AKAP1,AKAP13,AKAP2,ARHGEF10L,ARHGEF11,ARRB1,ASAP3,CAPN1,CDC42BPB,CDK5RAP2,CDKN1A,COBL,CORO1A,CORO1C,CXXC5,DAB2,DLC1,DPYSL3,EGF,GNAI2,GSN,KANK1,KSR1,LIMK1,MPRIP,MYO1C,NCKIPSD,NEK6,NOTCH1,PALLD,PDLIM4,PIK3R1,PRKCH,RAC1,RGCC,SEMA4D,SGK1,SH3PXD2A,SLC9A1,SORBS1,STARD13,TGFBI,TGFBR1,TIAM1,TNS3	47		Infectious Diseases	productive infection	Productive infection of cervical cancer cell lines	3.44e-05	0.00198	ALG14,BRINP2,CMKLR1,DVL1,FEZF2,HMCN2,KLHDC2,MRPL44,NFKB1,OSBPL7,PIP5K1C,PKN2,RPS6KA3,SDC1,SERPINB6,TERF2,TIAM2,UAP1,ZMPSTE24	19		Nervous System Development and Function,Skeletal and Muscular System Development and Function	neuromuscular activity	Neuromuscular activity of organism	0.000465	0.0223	CHRNA1,GLRA1,HOXD10,KCNAB2,PEX5	5
Cancer,Organismal Injury and Abnormalities	squamous-cell carcinoma	Squamous-cell carcinoma	8.21e-10	8.64e-08	ABCC1,ABCC3,ABCG1,ACAD10,ACTN4,ADAM19,ADAMTS15,ADCY5,AGO2,AHNAK,AK5,AKAP1,AKAP12,ALOX12B,AMBRA1,AMMECR1L,ANGPTL6,ANKRD11,AOAH,AOC3,APLP2,APOL4,ARHGAP26,ARHGEF10L,ASAP1,ASAP2,ATN1,ATP10D,BANP,BLK,BST1,BTLA,C17orf64,C1RL,C2orf69,C3,CACNA2D2,CACNA2D4,CACNG2,CAMK2B,CASC3,CASZ1,CCL8,CCNJL,CD33,CDK2AP1,CDKL5,CEACAM18,CGNL1,CHRNA1,CLEC16A,CMKLR1,CMSS1,COL12A1,CPNE7,CPNE9,CSF1R,CTBP1,CTSC,CTSH,CTTNBP2,CU…	287		Cell Morphology,Cellular Assembly and Organization,Cellular Function and Maintenance	formation	Formation of cellular protrusions	1.56e-08	1.32e-06	AKAP12,ARHGEF28,ARHGEF7,ARID1B,ARRB1,ASAP1,ATF6,ATP,ATP8A2,ATXN1,BECN1,CAMK1D,CDC42BPB,CDH2,CDK5,CDKN1A,CELSR1,CEP250,CFAP54,DAB1,DGKG,DNM2,DPYSL3,DTNBP1,EGF,EHD1,ELMO1,ERC2,FGD4,FGR,GALNS,GRID2,GRK5,GSN,HERC1,IL1RAP,ITGB8,ITSN1,KALRN,KCTD17,KLF7,LAMA5,LIMK1,LLGL1,MAPKAPK2,MPRIP,MUSK,NCKIPSD,NEDD9,NOTCH1,NRP1,NRP2,P2RX1,PAK5,PALLD,PCDH9,PDGFA,PLEC,PLEKHO1,PLXNB2,PPARD,PRUNE2,PSEN2,RAC1,RAC2,RASGR…	87		Cancer,Hematological Disease,Immunological Disease,Organismal Injury and Abnormalities	B-cell lymphoma	B-cell lymphoma	3.68e-05	0.00211	AGBL4,ATM,ATP2B2,BCL2L10,BCOR,BRAF,BRD2,CARD11,CCDC185,CCR7,CD79B,CDC34,CDKN1C,CGB1/CGB2,COL20A1,CSF1R,CSTF2,CTNNA2,CTSL,DCC,DENND6A,DYNC1I1,EWSR1,EYA1,FAT1,FYN,HDAC4,HIP1,HLA-DQA2,IFT140,KDM2B,MAD1L1,MINDY4,MTHFD1L,MYH2,NCOA2,NFKB1,NFKBIA,OTX2,PAX5,PCDHB15,PCLO,POLE3,PPP6R2,PRKCA,PSMB9,PTPRF,RESF1,RIN3,RPTOR,SDC1,SHROOM2,SIRT2,SPEG,TNIK,TP63,ZFP37	57		Developmental Disorder,Neurological Disease,Organismal Injury and Abnormalities	aplasia or hypoplasia of corpus callosum	Aplasia or hypoplasia of corpus callosum	0.000465	0.0223	ARHGAP35,DRAXIN,LRP2,NFIX,ZNF148	5
Cell-To-Cell Signaling and Interaction,Cellular Movement,Hematological System Development and Function,Immune Cell Trafficking	recruitment	Recruitment of granulocytes	8.47e-10	8.86e-08	ACVRL1,ADORA2B,ADORA3,ATG7,BTLA,C3,CCL22,CCL24,CCR1,CTSC,CYP1B1,FGR,FPR2,GRK6,GSN,HCK,IL17RA,IL1B,IL1R1,ITGB2,LSP1,LTB4R,NCF4,NLRP3,NOD1,PIK3CD,PIK3R5,PPARG,RCAN1,SELPLG,SMAD3,STAT3,STAT6,SWAP70,TNFRSF1A,TRPM2,VWF	37		Cancer,Endocrine System Disorders,Organismal Injury and Abnormalities,Reproductive System Disease	ovarian adenocarcinoma	Ovarian adenocarcinoma	1.87e-08	1.57e-06	ABCC2,ABHD2,ABHD6,ABR,ACAD10,ACP5,ADORA1,AGL,AHRR,AKAP2,ALDH16A1,AMOTL1,ARHGEF28,ARID1B,ASAP1,ATP8A2,BCL9L,BICD2,BRPF3,C11orf49,CABIN1,CASP2,CDH2,CDKN1A,CDS2,CELSR1,CES4A,COL23A1,COL4A2,COL5A1,CSF2RB,CXXC5,CYTH4,DAB2,DENND3,DNMT3A,DSE,DYNLRB1,FCHO1,FOCAD,FPR2,GIPC1,GPA33,GTF3C1,HIVEP3,HK1,IQCN,IQSEC3,IRF5,ITGAX,ITSN1,KALRN,KDM2B,KIAA0355,KIAA1755,KLHL29,KRT8,LAMA5,LIMK1,LRP5,LRRK1,LTB4R,LTBP4,MAN…	118		Cancer,Hematological Disease,Immunological Disease,Organismal Injury and Abnormalities	B-cell non-Hodgkin disease	B-cell non-Hodgkin lymphoma	4.18e-05	0.00238	AGBL4,ATM,ATP2B2,BCL2L10,BCOR,BRAF,BRD2,CARD11,CCDC185,CCR7,CD79B,CDC34,CDKN1C,CGB1/CGB2,COL20A1,CSF1R,CSTF2,CTNNA2,CTSL,DCC,DENND6A,DYNC1I1,EWSR1,EYA1,FAT1,FYN,HDAC4,HIP1,HLA-DQA2,IFT140,KDM2B,MINDY4,MTHFD1L,MYH2,NCOA2,NFKB1,OTX2,PAX5,PCDHB15,PCLO,POLE3,PPP6R2,PRKCA,PSMB9,PTPRF,RESF1,RIN3,RPTOR,SDC1,SHROOM2,SPEG,TNIK,TP63,ZFP37	54		Developmental Disorder,Neurological Disease,Organismal Injury and Abnormalities	hypoplasia	Hypoplasia of forebrain	0.000487	0.0233	ARHGAP35,CYP26C1,DRAXIN,LRP2,NFIX,ZNF503	6
Connective Tissue Disorders,Inflammatory Disease,Inflammatory Response,Organismal Injury and Abnormalities,Skeletal and Muscular Disorders	inflammation	Inflammation of joint	8.66e-10	9e-08	ABCC1,ABCC2,ADAMTS15,ADORA3,ADRA1D,AKAP13,ANKH,APLP2,ARF1,ARRB1,ASAP1,BLK,BLNK,BRD2,C2,C3,C6orf47,CACNA2D2,CACNA2D4,CASC3,CCL22,CCL24,CCL8,CCR1,CD33,CD3D,CNEP1R1,CSF1R,CSF3R,CTSB,CTSC,DDR2,DDX39B,EEF2,ENO1,ETS1,FGR,FOXO3,FPR2,GALNT2,GLIPR2,GOLPH3,GSN,GTF3C1,GUSB,HCK,IGF1,IL15,IL17RA,IL1B,IL1R1,ITGB2,KSR1,LCP1,LDLRAD3,LRP5,LTB4R,MAZ,MBL2,MEFV,METTL9,MGLL,MINK1,MME,MRPS15,MYO1C,NCF4,NCOA2,NLRP3,NOD…	118		Cellular Assembly and Organization,Tissue Development	formation	Formation of filaments	2.02e-08	1.67e-06	ADD1,ADORA1,AKAP1,AKAP13,ARHGEF10L,ARHGEF11,ARRB1,ASAP3,ATP,CAPN1,CDC42BPB,CDK5RAP2,CDKN1A,COBL,COL5A1,CORO1A,CXXC5,DAB2,DLC1,DPYSL3,EGF,GFAP,GNAI2,GSN,KANK1,KSR1,LIMK1,MME,MPRIP,MYO1C,NCKIPSD,NEK6,NOTCH1,PALLD,PDLIM4,PIK3R1,PLAUR,PRKCH,RAC1,RGCC,SEMA4D,SGK1,SH3PXD2A,SLC9A1,SORBS1,STARD13,TGFBI,TGFBR1,TIAM1,TNS3	50		Cancer,Hematological Disease,Immunological Disease,Organismal Injury and Abnormalities	B-cell neoplasm	B-cell neoplasm	4.39e-05	0.00248	ADAMTS16,ADAMTS9,AGBL4,AGL,ATM,ATP11A,ATP2B2,BCL2L10,BCOR,BRAF,BRD2,CARD11,CASP9,CBFA2T3,CCDC185,CCR7,CD79B,CDC34,CDKN1C,CGB1/CGB2,COL20A1,CSF1R,CSTF2,CTNNA2,CTSL,DCC,DENND6A,DOK6,DYNC1I1,EEFSEC,EGFLAM,EHMT1,EHMT2,EWSR1,EYA1,FAT1,FGR,FYN,HDAC4,HIP1,HLA-DQA2,IFT140,IL36B,KDM2B,LY6D,MAD1L1,MINDY4,MTHFD1L,MYH2,NCOA2,NFKB1,NFKBIA,OTX2,PASK,PAX5,PCDHB15,PCLO,PCSK9,PLEKHG6,POLE3,PPP6R2,PRKCA,PRKCZ,PSMB…	80		Cell Morphology,Cellular Function and Maintenance	autophagy	Autophagy of neurons	0.000525	0.0249	ATG13,CDKN2A,TSC2,XBP1	4
Immunological Disease	systemic autoimmune syndrome	Systemic autoimmune syndrome	9.02e-10	9.32e-08	ABCG1,ACAD10,ACAT1,ADA2,AGPAT1,AKAP13,APLP2,ARF1,ARHGEF6,ARRB1,ASAP1,BLK,BLNK,BRD2,C2,C3,C6orf47,CAPG,CASC3,CCL22,CCL24,CCL8,CCR1,CD1C,CD300A,CD33,CD3D,CISH,CLEC16A,CNEP1R1,COL12A1,CREB1,CSF3R,CTSB,CTSC,CTSH,DAPK1,DDX39B,DGAT2,EEF2,ENO1,ETS1,FABP5,FGR,FOXO3,FPR2,GALNT2,GIMAP4,GLIPR2,GOLPH3,GSN,GTF3C1,GUSB,HAAO,HCK,HDAC4,IGF1,IL15,IL17RA,IL1B,IL1R1,IPCEF1,ITGAE,ITGAX,ITGB2,LCP1,LDLRAD3,LGR6,LIPC,L…	142		Cancer,Endocrine System Disorders,Organismal Injury and Abnormalities,Reproductive System Disease	epithelial ovarian tumor	Ovarian carcinoma	2e-08	1.67e-06	ABCC2,ABHD2,ABHD6,ABR,ACAD10,ACP5,ADORA1,AGL,AHRR,AKAP2,ALDH16A1,AMOTL1,ARHGEF28,ARID1B,ASAP1,ATP8A2,BCL9L,BICD2,BRPF3,C11orf49,CABIN1,CASP2,CDH2,CDKN1A,CDS2,CELSR1,CES4A,COL23A1,COL4A2,COL5A1,CSF2RB,CXXC5,CYTH4,DAB2,DENND3,DNMT3A,DSE,DYNLRB1,FBLN7,FCHO1,FOCAD,FPR2,GIPC1,GPA33,GTF3C1,HIVEP3,HK1,IQCN,IQSEC3,IRF5,ITGAX,ITSN1,KALRN,KDM2B,KIAA0355,KIAA1755,KLF6,KLHL29,KRT8,LAMA5,LIMK1,LRP5,LRRK1,LTB4…	123		Gene Expression	transcription	Transcription of DNA	4.44e-05	0.0025	AKT2,ARNT2,ARNTL2,ASH2L,ATM,ATP2B4,BARX2,BCOR,BMP5,BRD2,CAMK1,CBFA2T3,CCDC62,CCNT1,CDKN1C,CREM,CRYM,DAB2IP,DAXX,DNAJC2,DVL1,EHMT1,EHMT2,ESRRG,EYA1,FEZF2,FOXN3,FSTL3,GDF6,GHRH,GMEB2,HAX1,HDAC4,HDGF,HELT,HLTF,HMGA2,HOXA2,KDM2B,KLF7,LITAF,MAEL,MAP3K5,MAPRE3,MED21,MKX,MNT,MYT1L,NCOA2,NFKB1,NFKBIA,NKX3-2,NLK,NR2C1,NR2F1,OTX1,OTX2,OVOL1,PAX5,PER3,PHF19,POLR3C,PPP2R5B,RARA,RARG,RBFOX2,RNF14,RNF141,RPS6K…	88		Neurological Disease,Organismal Injury and Abnormalities,Psychological Disorders	disorder of basal ganglia	Disorder of basal ganglia	0.00053	0.025	ADAMTSL1,ADGRD1,ARIH2,BCL6,CACNA1C,COASY,CREM,CSRP2,CTIF,DDB2,DLG2,DNAJC13,DPYSL3,ELMO1,FOSB,GPRC5C,GRIN2A,HTR2B,KCNAB2,NDUFV2,PANK2,PDE4D,PDE5A,PGRMC1,PRR5,RYR1,SCN4B,SGK1,SGTA,SLC17A4,SLIRP,SYNPR,USP2,VAC14,VCAN,VSNL1,XPA,ZNF385B	38
Cancer,Hematological Disease,Organismal Injury and Abnormalities	hematologic cancer	Hematologic cancer of cells	9.21e-10	9.45e-08	ABCC1,ABCG1,ACVRL1,ADAM19,ADAMTS15,ADORA3,ADRA1D,AHNAK,AMOTL1,ANGPT2,ANK2,ANKH,AOC3,APP,ARHGAP26,ARHGEF28,ARID1B,ASAP2,ATF6,ATG7,ATN1,BBC3,BLNK,BMF,BRD2,C3,CACNB4,CCL22,CCL24,CCL8,CD2,CD33,CD3D,CMIP,COL12A1,COL23A1,CORO2A,CSF1R,CSF3R,CSNK1G2,CTBP1,CTSH,CXXC1,CYP1B1,DAB1,DAPK1,DDR2,DLC1,DLEU1,DNMT3A,EGF,ELMO1,ERCC4,ETS1,ETV6,FAM129B,FANCA,FGR,FILIP1L,FKBP9,FOXO3,FOXP1,GNA12,GSN,H6PD,HCK,HDAC4,HDAC…	175		Cellular Assembly and Organization	development	Development of cytoplasm	2.29e-08	1.88e-06	ADD1,ADORA1,AKAP1,AKAP13,AKAP2,ARHGEF10L,ARHGEF11,ARRB1,ASAP3,ATG13,BECN1,CAPN1,CDC42BPB,CDK5,CDK5RAP2,CDKN1A,COBL,CORO1A,CORO1C,CXXC5,DAB2,DLC1,DPYSL3,EGF,GNAI2,GRID2,GSN,KANK1,KSR1,LAMP2,LIMK1,MPRIP,MYO1C,NCKIPSD,NEK6,NOTCH1,NVL,PACS2,PALLD,PDLIM4,PIK3R1,PRKCH,RAB7A,RAC1,RGCC,SEMA4D,SGK1,SH3PXD2A,SLC9A1,SORBS1,STARD13,TGFBI,TGFBR1,TIAM1,TNS3	55		Cancer,Organismal Injury and Abnormalities,Skeletal and Muscular Disorders	rhabdomyosarcoma	Rhabdomyosarcoma in striated muscle	4.68e-05	0.00261	ADCY5,ATM,ATP2B4,BRAF,CACNA1H,CAMSAP3,DNAH17,HSPG2,INPP5D,KBTBD6,KDM3B,LRPPRC,MACF1,MAP3K5,NINL,ONECUT3,OR6S1,PCSK9,PTPN3,ROBO2,SKOR1,SLC25A47,TMC1,UBE3C,WDR90,ZNF337	26		Organismal Development,Reproductive System Development and Function	development	Development of reproductive system	0.00055	0.0258	AFAP1,ARHGAP35,AURKC,BCL6,CDH1,CDH4,CDKN2A,CHEK1,CREM,DND1,DUSP13,FANCD2,FIGLA,GHRHR,GLI3,HERC2,HMGA1,HOXB9,LLGL2,LRP2,MAP7,MOV10L1,NPEPPS,PANK2,SERPINE1,SGTA,SLIRP,SPAG6,SS18,STX2,TEX12,USP9X,UTF1,WNT3,XPA,ZFHX3,ZNF148	37
Cellular Function and Maintenance	homeostasis	Cellular homeostasis	9.83e-10	9.91e-08	ABCC1,ABCC2,ABCC3,ABCG1,ADCY5,ADORA2B,AMBRA1,AMOTL1,ANGPT2,APLP2,APP,ARF1,ARHGEF7,ARRB1,ATG7,ATP2B4,BBC3,BMF,C3,CACNB4,CACNG2,CARMIL2,CCL22,CCL24,CCL8,CCR1,CD2,CD300A,CD3D,CHRNA1,CHRNA3,CISH,CLCN7,CLSTN1,CREB1,CRH,CRTC3,CTSB,DAPK1,DENND3,DISC1,DLGAP1,DOCK10,EEF2,EGF,ENTPD1,ERCC4,ETS1,EXOC2,FABP5,FFAR2,FGGY,FGR,FOXO3,FOXP1,FPR2,FXN,GHRHR,GIMAP4,GNA12,GPR21,GRID2,GSN,HAAO,HCK,ICMT,IGF1,IGF2R,IL15,I…	169		Cancer,Organismal Injury and Abnormalities	cancer of head	Cancer of head	2.45e-08	2.01e-06	ABCC1,ACAD10,ADCY5,AKAP1,AKAP12,ALK,AMMECR1L,AMN1,APLP2,ARHGAP26,ARID1B,ASAP1,ATN1,ATXN1,BRPF3,C2orf69,CABIN1,CDH2,CDKN1A,CELSR1,CEP250,CHD7,CHSY1,CLEC16A,COL4A2,COL5A1,CREM,CTSH,CTTNBP2,CYTH4,DCAF5,DDR2,DGKG,DSE,DYSF,EXD2,FGR,FHAD1,FRY,GFAP,GIGYF2,GRK5,GTF3C1,HERC1,HM13,IKZF1,IQGAP3,ITGAX,KCTD17,KDM2B,KLHL29,LAMA5,LIMK1,LOXL2,LPIN2,LRRK1,LTBP4,MAPKAPK2,ME1,MGLL,MPRIP,MSI2,MYO18A,NCOR1,NLRC4,NOTC…	106		Post-Translational Modification	phosphorylation	Phosphorylation of protein	5.32e-05	0.00295	AKT2,ATM,ATP13A2,AXIN2,BRAF,CALM1 (includes others),CAMK1,CAMKK1,CCNT1,CD79B,CDKN1C,CSF1R,DAB2IP,DAXX,DNAJC10,DVL1,EPHA4,FGR,FYN,GRK1,GRK4,HCST,HIP1,HK1,IRAK2,LIMK1,LOX,MAP3K5,MARK1,NEK6,NLK,NTRK1,PASK,PKN2,PPP2R5B,PRKAR1B,PRKCA,PRKCH,PRKCZ,PTPRF,RARA,RPTOR,TBX1,TNIK,TYRO3,WNT11	46		Cellular Development,Embryonic Development,Organismal Development	differentiation	Differentiation of embryoid body cells	0.000555	0.0258	GLI3,MAPK9,RUNX1	3
Cancer,Endocrine System Disorders,Organismal Injury and Abnormalities,Reproductive System Disease	adenosquamous ovarian cancer	Adenosquamous ovarian carcinoma	9.81e-10	9.91e-08	ABCC3,ADAM19,AMOTL1,AMPD2,ARHGEF28,ASAP1,ATP10D,CEP85,CMKLR1,COL23A1,CPEB4,CS,CSF3R,CYTH4,DENND3,DNAH17,DNAJB6,DNMT3A,EML6,FANCA,FFAR2,FPR2,GIPC1,GMDS,GPA33,GTF3C1,HK1,IGF2R,IQCJ-SCHIP1,IQCN,ITGAX,KIAA1755,KIF16B,KLHL2,LASP1,LETM1,LIMK1,LIMK2,LONRF3,LRP5,LTB4R,LYPD4,MAZ,MCTP1,MDM4,MED12L,MED26,MGAT4B,MS4A14,MTR,MYH10,MYH14,MYH9,MYO10,MYO1A,NACC2,NCF4,NLRP3,NOD1,NRP1,PDE3B,PIK3R5,PMFBP1,PODXL,POU2…	100		Cellular Movement	invasion	Invasion of tumor cell lines	2.6e-08	2.11e-06	ACAT1,ADAMTS15,AGO2,AKAP12,ARHGEF11,ASAP1,ATP6V0A1,CAMK2G,CDC42BPB,CDH2,CDK5,CDKN1A,CTSH,DAB2,DLC1,DPYSL3,DSE,EGF,ELMO1,GAB2,GALNT2,GIPC1,HMG20A,ITGB8,KLF6,KRT8,LAMA5,LDLRAP1,LIMA1,LIMK1,LINC00963,LOXL2,LRP5,MAPKAPK2,MITF,MSI2,MTA1,MYB,NCOR1,NDRG1,NEDD4,NEDD9,NOTCH1,NRP1,NRP2,PALLD,PDGFA,PDLIM1,PDLIM2,PIK3R1,PLAUR,RAB11FIP1,RAC1,RPS6KA1,RPTOR,RXRA,S100A11,S100A6,SCN8A,SEPT9,SLC12A6,SLC9A1,SPHK2,S…	77		Cancer,Hematological Disease,Immunological Disease,Organismal Injury and Abnormalities	mature B-cell neoplasm	Mature B-cell neoplasm	5.35e-05	0.00295	ADAMTS16,ADAMTS9,AGBL4,AGL,ATM,ATP2B2,BCL2L10,BCOR,BRAF,BRD2,CARD11,CASP9,CBFA2T3,CCDC185,CCR7,CD79B,CDC34,CDKN1C,CGB1/CGB2,COL20A1,CSF1R,CSTF2,CTNNA2,CTSL,DCC,DENND6A,DOK6,DYNC1I1,EEFSEC,EGFLAM,EHMT1,EHMT2,EWSR1,EYA1,FAT1,FGR,HDAC4,HIP1,HLA-DQA2,IFT140,IL36B,KDM2B,LY6D,MINDY4,MTHFD1L,MYH2,NCOA2,NFKB1,OTX2,PASK,PAX5,PCDHB15,PCLO,PCSK9,PLEKHG6,POLE3,PPP6R2,PRKCA,PRKCZ,PSMB9,PTPRF,RARA,RESF1,RIN3,R…	75		Cancer,Hematological Disease,Immunological Disease,Organismal Injury and Abnormalities	nodal lymphoma	Nodal lymphoma	0.000572	0.0265	BCL6,CDKN2A,CHEK1,CREBBP,CTNNA2,DNMT1,POR	7
Cancer,Organismal Injury and Abnormalities	neoplasia	Lymphatic system tumor	9.82e-10	9.91e-08	ABCC1,ABCG1,ACVRL1,ADAM19,ADAMTS15,ADORA3,ADRA1D,AHNAK,ALOX12B,AMOTL1,ANGPT2,ANK2,ANKH,AOC3,APP,ARHGAP26,ARHGEF28,ARID1B,ASAP2,ATF6,ATG7,ATN1,BBC3,BLNK,BMF,BRD2,C3,CACNB4,CCL22,CCL24,CCL8,CD2,CD33,CD3D,CMIP,COL12A1,COL23A1,CORO2A,CSF1R,CSF3R,CSNK1G2,CTBP1,CTSC,CTSH,CXXC1,CXXC5,CYP1B1,DAB1,DAPK1,DDR2,DLC1,DLEU1,DNM2,DNMT3A,EGF,EHD1,EHMT1,ELMO1,ERCC4,ETS1,ETV6,FAM129B,FANCA,FGR,FILIP1L,FKBP9,FLNA,F…	188		Cancer,Hematological Disease,Immunological Disease,Organismal Injury and Abnormalities	non-Hodgkin disease	Non-Hodgkin lymphoma	2.87e-08	2.32e-06	ABCC1,ABCG1,ACVRL1,ADAMTS15,ADORA1,ALK,ALOX5,AMOTL1,ARHGAP17,ARHGEF28,ARID1B,ASXL3,ATN1,BECN1,C1R,CASP2,CD2,CDKN1A,CEP250,CIITA,COL23A1,COL4A2,CREM,CSF2RB,CTSH,DAPK1,DDR2,DNASE2,DNMT3A,DUSP8,EGF,ETV6,FYB1,GFAP,GNAI2,GSN,HECW2,ID3,IFI30,IFI35,IFNAR2,IKZF1,IRF4,IRF8,ITGAE,ITGAX,ITPKB,ITPR2,KALRN,KDM2B,KLF6,KSR1,LIMK1,MDM4,MGAT4A,MGLL,MME,MR1,MTA1,MTHFD1L,MYOF,NEK6,NLRC4,NOTCH1,NUTF2,PBX1,PHC2,PIK3R…	96		Cancer,Organismal Injury and Abnormalities,Skeletal and Muscular Disorders	rhabdomyosarcoma	Rhabdomyosarcoma	5.48e-05	0.00301	ADCY5,ATM,ATP2B4,BRAF,CACNA1H,CAMSAP3,DNAH17,HSPG2,INPP5D,KBTBD6,KDM3B,LRPPRC,MACF1,MAD1L1,MAP3K5,NCOA2,NINL,ONECUT3,OR6S1,PCSK9,PTPN3,ROBO2,SKOR1,SLC25A47,TMC1,TP63,UBE3C,WDR90,WSCD1,ZNF337	30		Cancer,Endocrine System Disorders,Organismal Injury and Abnormalities,Reproductive System Disease	gonadal tumor	Gonadal tumor	0.00062	0.0285	ABCA10,AFF3,AGBL1,ARHGAP35,ARHGEF17,ARID1B,ATP2C2,C16orf78,CDH1,CDH18,CDH4,CDKN2A,CHEK1,CREBBP,CSMD1,CYP24A1,DMXL2,DNAH17,DNMT1,ETS2,FANCD2,FARP2,GPRC5C,GRIA2,GYG1,HERC2,HIST2H2AA3/HIST2H2AA4,HMGA1,HSPA12B,IGF2BP1,KDM4C,KLK6,LHX5,LRP2,MAP4,MAPK8IP3,MUC5B,NLRP7,NPAS2,OGFOD3,OPCML,PAPSS2,PCGF1,PDE4D,PDE7A,PKD1L2,POR,PRR5,RCBTB2,RGS20,RNF130,RTN4RL1,RUNX1,RYR1,SATB2,SDS,SERPINE1,SLC12A7,SLC16A12,SOR…	76
Cellular Function and Maintenance	engulfment	Engulfment of cells	1.05e-09	1.05e-07	ACTN4,ADORA2B,AGRP,ANKFY1,APLP2,APP,ARF1,ARRB1,ASAP2,ATG7,BTBD19,C3,CAPG,CRH,CSF1R,CSF3R,DAB2,DNM2,DYSF,EGF,EHD1,ELMO1,FGR,FLNA,FOXP1,GRK6,GSN,HCK,IL15,IL1B,ITGAX,ITGB2,ITGB5,ITSN1,LIMK1,LTB4R,LYAR,MAP1S,MARCO,MBL2,MYH9,NOD1,NR1H3,PALLD,PICALM,PIGR,PKN2,PPARG,PRKCE,PROM2,PTPN1,RAB31,RAPGEF3,RGCC,SELPLG,SIRPB1,SRC,STIM1,SWAP70,TGFBR1,TNFSF10,USP2,VWF	63		Cancer,Endocrine System Disorders,Gastrointestinal Disease,Organismal Injury and Abnormalities	pancreatic cancer	Pancreatic cancer	2.91e-08	2.34e-06	ACSM6,ADAMTS15,ADPGK,AGL,AKAP1,AKAP13,ALK,AMOTL1,APOC1,ARHGEF10L,ARHGEF7,ARID1B,ARSB,ASAP1,ASXL3,ATP2B4,ATP6V0A1,BRPF3,C11orf49,C1orf52,C1R,C5AR1,CACNA2D4,CD59,CDH2,CDK5,CDKN1A,CELSR1,CIITA,CLEC16A,COL5A1,COLEC12,CPSF3,CSF2RB,CTTNBP2,CUEDC1,CYTH3,DAPK1,DENND3,DGKG,DIP2C,DLC1,DSE,DYSF,EHD1,ENO1,ERC2,FAM178B,FHAD1,FNIP2,FOCAD,FOXN3,GALNT2,GGA1,GRID2,HECW2,HERC1,HHLA1,HRH1,IL15RA,IL17RA,IRF2,ITGAE,I…	167		Cell Morphology	enlargement	Enlargement of cells	6.09e-05	0.00332	ATM,BRAF,CABIN1,CACNA1H,CASP9,CMKLR1,CREM,DEPTOR,ECE1,FSTL3,GAS2L3,GHRH,LCAT,LIMK1,MAP3K5,MNT,NFKB1,NFKBIA,NKX3-2,NPPC,PRKCA,PRKCH,SNTA1,SPEG,SREBF1,TBX5,TERF2,TRDN	28		Cell-To-Cell Signaling and Interaction,Tissue Development	adhesion	Adhesion of extracellular matrix	0.000624	0.0285	BCL6,CASK,CDH1,CDKN2A,NID1,SGCE,SS18,TIAM1,VCAN	9
Cellular Movement,Hematological System Development and Function,Immune Cell Trafficking	cell movement	Cell movement of granulocytes	1.08e-09	1.08e-07	ANGPT2,AOC3,APP,BST1,C2,C3,C5AR2,CAPG,CCL24,CCL8,CCR1,CD2,CMKLR1,CRH,CSF3R,CTSB,DDR2,DYSF,FGR,FPR2,GRK6,GSN,HCK,ICAM2,IL15,IL17RA,IL17RB,IL1B,IL1R1,ITGB2,LIMK1,LSP1,LTB4R,NLRP3,NPR1,NR1H4,OLFM4,PIGR,PIK3CD,PIK3R5,PPARG,PRDM1,SELPLG,SERPINA1,SERPINC1,SGPP1,SMAD3,SOCS3,STAT3,STAT6,STIM1,SWAP70,TNFRSF1A,TRPM2,VASP,VWF	56		Cellular Assembly and Organization,Cellular Function and Maintenance,Tissue Development	formation	Formation of actin stress fibers	3.31e-08	2.64e-06	ADORA1,AKAP1,AKAP13,ARHGEF10L,ARHGEF11,ARRB1,ASAP3,CAPN1,CDC42BPB,CDKN1A,CXXC5,DAB2,DLC1,EGF,GNAI2,KSR1,LIMK1,MPRIP,NCKIPSD,NOTCH1,PALLD,PDLIM4,PIK3R1,RAC1,RGCC,SEMA4D,SLC9A1,SORBS1,STARD13,TGFBI,TGFBR1,TIAM1,TNS3	33		Nervous System Development and Function,Organ Morphology,Organismal Development	morphology	Morphology of corpus callosum	6.21e-05	0.00336	CASP9,CSF1R,DCC,FYN,KLF7,NR2F1,OTX2,RPS6KA3,SLC1A4	9		Embryonic Development,Organismal Development	morphogenesis	Morphogenesis of head	0.000628	0.0285	ARHGAP35,COL1A1,CREBBP,CRISPLD1,CRISPLD2,CTNNA2,FANCD2,GLI3,HPN,INSIG1,MAPK8IP3,PAX6,PAX9,SSBP3,SZT2,WNT3	16
Cellular Assembly and Organization,Tissue Development	formation	Formation of filaments	1.13e-09	1.12e-07	AKAP1,AKAP13,APP,ARF1,ARHGEF10L,ARRB1,CCL24,CDK5RAP2,CORO7/CORO7-PAM16,CREB1,CRH,CTSB,CXXC5,DAB2,DIAPH3,DLC1,DPYSL3,EGF,EVL,GLB1,GNA12,GNAO1,GNG7,GSN,HCK,IGF1,IL1B,ITGB5,KSR1,LIMK1,LIMK2,MBP,MINK1,MME,MPRIP,MYO1C,NCK2,NEK6,NOTCH1,NPR1,PAK4,PALLD,PDLIM4,PI4K2A,PIP5K1B,PKN2,PRKCE,RAPGEF3,RGCC,SH3PXD2A,SMAD3,SRC,SST,STARD13,STAT3,TGFBR1,TNS1,TNS3,TTN,TWF2,VASP	61		Molecular Transport	transport	Transport of molecule	3.5e-08	2.78e-06	ABCC1,ABCC2,ABCG1,ACAT1,ACSL1,ADORA1,AHCYL1,AKAP13,ALK,ALOX5,ANO2,ANO6,AOC3,AP2A2,APLP2,APOC1,ARHGEF11,ARSB,ATP,ATP2B4,ATP6V0A1,ATP8A2,BEST1,CACNB1,CAMK2D,CAMK2G,CASQ2,CDK5,CDKN1A,CHRNA4,CORO1A,CPSF3,CSF2RB,DENND3,DNM2,DTNBP1,DYSF,EGF,EHD1,ENTPD1,FGR,FOLR3,FPR2,FRMD4A,GGA1,GIPC1,GNAI2,GRID2,GRK3,GSN,HK1,HMGCR,IL15RA,ITPR2,KALRN,KCNA3,KRT8,LLGL1,LTBP4,MAFF,MAP2K3,MGAT4A,MGLL,MGRN1,MYB,MYO18A,MYO1C…	139		Cellular Development,Connective Tissue Development and Function,Skeletal and Muscular System Development and Function,Tissue Development	differentiation	Differentiation of chondrocytes	6.3e-05	0.0034	GAS7,GDF6,HDAC4,HMGA2,HSPG2,MKX,NKX3-2,PRKCA,RARA,RARG,SOX5,TRPS1	12		Cancer,Organismal Injury and Abnormalities,Respiratory Disease	lung tumor	Lung tumor	0.000638	0.0288	ABCB8,AGO2,APLP2,ARHGAP35,ARID1B,ASCL4,BCL6,CACNA1C,CASK,CCDC14,CDCA2,CDH1,CDH13,CDH4,CDKN2A,CREBBP,CSMD1,CTNNA2,CYP24A1,DDB2,DMKN,DMXL2,DNAH17,DNMT1,DPH1,DPYSL3,ETS2,FANCD2,FBXO15,GADL1,GHRHR,GLI3,GRIN2A,HERC2,HLA-DQB1,HMGA1,HPN,INPP5A,INSIG1,ITSN2,KLK6,LAMA3,LLGL2,LRP2,MAP4,MAPK9,MB21D2,MCM2,MOV10L1,MUC5B,NEU3,NID1,NPEPPS,OPCML,PAPSS2,PARVB,PCSK1,PDE4D,PDZD7,PIGG,PKD1L2,PLEC,POM121L12,POR,PRR5,…	89
Hematological System Development and Function,Tissue Morphology	quantity	Quantity of mononuclear leukocytes	1.15e-09	1.13e-07	ABCG1,ACKR3,AKAP13,APP,ARHGEF6,ARID3A,ATG7,BBC3,BLK,BLNK,BMF,BST1,BTLA,C17orf99,C3,CCR1,CD3D,CHRNA1,CISH,CMKLR1,CREB1,CSF1R,CSF3R,CTSB,CYP27A1,DNMT3A,ETS1,ETV6,FABP5,FOXO3,GCNT2,GNA12,GPR68,GRK6,HIVEP3,IGF1,IGF2R,IL15,IL17RA,IL17RB,IL1R1,ITGAE,ITGB2,ITPR2,KMT2D,LSP1,MAML1,MBL2,MBP,MFAP5,MPZL2,MR1,MYB,NEDD9,NHEJ1,NLRP3,NLRX1,NOTCH1,NOTCH4,NR1H4,PAX5,PBX1,PIGR,PIK3CD,PLXND1,PPARG,PRDM1,RARA,RASSF5,…	93		Cell-To-Cell Signaling and Interaction	activation	Activation of cells	3.56e-08	2.81e-06	ACVRL1,ADORA1,ALOX5,ANO6,ARRB1,ATF6,ATP,BLNK,C1QA,C5AR1,CABIN1,CD2,CD59,CDKN1A,CHRNA4,CHST11,CISH,CORO1A,CSF2RB,CTSH,DGKG,DYSF,EGF,ENTPD1,ERC2,FAM49B,FPR2,GFAP,GNAI2,HRH1,ICAM2,ID3,IFNAR2,IL15RA,IL17RA,IRF4,IRF5,IRF8,ITGAM,ITGAX,ITPKB,ITPR2,KCNA3,KRT8,KSR1,LAG3,LAT,LAX1,LGALS3BP,LIMK1,LOXL2,LRP5,LTB4R,MAP2K3,MPIG6B,MR1,MYO18A,NDRG1,NOD1,NOTCH1,NR1H3,P2RX1,P2RX4,PALLD,PBX1,PDGFA,PIK3R1,PIK3R5,PLAU…	95		Cell Morphology,Cellular Assembly and Organization,Cellular Function and Maintenance	formation	Formation of cellular protrusions	6.54e-05	0.0035	ADAMTS3,AKIRIN1,ARPC3,ATCAY,B9D2,BRAF,BRK1,CACNA1H,CAPZB,CCDC65,CCR7,CHL1,CHN1,CROCC,CTNNA2,DAB2IP,DCC,DVL1,EHMT1,EPHA4,FEZF2,FGR,FYN,GAS7,HDAC4,IFT140,KIF5B,KIRREL3,KLF7,LIMK1,LOX,MARK1,MICALL2,MOG,MYO1A,NCAM2,NFKB1,NFKBIA,NIN,NTN1,NTRK1,PIP5K1C,PLEKHG6,PRKCA,PRKCZ,PTPRF,PXN,RBFOX2,ROBO2,RPS6KA3,SIRT2,SPATA13,SREBF1,ST8SIA1,TENM4,TIAM2,TMEM108,TNIK,TRIM46,WDR90	60		Nervous System Development and Function,Neurological Disease,Organ Morphology,Organismal Development,Organismal Injury and Abnormalities	abnormal morphology	Abnormal morphology of corpus callosum	0.000661	0.0297	ARHGAP35,DRAXIN,LRP2,MAPK8IP3,NFIX,NR2F1	6
Cancer,Endocrine System Disorders,Organismal Injury and Abnormalities,Reproductive System Disease	mixed cell epithelial ovarian cancer	Mixed ovarian carcinoma	1.15e-09	1.13e-07	ABCC3,ADAM19,AMOTL1,AMPD2,ARHGEF28,ASAP1,ATP10D,CEP85,CMKLR1,COL23A1,CPEB4,CS,CSF3R,CYTH4,DENND3,DNAH17,DNAJB6,DNMT3A,EML6,FANCA,FFAR2,FPR2,GIPC1,GMDS,GPA33,GTF3C1,HK1,IGF2R,IQCJ-SCHIP1,IQCN,ITGAX,KIAA1755,KIF16B,KLHL2,LASP1,LETM1,LIMK1,LIMK2,LONRF3,LRP5,LTB4R,LYPD4,MAZ,MCTP1,MDM4,MED12L,MED26,MGAT4B,MS4A14,MTR,MYH10,MYH14,MYH9,MYO10,MYO1A,NACC2,NCF4,NLRP3,NOD1,NRP1,PDE3B,PIK3R5,PMFBP1,PODXL,POU2…	102		Cellular Function and Maintenance	function	Function of blood cells	3.72e-08	2.92e-06	ABCC1,AKAP13,ANO6,ATP,CAPN1,CASP2,CD59,CDKN1A,CIITA,CSF2RB,DOK2,ENTPD1,FGR,FPR2,FYB1,GAB2,GNAI2,GPR68,GSN,ICAM2,ID3,IFI30,IFNAR2,IL15RA,IRF5,IRF8,ITGAM,LAG3,LAT,LAX1,LTB4R,MAP2K3,MPIG6B,NCEH1,NEDD9,NLRC4,NOD1,P2RX4,PDLIM2,PER2,PIK3R1,PLAUR,PLEC,PSAP,RAC1,RAC2,RASSF5,RCAN2,RHBDF2,SGMS2,SPHK2,STAT6,TET3,TGM2,TPCN2	55		Cancer,Organismal Injury and Abnormalities,Skeletal and Muscular Disorders	embryonal rhabdomyosarcoma	Embryonal rhabdomyosarcoma	6.6e-05	0.0035	ADCY5,ATP2B4,BRAF,CACNA1H,CAMSAP3,DNAH17,HSPG2,INPP5D,KBTBD6,KDM3B,LRPPRC,MACF1,MAP3K5,NCOA2,NINL,ONECUT3,OR6S1,PCSK9,PTPN3,ROBO2,SKOR1,SLC25A47,TMC1,UBE3C,WDR90,ZNF337	26		Cellular Movement,Nervous System Development and Function	guidance	Guidance of axons	0.000708	0.0315	ABLIM1,ARHGAP35,CDH4,DRAXIN,FEZ2,GLI3,LHX5,MAPK8IP3,NR2F1,PAX6,SPTBN2,SRRM4,WNT3	13
Inflammatory Response,Organismal Injury and Abnormalities	inflammation	Inflammation of organ	1.32e-09	1.28e-07	ABCC2,ABCG1,ABHD6,ACTN4,ADGRE1,ADORA2B,ADORA3,ADRA1D,AGO2,AHNAK,AKAP12,ANGPT2,ANGPTL6,APP,ARHGAP10,ARRB1,ASB2,ATG7,BBC3,BMF,BTLA,C3,C5AR2,CAPG,CCL22,CCL24,CCL8,CCR1,CD2,CHRNA1,CHRNA3,CISH,CMKLR1,CPNE7,CREB1,CRH,CSF1R,CSF3R,CTSB,CYP3A43,DDR2,EGF,EHD1,ENO1,ENTPD1,FABP5,FAH,FBXO32,FGR,FLNA,FOXO3,FPR2,GHRHR,GPD1,GPX4,GRK6,GSN,GSTZ1,HCK,HDAC4,HMGCS2,IGF1,IL15,IL17RA,IL17RB,IL1B,IL1R1,ITGAX,ITGB2,KMT2D…	151		Cancer,Organismal Injury and Abnormalities	development	Development of neuroepithelial tumor	3.87e-08	3.02e-06	ACTN1,ADORA1,AK5,AKAP12,AKAP2,ALK,ANO2,AOAH,APOL4,APOPT1,ARID1B,ARRB1,ASB2,ASXL3,ATN1,ATP,ATXN1,BANP,BEST1,C5AR1,CASP2,CDK5,CDKN1A,CHMP2A,CIITA,COBL,COL4A2,CSF2RB,CSGALNACT2,CTIF,DDR2,DNASE2,DNMT3A,ELMO1,ERC2,FGD5,FPR2,GFAP,GRK5,GSN,HERC1,HIVEP3,ID3,IFI30,IRF4,IRF5,ITGB8,ITPKB,ITSN1,KLF6,LIMK1,LOXL2,LTBP4,MDM4,MGLL,MKNK1,MPRIP,NCOR1,NEK6,NOTCH1,NR1H3,NRP1,NRP2,PALLD,PCMTD1,PIK3C2B,PIK3R1,PLEC,PRK…	97		Cell Morphology,Organismal Injury and Abnormalities	hypertrophy	Hypertrophy of cells	6.62e-05	0.0035	ATM,BRAF,CABIN1,CACNA1H,CMKLR1,CREM,DEPTOR,ECE1,FSTL3,GAS2L3,GHRH,LCAT,MAP3K5,MNT,NFKB1,NFKBIA,NKX3-2,NPPC,PRKCA,SNTA1,SPEG,SREBF1,TBX5,TRDN	24		Reproductive System Development and Function	morphology	Morphology of reproductive system	0.00071	0.0315	ACSBG1,AFAP1,AGO2,AURKC,CDKN2A,CLMP,CREM,ELMO1,EPN2,FANCD2,FIGLA,GPD2,HMGA1,INSIG1,LRP2,MAP7,MOV10L1,NPEPPS,PANK2,PSAP,PTDSS2,RBM44,SERPINE1,SGTA,SLIRP,SPAG6,SS18,TEX12,USP2,UTF1,WDR13,XPA,ZFHX3,ZNF148	34
Connective Tissue Disorders,Organismal Injury and Abnormalities,Skeletal and Muscular Disorders	non-traumatic arthropathy	Non-traumatic arthropathy	1.48e-09	1.42e-07	ABCC1,ABCC2,ADAMTS15,ADRA1D,AKAP13,APLP2,ARF1,ARRB1,ASAP1,BLK,BLNK,BRD2,C2,C3,C6orf47,CACNA2D2,CACNA2D4,CASC3,CCL22,CCL24,CCL8,CCR1,CD33,CD3D,CNEP1R1,CSF3R,CTSB,CTSC,DDX39B,EEF2,ENO1,ETS1,FOXO3,FPR2,GALNT2,GLIPR2,GOLPH3,GSN,GTF3C1,GUSB,HCK,IGF1,IL15,IL17RA,IL1B,IL1R1,ITGB2,LCP1,LDLRAD3,LRP5,MAZ,MBL2,MEFV,MGLL,MINK1,MME,MRPS15,MYO1C,NCF4,NCOA2,NOTCH4,NR1H3,NRP1,PPARD,PPARG,PRDM1,PTPN1,PTPRN2,RAD51…	102		Hematological System Development and Function,Lymphoid Tissue Structure and Development,Tissue Morphology	quantity	Quantity of lymphocytes	3.91e-08	3.04e-06	ABCG1,AKAP13,BLNK,C5AR1,CAMK2G,CDKN1A,CHD7,CIITA,CISH,CORO1A,CSF2RB,DFFB,DNASE2,DNMT3A,DOK2,ETV6,FLI1,FYB1,GNAI2,HIVEP3,HRH1,ID3,IFNAR2,IKZF1,IL15RA,IL17RA,IRF2,IRF4,IRF5,IRF8,ITGAE,ITGAM,ITGB8,ITPKB,ITPR2,LAG3,LAT,MR1,MYB,NEDD9,NIPAL3,NOTCH1,PBX1,PIK3R1,PRKCH,PSAP,PSMB8,RAC1,RAC2,RARA,RASSF5,RGCC,RPTOR,SELPLG,SEMA4D,SERPINB6,SLC19A1,SOD1,SORBS1,SPHK2,SPPL3,ST3GAL1,STAB1,STAT6,TET3,TGFBI,TGFBR1,T…	71		Embryonic Development,Organismal Development	development	Development of head	6.73e-05	0.00354	ABR,ADAMTS9,ARNT2,ATM,ATP2B2,AXIN2,BCOR,BMP5,BRAF,CASP9,CHL1,COL5A1,CREM,CSF1R,CTNNA2,DVL1,ECE1,EGFLAM,EPHA4,EYA1,FEZF2,FYN,GAD1,GDF6,GHRH,GRK1,HIP1,HOXA2,HSPG2,IFT140,KDM2B,KIRREL3,LIMK1,MTHFD1L,MYT1L,NCAM2,NFKBIA,NIN,NKX3-2,NR2F1,NTN1,NTRK1,OTX1,OTX2,PAX5,PHEX,PTPRF,RARA,RARG,RBFOX2,ROBO2,SHROOM2,SORT1,SPATA5,ST8SIA1,TBX1,TGFBR3,TMEM108,TMEM176B,TNIK,TP63,TRAPPC9,TYRO3,WNT11	64		Gene Expression	transcription	Transcription	0.000717	0.0317	ABLIM1,AFF3,AGO2,ARHGAP35,ARID1B,BCL6,C8orf44-SGK3/SGK3,CASK,CC2D1B,CDH1,CDH13,CDKN2A,CHEK1,CHMP1A,COL1A1,CREBBP,CREM,CYP24A1,DCLK2,DDB2,DNMT1,E4F1,ELMO1,EPN2,ETS2,FIGLA,FOSB,GLI3,GZF1,HDAC4,HMGA1,HOXB9,HOXC4,HOXD10,HPN,HTR2B,KCTD1,KDM4C,KLK6,KMT5A,LHX5,MAPK8IP3,MAPK9,MCF2L,MLLT11,MLLT6,MN1,NFIX,NPAS2,NR2F1,PAF1,PAX6,PAX9,PCGF1,PEX14,RIT2,RNF6,RORB,RRP1B,RUNX1,SATB2,SERPINE1,SGK1,SIRT6,SLC30A9,SM…	88
Cancer,Endocrine System Disorders,Organismal Injury and Abnormalities,Reproductive System Disease	endometrioid ovarian cancer	Ovarian endometrioid carcinoma	1.46e-09	1.42e-07	ABCC3,ADAM19,AMOTL1,AMPD2,ARHGEF28,ASAP1,ATP10D,CEP85,CMKLR1,COL23A1,CPEB4,CS,CSF3R,CYTH4,DENND3,DNAH17,DNAJB6,DNMT3A,EML6,FANCA,FFAR2,FPR2,GIPC1,GMDS,GPA33,GTF3C1,HK1,IGF2R,IQCJ-SCHIP1,IQCN,ITGAX,KIAA1755,KIF16B,KLHL2,LASP1,LETM1,LIMK1,LIMK2,LONRF3,LRP5,LTB4R,LYPD4,MAZ,MCTP1,MDM4,MED12L,MED26,MGAT4B,MS4A14,MTR,MYH10,MYH14,MYH9,MYO10,MYO1A,NACC2,NCF4,NLRP3,NOD1,NRP1,PDE3B,PIK3R5,PMFBP1,PODXL,POR,…	103		Cancer,Organismal Injury and Abnormalities	malignant neoplasm of aerodigestive tract	Malignant neoplasm of aerodigestive tract	3.97e-08	3.06e-06	ABCC1,ACAD10,ADCY5,ADD1,ADORA1,AGO2,AKAP1,ALK,ALOX5,AMMECR1L,AMN1,APLP2,ARHGAP26,ASAP1,ATN1,ATXN1,BRPF3,C20orf202,C2orf69,CABIN1,CASP2,CDH2,CDKN1A,CEP250,CHD7,CHST11,CHSY1,CIITA,CLEC16A,COL4A2,COL5A1,CPAMD8,CRADD,CREM,CTSH,CTTNBP2,CYTH4,DAB1,DAB2,DAPK1,DCAF5,DDR2,DGKG,DLC1,DPYSL3,DSE,DYSF,EGF,ELMO1,EPB41L1,EXD2,FGD4,FGD5,FHAD1,FLI1,FRY,GFOD1,GIGYF2,GLIPR2,GPR68,GRK5,GTF3C1,HERC1,HK1,HM13,HMGCR,IK…	158		Cancer,Organismal Injury and Abnormalities	lymphohematopoietic neoplasia	Lymphohematopoietic neoplasia	7.14e-05	0.00374	ABCG5,ADAMTS16,ADAMTS3,ADAMTS9,ADARB2,ADCY5,AGBL4,AGL,AKT2,AP2A2,ARNT2,ASH2L,ATM,ATP11A,ATP2B2,ATP2B4,AXIN2,B3GALT4,BCL2L10,BCOR,BRAF,BRD2,BRINP2,CACNA1E,CACNA1H,CARD11,CASP9,CBFA2T3,CCDC185,CCR7,CD79B,CDC34,CDKN1C,CELF2,CGB1/CGB2,CHL1,CLUH,COL20A1,CPT1A,CREM,CROCC,CSF1R,CSTF2,CTNNA2,CTSL,DAB2IP,DAO,DAXX,DCC,DENND6A,DIP2C,DNAH17,DNAH8,DOK6,DYNC1I1,ECE1,ECHDC3,EEFSEC,EGFLAM,EHMT1,EHMT2,EIF3D,EWSR1…	160		Cell Death and Survival	cell death	Cell death of tumor cell lines	0.00075	0.0329	AFAP1,ATG13,BCL6,C8orf44-SGK3/SGK3,CDCA2,CDH1,CDKN2A,CHEK1,COL1A1,CREBBP,CREM,CTNNA2,DDB2,DNMT1,DPH1,E4F1,ETS2,FBXO25,FOSB,GHRHR,GLI3,GRIA2,GULP1,HDAC4,HLA-DQB1,HMGA1,HOXB9,HPN,IGF2BP1,KLK6,MAPK9,MIR7-3HG,NEU3,NFIX,NUAK1,PAF1,PAX6,PDE4D,PDZD2,PEX5,PGRMC1,PSAP,RALB,RORB,RPTOR,RRP1B,RUNX1,SATB2,SERPINE1,SGK1,SIRT6,SMCO4,SORCS2,TAL1,TIAM1,TOX3,TSC2,UIMC1,USP10,USP2,VCAN,VSNL1,WWC3,WWOX,WWP2,XBP1,XPA…	70
Cell-To-Cell Signaling and Interaction,Cellular Movement,Hematological System Development and Function,Immune Cell Trafficking,Inflammatory Response	recruitment	Recruitment of phagocytes	1.72e-09	1.65e-07	ACVRL1,ADORA3,ANGPT2,APP,ATG7,CCL22,CCR1,CMKLR1,CSF1R,CTSC,CYP1B1,ETS1,FGR,FPR2,GP6,GRK6,GSN,HCK,IL17RA,IL1B,IL1R1,ITGB2,LSP1,LTB4R,MYO9B,NCF4,NFIC,NLRP3,NOD1,NOTCH1,PIK3CD,PIK3R5,PPARG,RCAN1,SELPLG,SMAD3,STAT3,STAT6,TNFRSF1A,TRPM2,VWF	41		Cancer,Organismal Injury and Abnormalities	upper aerodigestive tract carcinoma	Upper aerodigestive tract carcinoma	4.08e-08	3.13e-06	ABCC1,ACAD10,ADCY5,ADD1,ADORA1,AGO2,AKAP1,ALK,ALOX5,AMMECR1L,AMN1,APLP2,ARHGAP26,ASAP1,ATN1,ATXN1,BRPF3,C20orf202,C2orf69,CABIN1,CASP2,CDH2,CEP250,CHD7,CHST11,CHSY1,CIITA,CLEC16A,COL4A2,COL5A1,CPAMD8,CRADD,CREM,CTSH,CTTNBP2,CYTH4,DAB1,DAB2,DAPK1,DCAF5,DDR2,DGKG,DLC1,DPYSL3,DSE,DYSF,EGF,ELMO1,EPB41L1,EXD2,FGD4,FGD5,FHAD1,FLI1,FRY,GFOD1,GIGYF2,GLIPR2,GPR68,GRK5,GTF3C1,HERC1,HK1,HM13,HMGCR,IKZF1,IQG…	155		Nervous System Development and Function,Neurological Disease,Organ Morphology,Organismal Development,Organismal Injury and Abnormalities	abnormal morphology	Abnormal morphology of corpus callosum	7.21e-05	0.00375	CASP9,CSF1R,DCC,KLF7,NR2F1,OTX2,RPS6KA3,SLC1A4	8		Cancer,Hematological Disease,Immunological Disease,Organismal Injury and Abnormalities	germinal center B-cell-like diffuse large B-cell lymphoma	Germinal center B-cell-like diffuse large B-cell lymphoma	0.000768	0.0335	BCL6,CREBBP,DNMT1,POR	4
Organismal Injury and Abnormalities	visceromegaly	Visceromegaly	1.81e-09	1.71e-07	ABCC1,ACKR3,ACVRL1,ADCY5,ADORA3,ADRA1D,AGO2,AKAP1,AKAP12,AKAP13,ANGPT2,ANK2,AOAH,ASB2,ATF6,ATP2A3,BLNK,BMF,C3,CACNB4,CMKLR1,CPT2,CREB1,CTSB,CTSC,CUX1,CYP27A1,DNAJB6,DTNA,EGF,ETS1,FAH,FBXO32,FOXO3,GRK6,GSN,HCK,HDAC4,HDAC5,IGF1,IGF2R,IL17RA,IL1B,IL1R1,ITGB2,KCNE3,LASP1,LDLRAD3,MAFG,MAP3K5,MBNL2,MDM4,MGLL,MPIG6B,MYH10,MYH14,MYH9,MYOD1,NCOA2,NOTCH1,NPR1,NR1H3,NR1H4,PBX1,PICALM,PLA2G16,PNKD,PPARD,PPAR…	94		Cancer,Gastrointestinal Disease,Organismal Injury and Abnormalities	gastroesophageal cancer	Gastroesophageal cancer	4.19e-08	3.2e-06	ABCC1,ADAMTSL4,ADCY5,AGO2,AHRR,AKAP2,ALK,AMMECR1L,AP2A2,ARHGEF11,ARID1B,ASXL2,ASXL3,ATN1,BCKDHA,C20orf202,CABIN1,CAMTA2,CAPN1,CASP2,CDH2,CDK5RAP2,CDKN1A,CEP250,CHD7,CHRNA4,CHST11,CIITA,CLEC16A,COL5A1,CORO1A,CPAMD8,CRADD,DAB1,DAB2,DAPK1,DDR2,DENND3,DLC1,DNMT3A,DPYSL3,DSE,DYSF,EHF,ELMO1,EPB41L1,FBXL18,FCRLB,FGD4,FGD5,FOCAD,FRMD4A,GATAD2A,GFOD1,GLIPR2,GLTP,GPR68,GRID2,GTF3C1,HELT,HERC1,HIVEP3,HK1,HM…	142		Connective Tissue Development and Function,Organismal Development,Skeletal and Muscular System Development and Function,Tissue Development	morphology	Morphology of cranium	7.79e-05	0.00403	ECE1,EYA1,HOXA2,HSPG2,MNT,NKX3-2,NPPC,OTX1,OTX2,RARA,RARG,RPS6KA3,TBX1,ZMPSTE24	14		Developmental Disorder	congenital malformation syndrome	Congenital malformation syndrome	0.000781	0.0335	COL1A1,HAAO,SERPINE1	3
Cancer,Hematological Disease,Immunological Disease,Organismal Injury and Abnormalities	non-Hodgkin disease	Non-Hodgkin lymphoma	1.82e-09	1.71e-07	ABCC1,ABCG1,ACVRL1,ADAM19,ADAMTS15,ADORA3,AHNAK,AMOTL1,ANGPT2,APP,ARHGEF28,ARID1B,ASAP2,ATN1,BBC3,BMF,BRD2,C3,CCL22,CCL24,CCL8,CD2,CD3D,COL12A1,COL23A1,CORO2A,CSF1R,CSF3R,CTBP1,CTSH,CXXC1,DAPK1,DDR2,DNMT3A,EGF,ETS1,ETV6,FILIP1L,FKBP9,FOXP1,GNA12,GSN,H6PD,HCK,HDAC4,HDAC5,HECW2,IGF1,IL15,IL1B,IL4I1,INSC,ITGAE,ITGAX,ITPR2,KDM2B,KMT2D,KSR1,LAMB1,LIMK1,MDM4,MED12L,MGAT4A,MGLL,MGMT,MME,MR1,MTHFD1L,MYOD…	123		Cellular Movement	migration	Migration of tumor cell lines	4.22e-08	3.21e-06	ACTN1,AGO2,AKAP12,ANKRD28,ANKS1A,ARRB1,ATP,BANP,CDH2,CDK5,CDKN1A,CTSH,DAB1,DAB2,DDR2,DLC1,DNM2,DSE,EGF,EHF,ELMO1,FGD4,GAB2,GALNT2,GIPC1,GRINA,HMGCR,INPP4A,IRF5,KANK1,KLF6,KRT8,LAMA5,LGALS3BP,LIMK1,LINC00963,MAD1L1,MAPKAPK2,MITF,MME,MYO18A,NDRG1,NEDD9,NOTCH1,NRP1,NRP2,P2RX1,PALLD,PDGFA,PDLIM1,PDLIM2,PIK3C2B,PIK3R1,PIK3R5,PLAUR,RAC1,RAC2,RPTOR,RXRA,S100A11,SCNN1A,SEMA4D,SEPT9,SND1,SPHK2,SSH1,STIM1,…	80		Gene Expression	activation	Activation of DNA endogenous promoter	7.87e-05	0.00404	AKT2,ARNT2,ARNTL2,ASH2L,ATM,ATP2B4,BARX2,BCOR,BMP5,BRD2,CAMK1,CBFA2T3,CCDC62,CCNT1,CREM,CRYM,DAB2IP,DAXX,DVL1,EHMT1,EHMT2,ESRRG,EYA1,FEZF2,FSTL3,GMEB2,HAX1,HDAC4,HDGF,HELT,HLTF,HMGA2,HOXA2,KDM2B,KLF7,LITAF,MAEL,MED21,MKX,MNT,MYT1L,NCOA2,NFKB1,NFKBIA,NKX3-2,NR2C1,NR2F1,OTX1,OTX2,OVOL1,PAX5,PER3,PHF19,POLR3C,PPP2R5B,RARA,RARG,RNF14,RPS6KA3,SFPQ,SIRT2,SNAPC2,SOX18,SOX5,SREBF1,TBX1,TBX5,TFAP2D,TP63,T…	72		Behavior	posture	Abnormal posture of limb	0.000781	0.0335	GRIA2,SLC6A9,XPA	3
Cell Cycle	interaction	Interaction of DNA	1.82e-09	1.71e-07	AHRR,ANGPT2,APP,BANP,BRD7,CD2,CISH,CREB1,CRH,CUL4A,CUX1,CYP1B1,EGF,ETS1,ETV6,EVL,FOXO3,FOXP1,HCK,HIPK2,HOXD12,IGF1,IL15,IL1B,IL1R1,ITGB2,KMT2D,MAML1,MDM4,MGMT,MYB,MYCN,MYOD1,NCOA2,NFIC,NOTCH1,NPR1,NR1H3,NR1H4,PBX1,POR,POU2F1,PPARD,PPARG,PRDM1,PRKCE,PTPN1,RAD51B,RAPGEF3,RARA,RGCC,RPRD1B,RUNX1,SCD,SERPINC1,SMAD3,SMAD7,SOCS3,SOD1,SRC,STAT3,STAT6,STON1-GTF2A1L,TCF7L2,TFAP2C,TGFBR1,TNFRSF1A,TNFSF10,XPC	69		Cancer,Neurological Disease,Organismal Injury and Abnormalities	nervous system neoplasm	Nervous system neoplasm	4.4e-08	3.32e-06	ABCC1,ACAT1,ACTN1,ACVRL1,ADORA1,ADRA1D,AK5,AKAP12,AKAP2,ALK,ANO2,AOAH,APOL4,APOPT1,ARID1B,ARRB1,ASB2,ASXL3,ATN1,ATP,ATXN1,BANP,BEST1,C5AR1,CASP2,CCM2,CDK5,CDKN1A,CELSR1,CHD7,CHMP2A,CIITA,COBL,COL4A2,CSF2RB,CSGALNACT2,CSNK1G2,CTIF,DDR2,DNASE2,DNM2,DNMT3A,ELMO1,ERC2,FGD5,FGR,FPR2,GFAP,GRK5,GSN,HERC1,HIVEP3,HMGCR,ICAM2,ID3,IFI30,IRF4,IRF5,ITGB8,ITPKB,ITSN1,KLF6,LIMK1,LTBP4,MDM4,MGLL,MKNK1,MPRIP,NCOR…	113		Cancer,Organismal Injury and Abnormalities	lymphohematopoietic cancer	Lymphohematopoietic cancer	7.9e-05	0.00404	ABCG5,ADAMTS16,ADAMTS3,ADAMTS9,ADARB2,ADCY5,AGBL4,AGL,AKT2,AP2A2,ARNT2,ASH2L,ATM,ATP11A,ATP2B2,ATP2B4,AXIN2,B3GALT4,BCL2L10,BCOR,BRAF,BRD2,BRINP2,CACNA1E,CACNA1H,CARD11,CASP9,CBFA2T3,CCDC185,CCR7,CD79B,CDC34,CDKN1C,CELF2,CGB1/CGB2,CHL1,CLUH,COL20A1,CPT1A,CREM,CROCC,CSF1R,CSTF2,CTNNA2,CTSL,DAB2IP,DAO,DAXX,DCC,DENND6A,DIP2C,DNAH17,DNAH8,DOK6,DYNC1I1,ECE1,ECHDC3,EEFSEC,EGFLAM,EHMT1,EHMT2,EIF3D,EWSR1…	158		Gene Expression	activation	Activation of DNA endogenous promoter	0.000781	0.0335	ABLIM1,AGO2,ARHGAP35,BCL6,CASK,CC2D1B,CDH13,CREBBP,CREM,DNMT1,E4F1,ETS2,FIGLA,FOSB,GLI3,GZF1,HDAC4,HMGA1,HOXB9,HOXC4,HOXD10,KDM4C,KMT5A,MCF2L,MLLT6,NFIX,NPAS2,NR2F1,PAF1,PAX6,PAX9,RIT2,RORB,RRP1B,RUNX1,SATB2,SLC30A9,SMYD3,SPIB,SS18,SSBP3,TAL1,TSC2,USP2,UTF1,WWC3,WWOX,WWP2,XBP1,YEATS2,ZBTB20,ZC3H12A,ZFHX3,ZNF148	54
Cellular Movement	chemotaxis	Chemotaxis	1.99e-09	1.86e-07	ABCC1,ACKR3,ACTN1,ADORA3,AKAP12,ANGPT2,ANO6,APP,ARHGEF7,ARRB1,BST1,C3,C5AR2,CAPG,CCL22,CCL24,CCL8,CCR1,CMKLR1,CSF1R,CSF3R,CUX1,DYSF,EGF,ELMO1,FGR,FPR2,GNA12,GNAO1,GRK6,GSN,HCK,IGF1,IGF2R,IL15,IL17RA,IL1B,IL1R1,ITGB2,LCP1,LIMK1,LSP1,LTB4R,MAP3K5,MARCO,MYH10,MYO9B,NCK2,NEDD9,NPR1,NRP1,PIGR,PIK3CD,PIK3R5,PLXND1,PPARG,RHOU,SELPLG,SERPINA1,SGPP1,SMAD3,SOCS3,SPHK2,SRC,STAT3,STAT6,STIM1,SWAP70,TGFBR1,TN…	72		Lymphoid Tissue Structure and Development,Tissue Morphology	quantity	Quantity of lymphatic system cells	4.56e-08	3.42e-06	ABCG1,AKAP13,BLNK,C5AR1,CAMK2G,CDKN1A,CHD7,CIITA,CISH,CORO1A,CSF2RB,DFFB,DNASE2,DNMT3A,DOK2,ETV6,FLI1,FYB1,GAB2,GNAI2,HIVEP3,HRH1,ID3,IFNAR2,IKZF1,IL15RA,IL17RA,IRF2,IRF4,IRF5,IRF8,ITGAE,ITGAM,ITGB8,ITPKB,ITPR2,LAG3,LAT,MDM4,MPIG6B,MR1,MYB,NEDD9,NIPAL3,NOTCH1,PBX1,PIK3R1,PRKCH,PSAP,PSMB8,RAC1,RAC2,RARA,RASSF5,RGCC,RPTOR,SELPLG,SEMA4D,SERPINB6,SLC19A1,SOD1,SORBS1,SPHK2,SPPL3,ST3GAL1,STAB1,STAT6,TE…	75		Cancer,Organismal Injury and Abnormalities	lymphoid cancer	Lymphoid cancer	8.07e-05	0.0041	ADAMTS16,ADAMTS9,ADARB2,AGBL4,AGL,AKT2,ATM,ATP11A,ATP2B2,B3GALT4,BCL2L10,BCOR,BRAF,BRD2,CARD11,CASP9,CBFA2T3,CCDC185,CCR7,CD79B,CDC34,CDKN1C,CELF2,CGB1/CGB2,COL20A1,CREM,CSF1R,CSTF2,CTNNA2,CTSL,DAB2IP,DCC,DENND6A,DOK6,DYNC1I1,EEFSEC,EGFLAM,EHMT1,EHMT2,EWSR1,EYA1,FAT1,FGR,FYN,GAS7,HDAC4,HECTD1,HIP1,HLA-DQA2,HMGA2,HOOK3,IFT140,IGFL2,IL36B,KDM2B,LIMK1,LY6D,MAD1L1,MINDY4,MNT,MTHFD1L,MYH2,NAA16,NCOA2,…	103		Embryonic Development,Organismal Development	morphogenesis	Morphogenesis of face	0.000788	0.0336	COL1A1,CREBBP,CRISPLD1,CRISPLD2,PAX9	5
Cellular Assembly and Organization	formation	Formation of cytoskeleton	2.29e-09	2.12e-07	AKAP1,AKAP13,APP,ARF1,ARHGEF10L,ARRB1,CCL24,CDK5RAP2,CORO7/CORO7-PAM16,CREB1,CRH,CXXC5,DAB2,DIAPH3,DLC1,DPYSL3,EGF,EVL,FLNA,GLB1,GNA12,GNAO1,GNG7,GSN,HCK,IGF1,IL1B,ITGB5,KSR1,LIMK1,LIMK2,MINK1,MPRIP,MYO1C,NCK2,NEK6,NOTCH1,NPR1,PAK4,PALLD,PDLIM4,PI4K2A,PIP5K1B,PKN2,PRKCE,RAPGEF3,RGCC,SH3PXD2A,SMAD3,SRC,SST,STARD13,STAT3,TGFBR1,TNS3,TWF2,VASP	57		Connective Tissue Disorders,Inflammatory Disease,Inflammatory Response,Organismal Injury and Abnormalities,Skeletal and Muscular Disorders	inflammation	Inflammation of joint	4.59e-08	3.42e-06	ABCC1,ABCC2,ACSL1,ADAMTS15,ADORA1,ADRA1D,AKAP13,ALOX5,APLP2,ARRB1,ASAP1,ATXN1,BLNK,C1QA,C1R,C5AR1,CACNA2D4,CAMK2D,CCSER2,CD59,CDKN1A,CHSY1,CIITA,COL4A2,CSF2RB,DDR2,DIP2C,DNASE2,EGFL8,ENO1,FGR,FPR2,FRY,GALNT2,GFAP,GLIPR2,GNAI2,GSN,GTF3C1,HMGCR,IFNAR2,IKZF1,IL15RA,IL17RA,IRF5,ITGAM,KSR1,LRP5,LTB4R,MAPKAPK2,MEFV,METTL9,MGLL,MME,MRPS15,MYO1C,NOD1,NR1H3,NRP1,PDGFD,PLAUR,PPARD,PRUNE2,PSMB8,RAD51B,RASGR…	93		Cell Morphology,Cellular Assembly and Organization,Cellular Development,Cellular Function and Maintenance,Cellular Growth and Proliferation,Nervous System Development and Function,Organismal Development,Tissue Development	neuritogenesis	Neuritogenesis	8.24e-05	0.00417	ADAMTS3,ATCAY,BRAF,CACNA1H,CAPZB,CHL1,CHN1,CTNNA2,DAB2IP,DCC,DVL1,EHMT1,EPHA4,FEZF2,FYN,GAS7,KIRREL3,KLF7,LIMK1,LOX,MARK1,MICALL2,MOG,NCAM2,NFKB1,NFKBIA,NIN,NTN1,NTRK1,PIP5K1C,PRKCA,PRKCZ,PTPRF,PXN,RBFOX2,ROBO2,RPS6KA3,ST8SIA1,TENM4,TIAM2,TMEM108,TNIK,TRIM46	43		Developmental Disorder	growth failure	Growth Failure	0.000795	0.0337	ADGRG6,AGO2,APLP2,BCL6,CREBBP,DPH1,FANCD2,GPD2,GRIA2,HLA-DQB1,HTR2B,IGF2BP1,MUC5B,PANK2,PDE5A,PEX5,POR,RALB,RASSF2,SIRT6,SS18,TAL1,TGFBI,TSC2,UTF1,WWOX,XBP1,XPA,ZBTB20,ZC3H12A,ZNF148	31
Cancer,Organismal Injury and Abnormalities	growth	Growth of tumor	2.29e-09	2.12e-07	ABCC1,ACAT1,ACKR3,ACTN4,ACVRL1,ADORA3,ANGPT2,ANK2,AOC3,ATG7,BBC3,CACNA2D2,CCR1,CD33,CD82,CREB1,CSF1R,CSF3R,CTSB,CUL4A,CUX1,DAPK1,DLC1,DNAJB6,DNM2,DNMT3A,EGF,EHF,ENTPD1,ETS1,ETV6,FABP5,FAM129B,FBXL17,FGR,FLNA,FOXO3,GALNT2,GNA12,GPR68,GRK6,HDGF,HRK,ICAM2,ICMT,IGF1,IL15,IL17RA,IL1B,IL1R1,ITGB5,KMT2D,KSR1,LAMB1,LARP1,LIMA1,MDM4,MED15,MGLL,MGMT,MME,MYB,MYCN,MYH10,NCOA2,NDRG1,NDRG2,NEDD9,NLRP3,NOLC1,NO…	106		Cancer,Hematological Disease,Immunological Disease,Organismal Injury and Abnormalities	B cell cancer	B cell cancer	5.06e-08	3.76e-06	ABCC1,ABCG1,ACVRL1,ADAMTS15,ADORA1,ALK,ALOX5,ARHGAP17,ARHGEF28,ARID1B,ASXL3,ATF6,ATN1,ATXN1,BCL9L,BECN1,BLNK,CASP2,CDK5,CDKN1A,CELSR1,CEP250,CIITA,CMIP,COL4A2,CXXC5,DAPK1,DDR2,DLEU7,DNASE2,DNMT3A,EGF,ETV6,FYB1,GFAP,GNAI2,GSN,HECW2,ID3,IKZF1,IRF4,IRF8,ITGAE,ITPR2,KALRN,KDM2B,KSR1,LAG3,MAD1L1,MDM4,MGLL,MME,MR1,MTA1,MTHFD1L,MYB,MYOF,NCOR1,NLRC4,NOTCH1,NRP1,NUTF2,PBX1,PHC2,PMM2,POR,PSMB8,RAC1,RAPGEF1…	92		Cell Death and Survival,Organismal Injury and Abnormalities	cell death	Cell death of epithelial cell lines	8.4e-05	0.00422	ATP13A2,ATP2B2,BCL2L10,BRAF,CASP9,CSF1R,DAB2IP,DAXX,DCC,FYN,GAS7,HAX1,HK1,KCNB1,MAP3K5,NCOA2,NEK6,NFKB1,NFKBIA,NTRK1,PKN2,RRAS2,SIRT2,TP63	24		Dermatological Diseases and Conditions,Inflammatory Disease,Organismal Injury and Abnormalities,Skeletal and Muscular Disorders	juvenile dermatomyositis	Juvenile dermatomyositis	0.000801	0.0338	COL1A1,CSRP2,PGRMC1,PLS3,SDC3,TGFBI	6
Cell Death and Survival,Organismal Injury and Abnormalities	necrosis	Necrosis of epithelial tissue	2.7e-09	2.49e-07	AAK1,ABCC1,ABCC3,ACVRL1,AMIGO2,AMOTL1,ANGPT2,APP,ATG7,BBC3,BMF,CABLES1,CSF1R,CTSB,DAB2,DCTN2,DECR1,EGF,EMP3,FAH,FOXO3,GSN,HIPK2,HK1,HK2,ICMT,IGF1,IL15,IL1B,ITSN1,KSR1,LRP5,MAML1,MAP3K5,MEFV,MITF,MYB,MYCN,NCOA2,NDRG1,NDRG2,NEK6,NLRC4,NLRP3,NOTCH1,NOTCH4,NR1H4,PKN2,PPARD,PPARG,PPP1R10,PRKCE,PTCH1,PTPN1,RASSF5,RBP4,SCD,SERPINA1,SERPINC1,SH3BP5,SKI,SLC47A1,SMAD3,SOCS3,SOD1,SPHK2,SRC,STAT3,STAT6,TGFBR…	76		Cancer,Endocrine System Disorders,Gastrointestinal Disease,Organismal Injury and Abnormalities	carcinoma	Pancreatic carcinoma	5.5e-08	4.06e-06	ACSM6,ADAMTS15,ADPGK,AGL,AKAP1,AKAP13,ALK,AMOTL1,ARHGEF10L,ARHGEF7,ARID1B,ARSB,ASAP1,ASXL3,ATP2B4,ATP6V0A1,BRPF3,C11orf49,C1orf52,C1R,C5AR1,CACNA2D4,CD59,CDH2,CDK5,CDKN1A,CELSR1,CIITA,CLEC16A,COL5A1,COLEC12,CPSF3,CTTNBP2,CUEDC1,CYTH3,DAPK1,DENND3,DGKG,DIP2C,DLC1,DSE,DYSF,EHD1,ERC2,FAM178B,FHAD1,FNIP2,FOCAD,FOXN3,GALNT2,GGA1,GRID2,HECW2,HERC1,HHLA1,IL15RA,IL17RA,IRF2,ITGAE,ITGB8,ITPR2,ITPRIP,ITSN1…	158		Cell Morphology,Cellular Assembly and Organization,Nervous System Development and Function	projection	Projection of axons	9.15e-05	0.00458	CHL1,DCC,EPHA4,NR2F1,NTN1	5		Psychological Disorders	major affective disorder	Major affective disorder	0.000815	0.0342	ABLIM1,BCL6,CACNA1C,CHRNA1,CHST11,DIP2C,DNMT1,EBP,GRIA2,GRIN2A,HTR2B,LHPP,NDUFV2,NID1,PDE5A,SCN4B,SERPINE1,SGK1,TENM4,TIAM1,XBP1	21
Cellular Movement	cellular infiltration	Cellular infiltration by blood cells	2.77e-09	2.53e-07	ABCG1,ANGPT2,APP,ARRB1,ATG7,C2,C3,CCL22,CCR1,CD2,CMKLR1,CRH,CSF1R,CTSB,CUX1,ETS1,FPR2,HCK,IL15,IL17RA,IL17RB,IL1B,IL1R1,ITGB2,KCNE3,LIMK1,LTB4R,MAP3K5,NDRG1,NLRP3,NR1H3,NR1H4,OLFM4,PIK3CD,PPARG,PRDM1,PTPN1,RARA,RGCC,SELPLG,SERPINA1,SERPINC1,SERPING1,SGPP1,SMAD3,SMAD7,SOCS3,STAT3,STAT6,STIM1,TGFBR1,TNFAIP8,TNFRSF1A,TNFRSF21,TNFRSF8,TNFSF10,TRPM2,VWF,ZC3H12A	59		Lipid Metabolism,Molecular Transport,Small Molecule Biochemistry	concentration	Concentration of lipid	5.75e-08	4.22e-06	ABCC2,ABCG1,ABHD6,ACAT1,ACSL1,ADORA1,AGPS,ALK,ALOX5,APOC1,ATP,C1QA,CCNY,CD59,CDKN1A,CDS2,DAGLA,DNM2,ECI1,EGF,ELMO1,FLI1,FPR2,GRINA,GRK5,H2AFY,HINT2,HMGCR,HRH1,IL15RA,IL17RA,INPP4A,INPP5E,LDLRAP1,LIMA1,LRP5,LTB4R,MAPKAPK2,MGAT4A,MGLL,NCEH1,NR1H3,NR1I3,P2RX4,PIK3R1,PLA1A,PLIN1,PLSCR3,PNPLA6,POR,PPARD,PSAP,PSEN2,RAB7A,RAC1,RAI1,RARA,RGCC,RPTOR,RXRA,SCD,SCNN1A,SGK1,SGMS2,SLC1A2,SLC23A2,SLC9A3,SOD1,SO…	83		Cancer,Hematological Disease,Immunological Disease,Organismal Injury and Abnormalities	B-cell non-Hodgkin lymphoma	B-cell non-Hodgkin lymphoma in lymph node	9.43e-05	0.00467	ATM,BRAF,CARD11,CD79B,CTNNA2,FAT1	6		Developmental Disorder	hypoplasia	Hypoplasia	0.000864	0.0361	ARHGAP35,ARIH2,BCL6,CASK,CHMP1A,CYP26C1,DNMT1,DPH1,DRAXIN,HOXB9,HOXC4,HTR2B,LRP2,MN1,NFIX,PAX6,PDE5A,PTCRA,RASSF2,RUNX1,SATB2,SIRT6,TGFBI,TSC2,XBP1,XPA,ZNF148,ZNF503	28
Cell Cycle,Gene Expression	binding	Binding of DNA	3.26e-09	2.96e-07	AHRR,ANGPT2,APP,BANP,BRD7,CD2,CISH,CREB1,CRH,CUL4A,CUX1,CYP1B1,EGF,ETS1,ETV6,FOXO3,FOXP1,HCK,HIPK2,HOXD12,IGF1,IL15,IL1B,IL1R1,ITGB2,KMT2D,MAML1,MDM4,MGMT,MYB,MYCN,MYOD1,NCOA2,NFIC,NOTCH1,NPR1,NR1H3,NR1H4,PBX1,POR,POU2F1,PPARD,PPARG,PRDM1,PRKCE,PTPN1,RAPGEF3,RARA,RGCC,RPRD1B,RUNX1,SCD,SERPINC1,SMAD3,SMAD7,SOCS3,SOD1,SRC,STAT3,STAT6,STON1-GTF2A1L,TCF7L2,TFAP2C,TGFBR1,TNFRSF1A,TNFSF10,XPC	67		Cancer,Neurological Disease,Organismal Injury and Abnormalities	glioma formation	Glioma	5.84e-08	4.26e-06	ACTN1,ADORA1,AK5,AKAP12,AKAP2,ALK,ANO2,AOAH,APOL4,APOPT1,ARID1B,ARRB1,ASB2,ASXL3,ATN1,ATP,ATXN1,BANP,BEST1,C5AR1,CASP2,CDK5,CDKN1A,CHMP2A,CIITA,COBL,COL4A2,CSF2RB,CSGALNACT2,CTIF,DDR2,DNASE2,DNMT3A,ELMO1,ERC2,FGD5,FPR2,GFAP,GRK5,GSN,HERC1,HIVEP3,ID3,IFI30,IRF4,IRF5,ITGB8,ITPKB,ITSN1,KLF6,LIMK1,LTBP4,MDM4,MGLL,MKNK1,MPRIP,NCOR1,NEK6,NOTCH1,NR1H3,NRP1,NRP2,PALLD,PCMTD1,PIK3C2B,PIK3R1,PLEC,PRKCH,PRU…	96		Connective Tissue Development and Function,Organismal Development,Skeletal and Muscular System Development and Function,Tissue Development	morphology	Morphology of skull	9.45e-05	0.00467	CMKLR1,CSF1R,ECE1,EYA1,HDAC4,HOXA2,HSPG2,MNT,NKX3-2,NPPC,OTX1,OTX2,RARA,RARG,RPS6KA3,SC5D,TBX1,TP63,ZMPSTE24	19		Cancer,Organismal Injury and Abnormalities,Respiratory Disease	non-small cell lung cancer	Non-small cell lung carcinoma	0.000888	0.0368	ABCB8,AGO2,APLP2,ARHGAP35,ARID1B,ASCL4,BCL6,CACNA1C,CDCA2,CDH1,CDH13,CDH4,CDKN2A,CREBBP,CSMD1,CTNNA2,CYP24A1,DMKN,DMXL2,ETS2,FANCD2,GADL1,GLI3,GRIN2A,HERC2,HLA-DQB1,HMGA1,HPN,INPP5A,INSIG1,ITSN2,KLK6,LRP2,MAP4,MAPK9,MB21D2,MCM2,MOV10L1,MUC5B,NEU3,NID1,OPCML,PAPSS2,PDE4D,PLEC,POM121L12,PRR5,RALB,RNF130,RUNX1,RYR1,SATB2,SERPIND1,SERPINE1,SS18,SYNPR,SZT2,TAL1,TGFBI,TNIK,TPK1,TPM1,TRPV3,USP9X,WWOX,XP…	68
Cell Death and Survival	cell death	Cell death of tumor cell lines	3.31e-09	2.99e-07	ABCC1,ACKR3,ADORA2B,AKAP1,AKAP12,ANGPT2,APOPT1,APP,ARHGEF6,ATF6,ATG7,ATN1,BANP,BBC3,BLNK,BMF,CABLES1,CACNA2D2,CD82,CELF1,CLCN7,CREB1,CRH,CS,CSF1R,CTBP1,CTSB,CUX1,CYP1B1,DAB2,DAPK1,DNAJB12,DNM2,DNMT3A,DPP9,EEF2,EGF,EHF,EHMT1,ENO1,ETS1,EXOC2,FAM129B,FAM92A,FANCA,FBXO32,FGR,FOXO3,FXN,GHRHR,GIMAP4,GMDS,GNAO1,GPR68,GPX4,GRINA,GSN,HCK,HDAC4,HDAC5,HIPK2,HK1,HK2,ICMT,IGF1,IGF2R,IL15,IL17RB,IL1B,IL1R1,ITP…	166		Cancer	transformation	Cell transformation	6e-08	4.36e-06	AKAP13,ALK,ARHGEF28,BCKDHA,BCL9L,BECN1,CASP2,CDKN1A,CSF2RB,DAPK1,DFFB,EGF,ETV6,FLI1,GAB2,GNAI2,GRID2,IRF4,IRF5,ITSN1,KLF6,KSR1,MAP2K3,MDM4,MITF,MTA1,MYB,NEDD4,NOTCH1,PBX1,PDGFA,PDGFD,PIK3R1,PIK3R5,RAC1,RAPGEF1,RASGRF1,RET,RGL4,RIT2,SEPT9,SH3GL1,SKI,STARD13,TCF7L2,TIAM1,TRIO	47		Embryonic Development,Organismal Development	morphogenesis	Morphogenesis of head	9.74e-05	0.00479	ABR,ATP2B2,BRAF,COL5A1,CTNNA2,DVL1,EYA1,FYN,GRK1,HOXA2,LIMK1,MTHFD1L,NFKBIA,NIN,NKX3-2,NTN1,OTX1,OTX2,RARG,SHROOM2,TBX1	21		Cancer,Organismal Injury and Abnormalities	serous adenocarcinoma	Serous adenocarcinoma	0.000915	0.0377	ADGRD1,ARHGAP35,ARHGEF17,ARID1B,ATP2C2,C16orf78,CACNA1C,CDH1,CDH13,CDKN2A,CHEK1,CSMD1,GLI3,GRIA2,GYG1,HIST2H2AA3/HIST2H2AA4,HMGA1,HTR2B,IGF2BP1,KDM4C,KLK6,LRP2,MAP4,MUC5B,NLRP7,NPAS2,PANK2,PAPSS2,PCGF1,PDE7A,POR,PRR5,RGS20,RTN4RL1,RYR1,SDS,SORCS2,SPTBN2,TSC2,USP9X,VCAN,WWC3	42
Cellular Movement	migration	Migration of tumor cell lines	3.32e-09	2.99e-07	ACKR3,ACTN1,ACTN4,AGO2,AHNAK,AKAP12,ANGPT2,ANKRD28,APP,ARF1,ARHGEF6,ARRB1,ASH2L,BANP,BCAR3,CCL22,CD82,CSF1R,CTBP1,CTSB,CTSH,CUL4A,DAB1,DAB2,DDR2,DLC1,DNAJB6,DNM2,ECT2,EGF,EHF,ELMO1,ETS1,FLNA,FOXO3,FOXP1,GALNT2,GIPC1,GNA12,GOLPH3,GRINA,GRK6,HDGF,ICMT,IGF1,IL1B,ITGB5,KMT2D,LASP1,LIMK1,LIMK2,MAD1L1,MITF,MME,MYH10,MYH9,MYO10,NCOA2,NDRG1,NDRG2,NEDD9,NOTCH1,NR1H4,NRP1,PACSIN2,PAK4,PALLD,PAX5,PIK3R5,PLA…	100		Cell Death and Survival	cell death	Cell death of blood cells	7.13e-08	5.15e-06	ABCC1,ABCG1,ACAT1,ALK,ARRB1,ATP,BLNK,C1QA,CABIN1,CAMK2G,CASP2,CD2,CD59,CDKN1A,CIITA,CISH,CORO1A,CSF2RB,DAPK1,DFFB,DNASE2,EGF,ENTPD1,ETV6,FLI1,GAB2,GRID2,GRK5,GSN,HK1,ID3,IKZF1,IL15RA,IRF2,IRF4,IRF5,IRF8,ITGAM,ITPKB,ITPR2,LAG3,LAT,LAX1,MAD1L1,MAP2K3,MEFV,MUSK,MYB,NCEH1,NLRC4,NOD1,NOTCH1,PALLD,PIK3R1,PSEN2,RAC1,RAC2,RARA,RCAN2,RPTOR,SELPLG,SEMA4D,ST3GAL1,ST3GAL3,STAT6,SYVN1,TGM2,TLN1,TRAF3IP2,ZBTB16	70		Cancer,Hematological Disease,Immunological Disease,Organismal Injury and Abnormalities	mature B-cell lymphoma	Mature B-cell lymphoma	0.000104	0.00512	ATM,ATP2B2,BCL2L10,BRAF,BRD2,CARD11,CCR7,CD79B,CDC34,CSF1R,CTNNA2,CTSL,DCC,DYNC1I1,FAT1,HDAC4,HIP1,HLA-DQA2,KDM2B,MTHFD1L,NFKB1,PAX5,PCDHB15,PCLO,POLE3,PPP6R2,PRKCA,PSMB9,PTPRF,RESF1,RPTOR,SDC1,SPEG,TNIK,TP63,ZFP37	36		Cardiovascular Disease,Organismal Injury and Abnormalities	peripheral vascular disease	Peripheral vascular disease	0.000919	0.0377	BCL6,CACNA1C,CHRNA1,COL1A1,CPVL,DLG2,ETS2,GLRA1,GRIA2,GRIN2A,GULP1,HIST2H2AA3/HIST2H2AA4,HLA-DRB1,HTR2B,PDE4D,PDE5A,PDE7A,RPL9,RUNX1,SERPIND1,SERPINE1,SGK1,TNIK,VSNL1,ZCCHC10	25
Cell Death and Survival	apoptosis	Apoptosis of tumor cell lines	3.37e-09	3.02e-07	ABCC1,ADORA2B,AKAP1,AKAP12,ANGPT2,APOPT1,APP,ARHGEF6,ATF6,ATG7,ATN1,BANP,BBC3,BLNK,BMF,CACNA2D2,CD82,CELF1,CREB1,CRH,CS,CSF1R,CTBP1,CTSB,CUX1,CYP1B1,DAB2,DAPK1,DNM2,EGF,EHF,EHMT1,ENO1,ETS1,EXOC2,FAM129B,FAM92A,FANCA,FBXO32,FGR,FOXO3,FXN,GHRHR,GIMAP4,GMDS,GSN,HCK,HDAC4,HDAC5,HIPK2,HK2,IGF1,IGF2R,IL15,IL17RB,IL1B,IL1R1,ITPK1,ITPR2,ITSN1,KDM2B,KSR1,LCMT1,LSP1,MAD1L1,MADD,MAP3K5,MDM4,MITF,MKNK1,MME,M…	138		Cancer,Hematological Disease,Immunological Disease,Organismal Injury and Abnormalities	B-cell neoplasm	B-cell neoplasm	9.21e-08	6.62e-06	ABCC1,ABCG1,ACP5,ACVRL1,ADAMTS15,ADORA1,ADRA1D,AGL,ALK,ALOX5,ARHGAP17,ARHGEF28,ARID1B,ASXL3,ATF6,ATN1,ATXN1,BCL9L,BECN1,BLNK,CASP2,CDK5,CDKN1A,CELSR1,CEP250,CIITA,CMIP,COL4A2,CSF2RB,CSGALNACT2,CXXC5,DAGLA,DAPK1,DDR2,DLEU7,DNASE2,DNMT3A,EGF,ETV6,FGR,FYB1,GFAP,GNAI2,GRIN2D,GSN,HECW2,ID3,IFNAR2,IKZF1,IRF4,IRF8,ITGAE,ITGAX,ITPR2,KALRN,KDM2B,KSR1,LAG3,MAD1L1,MDM4,MGLL,MME,MR1,MTA1,MTHFD1L,MYB,MYOF,NCO…	109		Cancer,Organismal Injury and Abnormalities,Skeletal and Muscular Disorders	embryonal rhabdomyosarcoma	Embryonal rhabdomyosarcoma in striated muscle	0.000106	0.00516	ADCY5,ATP2B4,CACNA1H,CAMSAP3,DNAH17,HSPG2,INPP5D,KBTBD6,KDM3B,LRPPRC,MACF1,MAP3K5,NINL,ONECUT3,OR6S1,PCSK9,PTPN3,ROBO2,SKOR1,SLC25A47,TMC1,UBE3C,WDR90,ZNF337	24		Cellular Growth and Proliferation,Connective Tissue Development and Function,Tissue Development	proliferation	Proliferation of connective tissue cells	0.00094	0.0384	ALKAL2,BABAM2,C8orf44-SGK3/SGK3,CASK,CDH1,CDH13,CDKN2A,CHRNA1,COL1A1,DPH1,FANCD2,FOSB,GLI3,HTR2B,KLK6,LIMA1,MAPK9,MCF2L,MLLT6,MN1,NEU3,PDE5A,POR,RUNX1,SERPINE1,SIRT6,TPM1,TSC2,UIMC1,VCAN,XBP1	31
[truncated: 430 more rows]

## Sheet: b) 5mC_5hmC_DMPs
IPA: CANONICAL PATHWAYS
HCS_HCNS_5mC-DMPs_P<0.001 (1524 genes)								MSSvsMSNS_5mC-DMPs_P<0.001 (1423 genes)						MSNSvsHCNS_5mC-DMPs_P<0.001 (512 genes)						HCS_HCNS_5hmC-DMPs_p0.001 (653 genes)						MSSvsMSNS_5hmC-DMPs_P<0.001 (623 genes)						MSNSvsHCNS_5hmC-DMPs_P<0.001 (459 genes)
Ingenuity Canonical Pathways	-log(B-H p-value)	-log(p-value)	Ratio	Molecules				Ingenuity Canonical Pathways	-log(B-H p-value)	-log(p-value)	Ratio	Molecules		Ingenuity Canonical Pathways	-log(B-H p-value)	-log(p-value)	Ratio	Molecules		Ingenuity Canonical Pathways	-log(B-H p-value)	-log(p-value)	Ratio	Molecules		Ingenuity Canonical Pathways	-log(B-H p-value)	-log(p-value)	Ratio	Molecules		Ingenuity Canonical Pathways	-log(B-H p-value)	-log(p-value)	Ratio	Molecules
[truncated: 721 more rows]

## Sheet: RNAseq_DEG
IPA: CANONICAL PATHWAYS								IPA: DISEASES AND BIOLOGICAL FUNCTIONS
Ingenuity Canonical Pathways	-log(p-value)	-log(B-H p-value)	Ratio	z-score	Molecules			Categories	Function	Diseases or Functions Annotation	p-value	B-H p-value	Activation z-score	Bias-corrected z-score	Molecules	# Molecules
EIF2 Signaling	10.3	7.69	0.0978	-2.887	AGO1,AKT2,EIF2B5,EIF4G3,PIK3C2A,RPL17,RPL21,RPL28,RPL32,RPL35,RPL37,RPL37A,RPLP1,RPLP2,RPS11,RPS2,RPS21,RPS24,RPS28,RPS29,RPS8,RPSA			RNA Damage and Repair	nonsense-mediated mRNA decay	Nonsense-mediated mRNA decay	4.98e-14	4.11e-10			DCP1A,RPL17,RPL21,RPL28,RPL32,RPL35,RPL37,RPL37A,RPLP1,RPLP2,RPS11,RPS2,RPS21,RPS24,RPS28,RPS29,RPS8,RPSA,SMG9	19
[truncated: 499 more rows]
