# Supplementary material for: Methylome and transcriptome signature of bronchoalveolar cells from multiple sclerosis patients in relation to smoking
Source: Mult Scler. 2020 Jul 30;27(7):1014–26. doi: 10.1177/1352458520943768 (PMC8145441; doi:10.1177/1352458520943768)
Supplement: Supplementary_Table_1_Ringh_Hagemann-Jensen_et_al – Supplemental material for Methylome and transcriptome signature of bronchoalveolar cells from multiple sclerosis patients in relation to smoking [file Supplementary_Table_1_Ringh_Hagemann-Jensen_et_al.xlsx]

## Sheet: Suppl_table_S1
Supplementary Table 1
	samplename	ngi_id	diagnosis	Sample_Group	smoke_2	sex	age	py	cig_day_average	stop_smoke_months.1	treatment.1	treatment_orig	relapse_remission	diagnosis_ms	fvc	fev1	fev1_fvc	recovery_percentage	total_cells_millions	cellconc_million_pr_L	macrophages_percentage	lymphocytes_percentage	neutrophils_percentage	basophils_percentage	mastcells	CD4_CD8
1	641	P6866_1015	H	HNS	NS	F	22	NA	NA	NA					109	104	83	84	22.2	105.7	88.6	9.4	2	0	0	2.6
2	694	P6866_1020	H	HNS	NS	F	22	NA	NA	NA					123	121	85	71	29	162.9	95.2	3.6	1.2	0	0	1.1
3	698	P6866_1046	H	HS	S	F	40	5.3	5.5	NA					111	103	80	67	49.8	332	97.4	2.4	0.2	0	1	1
4	703	P6866_1024	H	HNS	NS	F	23	NA	NA	NA					97	95	85	77	12.4	64.6	96.4	3.4	0.2	0	4	1.9
5	707	P6866_1005	H	HNS	NS	F	22	NA	NA	NA					117	107	80	84	13.1	62.4	82	17	1	0	0	1.4
6	719	P6866_1006	H	HNS	NS	F	30	NA	NA	NA					117	104	78	83	15.6	75	90.8	6.4	2.6	0	0	1.6
7	722	P6866_1054	H	HNS	NS	F	25	NA	NA	NA					91	82	79	78	14.7	75	93.4	5.8	0.8	0	0	1.3
8	821	P6866_1013	MS	MSS	S	F	28	7.5	15	NA	Untreated	wash_out	remission	RRMS	114	112	85	52	55.3	425.4	97.4	1.2	0.4	0	0	1.6
9	828	P6866_1035	H	HS	S	F	28	6	10	NA					127	111	76	65	59.3	366	96.8	1.4	1.4	0	6	1.1
10	854	P6866_1002	MS	MSS	S	F	27	8	10	8	IFNb	Avonex	remission	RRMS	131	106	71	66	12.6	76.8	80.6	18	0.6	0	4	2.9
11	872	P6866_1031	MS	MSS	S	F	39	23	3	NA	IFNb	Avonex	relapse	RRMS	126	118	82	53	21.5	162.9	97	3	0	0	0	0.8
12	873	P6866_1023	MS	MSS	S	F	24	9	15	NA	Other	Gilenya	remission	RRMS	103	83	70	54	34	314.8	96.6	2.4	1	0	0	0.3
13	878	P6866_1003	MS	MSNS	NS	F	62	13	20	240	IFNb	Avonex	remission	SPMS	133	119	75	76	29.8	156.8	76.6	23	0.2	0.2	12	23.3
14	903	P6866_1029	H	HNS	NS	F	20	NA	NA	NA					102	103	88	79	14.3	72.2	89.2	10	0.2	0	9	3.3
15	910	P6866_1043	H	HS	S	F	25	6.5	12.5	NA					111	110	87	70	72	413.8	97.2	1.8	1	na	2	2.8
16	913	P6866_1049	H	HS	S	F	24	6	12.5	NA					85	80	83	58	21.9	152.1	93.2	5.8	0.8	0.2	2	1.1
17	916	P6866_1041	H	HS	S	F	30	11	25	NA					100	89	78	54	50	373.1	95.4	2	2.4	0.2	4	0.6
18	920	P6866_1030	H	HS	S	F	41	10	10	NA					106	94	76	68	47.8	281.2	98.2	1.4	0.4	0	0	1.8
19	921	P6866_1056	H	HS	S	F	22	8	20	NA					106	107	88	50	20.8	208	93.8	3.6	1.2	0	2	3
20	926	P6866_1055	H	HNS	NS	F	28	NA	NA	NA					120	113	82	74	19.6	105.4	96	3.4	0.2	0	2	1.5
21	928	P6866_1027	MS	MSNS	NS	F	45	NA	NA	NA	IFNb	Avonex	remission	RRMS	80	78	84	58	23.3	161.8	72	27.2	0.8	0	1	4.8
22	940	P6866_1044	MS	MSS	S	F	41	16	15	NA	IFNb	Avonex	remission	RRMS	101	97	84	74	166	902	94.4	1.8	3.4	na	0	1.9
23	943	P6866_1032	H	HS	S	F	50	24.5	10	NA					126	113	76	62	154	987.2	96.2	3	0.4	0	4	0.9
24	944	P6866_1016	H	HS	S	F	28	3	6	NA					84	82	85	74	59.5	319.9	91.4	7.8	0.8	0	1	3.8
25	951	P6866_1022	MS	MSNS	NS	F	34	NA	NA	NA	IFNb	Avonex	remission	RRMS	101	98	84	72	25.9	143.9	93.6	5.4	1	0	0	4
26	963	P6866_1039	MS	MSNS	NS	F	48	NA	NA	NA	Untreated	wash_out	remission	PPMS	123	120	84	72	19.1	106.1	95.2	3.6	1.2	0	0	1.2
27	972	P6866_1048	H	HNS	NS	F	34	NA	NA	NA					101	94	81	74	17.6	94.6	85.8	13.6	0.4	0	10	5.5
28	980	P6866_1018	H	HNS	NS	F	31	NA	NA	NA					115	107	83	79	18.5	93.4	82.6	11	6.4	0	0	1.4
29	982	P6866_1017	MS	MSS	S	F	38	23	10	NA	Tysabri	Tysabri	remission	RRMS	137	124	82	54	95.3	700.7	95.4	4.4	0.2	0	5	1.4
30	1001	NA	MS	MSS	S	F	44	27	20	NA	Tysabri	Tysabri	remission	RRMS	107	87	70	54	64.8	476.5	95.6	3.4	0.8	0	0	0.6
31	1005	P6866_1059	H	HNS	NS	F	24	NA	NA	NA					102	99	84	66	7.3	43.9	92	7.3	0.7	0	1	3
32	1020	P6866_1033	MS	MSNS	NS	F	27	13	1	NA	Tysabri	Tysabri	remission	RRMS	131	122	81	56	8.2	73.2	91.6	5.2	3.2	0	0	1
33	1023	P6866_1038	MS	MSS	S	F	26	6	6	NA	Untreated	wash_out	relapse	RRMS	108	110	89	72	66.8	371.1	96.2	3	0.8	0	0	1.1
34	1026	P6866_1040	MS	MSNS	NS	F	41	NA	NA	NA	IFNb	Avonex	relapse	RRMS	115	102	77	58	14.4	100	94.2	4.4	1.4	0	0	1.2
35	1028	NA	MS	MSNS	NS	F	53	NA	NA	NA	IFNb	Avonex	remisson	RRMS	91	101	83	27	7.4	137	96.8	2.4	0.8	0	0	4.7
36	1168	P6866_1042	MS	MSS	S	F	49	30	3	NA	Other	Mabthera	remission	RRMS	115	99	73	54	28.1	206.8	93.6	6.2	0	0	5	4.5
37	1204	P6866_1028	MS	MSNS	NS	F	35	NA	NA	NA	Other	Mabthera	remission	RRMS	88	86	86	60	12.8	85.3	95.4	3.8	0.6	0.2	4	5.3
38	1229	P6866_1051	H	HS	S	F	25	5	15	NA					110	102	81	58	26.1	181.3	93.6	5.8	0.6	0	0	1.5
39	1238	P6866_1036	H	HNS	NS	F	19	NA	NA	NA					124	117	82	45	3.6	40	80.3	15	4	0	6	2.1
