# Supplementary material for: Methylome and transcriptome signature of bronchoalveolar cells from multiple sclerosis patients in relation to smoking
Source: Mult Scler. 2020 Jul 30;27(7):1014–26. doi: 10.1177/1352458520943768 (PMC8145441; doi:10.1177/1352458520943768)
Supplement: Supplementary_Table_5_Ringh_Hagemann-Jensen_et_al – Supplemental material for Methylome and transcriptome signature of bronchoalveolar cells from multiple sclerosis patients in relation to smoking [file Supplementary_Table_5_Ringh_Hagemann-Jensen_et_al.xlsx]

## Sheet: RNAseq
MSNSvsHCNS_DEG_P<0.05
Gene	baseMean	log2FoldChange	lfcSE	stat	pvalue	padj
TCEA1P2	3.2974	-7.26358	1.70608	-4.25746	2.06758e-05	0.369498
SNHG7	44.4674	-1.54752	0.38019	-4.07039	4.6935e-05	0.419388
SLC9A7	120.216	-1.37557	0.346314	-3.97204	7.12607e-05	0.4245
CTD-2561B21.7	8.03307	-6.1782	1.62428	-3.80365	0.000142578	0.625528
AC068533.7	22.546	3.2669	0.87057	3.7526	0.000175012	0.625528
MS4A14	167.476	1.06268	0.287678	3.694	0.000220753	0.657513
PLA2R1	18.6382	2.9175	0.802948	3.63348	0.000279624	0.694238
RP11-265N6.2	20.8349	-2.24647	0.626761	-3.58426	0.000338039	0.694238
STK39	149.431	-0.897623	0.253616	-3.5393	0.000401192	0.694238
ASRGL1	303.019	-0.64521	0.182611	-3.53324	0.000410501	0.694238
RPLP1	23699.9	-0.38069	0.10807	-3.52261	0.000427319	0.694238
CIITA	1318.61	-0.339825	0.0978552	-3.47274	0.000515179	0.705982
TM4SF19	50.6409	1.6021	0.464012	3.45272	0.000554964	0.705982
BCAT1	266.983	1.04238	0.303387	3.4358	0.00059081	0.705982
RP11-352E6.2	37.0089	-6.84446	1.99635	-3.42849	0.000606945	0.705982
NINJ1	406.391	1.23205	0.360515	3.41747	0.000632069	0.705982
TLCD2	194.194	-0.958955	0.285351	-3.36062	0.000777679	0.817523
AKR1C3	1088.44	1.05001	0.315204	3.33121	0.000864698	0.858501
AC092651.1	2.64117	-5.48788	1.66659	-3.29287	0.000991691	0.867344
OTUB2	59.2169	1.00155	0.305927	3.27381	0.00106108	0.867344
C12orf49	437.414	-0.824136	0.252413	-3.26502	0.00109455	0.867344
PMS2P5	4.71124	-3.14556	0.965071	-3.25941	0.00111646	0.867344
DEFB1	452.869	2.8274	0.869285	3.25256	0.00114372	0.867344
NUTM2A-AS1	140.376	0.963852	0.296811	3.24736	0.00116481	0.867344
MRPL1	259.131	-0.549795	0.173042	-3.17723	0.00148687	0.999853
MIR6891	3.85959	7.96195	2.53035	3.14658	0.00165194	0.999853
APP	1083.21	2.48842	0.797018	3.12216	0.00179526	0.999853
RPL37A	8549.7	-0.274442	0.0881621	-3.11292	0.00185246	0.999853
AD000671.6	81.4727	1.30983	0.426804	3.06893	0.00214826	0.999853
SLC22A4	60.6943	0.858953	0.279893	3.06886	0.00214875	0.999853
MPP7	36.438	-1.39874	0.458564	-3.05025	0.00228648	0.999853
RAB7B	562.557	0.692	0.227036	3.04798	0.00230387	0.999853
CLEC4D	39.4818	3.14346	1.03603	3.03414	0.00241226	0.999853
SERPINE1	30.5918	2.512	0.831832	3.01984	0.00252907	0.999853
HCG4P3	42.7215	-7.40404	2.45264	-3.0188	0.00253774	0.999853
CTGLF12P	7.92575	-4.95206	1.64209	-3.0157	0.00256389	0.999853
ATP9A	22.205	2.21409	0.7346	3.01401	0.00257816	0.999853
NDFIP2	60.6383	1.15892	0.385818	3.0038	0.00266632	0.999853
SYT5	47.8565	-4.61266	1.53984	-2.99554	0.0027396	0.999853
FBN2	11.1921	4.26423	1.42648	2.98933	0.0027959	0.999853
RP11-134E15.2	10.8742	-2.79971	0.937142	-2.98749	0.00281275	0.999853
DPH5	101.468	-0.686955	0.23027	-2.98326	0.00285193	0.999853
NDUFB1	2548.5	-0.351355	0.11786	-2.98111	0.00287204	0.999853
NRL	25.2327	1.14368	0.384992	2.97066	0.00297157	0.999853
MTAP	268.691	0.64802	0.219909	2.94676	0.00321125	0.999853
MKNK2	439.53	-0.748062	0.254003	-2.94509	0.00322858	0.999853
TSPAN15	784.652	0.837132	0.284337	2.94416	0.00323837	0.999853
LAIR2	416.701	-6.05899	2.05927	-2.9423	0.00325789	0.999853
WEE2-AS1	6.57182	2.22271	0.759275	2.92742	0.00341792	0.999853
CLC	8.58112	2.46932	0.846091	2.91851	0.00351714	0.999853
AL133230.1	4.91218	-3.28504	1.13501	-2.89428	0.00380034	0.999853
RPLP2	11540	-0.308397	0.106678	-2.89091	0.00384124	0.999853
RAD51B	90.6744	-0.674993	0.236429	-2.85495	0.00430438	0.999853
RIN2	468.923	0.658774	0.231025	2.85153	0.00435092	0.999853
ZNF862	44.0552	-0.842803	0.295971	-2.84759	0.00440519	0.999853
POLR2J2	40.9798	1.36025	0.477994	2.84575	0.00443065	0.999853
MTND5P11	51.9133	-6.84067	2.40833	-2.84042	0.00450544	0.999853
DRAM1	1182.31	0.449699	0.158548	2.83635	0.00456319	0.999853
RP11-577H5.5	204.428	1.67242	0.590481	2.8323	0.0046214	0.999853
SLC43A3	1349.33	0.507057	0.179623	2.82289	0.00475928	0.999853
FAM129A	1252.72	0.354522	0.12614	2.81053	0.00494592	0.999853
WFS1	344.965	0.88417	0.315075	2.80622	0.00501267	0.999853
S100A1	113.556	1.74105	0.621959	2.7993	0.00512136	0.999853
IGHMBP2	168.628	-0.59281	0.211814	-2.79873	0.00513038	0.999853
P4HA2	245.971	0.602752	0.215477	2.7973	0.00515319	0.999853
ZDHHC11B	14.0819	-2.50223	0.894875	-2.79618	0.00517112	0.999853
RP11-104G3.7	3.33214	-5.59395	2.01471	-2.77656	0.00549383	0.999853
RP11-4O1.2	110.343	-0.928143	0.334449	-2.77514	0.00551784	0.999853
ZNF776	72.7625	-0.793558	0.286269	-2.77207	0.00557011	0.999853
CYP20A1	441.271	0.635316	0.230426	2.75713	0.00583105	0.999853
ACTG1P20	17.7293	-4.42772	1.6077	-2.75407	0.00588584	0.999853
CAMKK1	194.374	-0.702774	0.255198	-2.75384	0.00589013	0.999853
ELF5	17.7781	2.18551	0.794649	2.75029	0.0059543	0.999853
SLAIN2	425.484	0.885797	0.323013	2.74229	0.00610115	0.999853
AC025279.1	5.7572	-4.99004	1.82128	-2.73986	0.00614658	0.999853
NRDE2	294.931	-0.462507	0.169448	-2.7295	0.00634312	0.999853
AC007969.5	63.6129	-10.8337	3.97607	-2.72473	0.00643533	0.999853
C11orf21	146.01	-1.37053	0.506937	-2.70355	0.00686025	0.999853
AKT2	617.037	0.293588	0.108702	2.70086	0.00691601	0.999853
ERBB2	31.6762	-1.03653	0.384178	-2.69805	0.00697479	0.999853
RP5-1050D4.3	21.8678	-1.7133	0.635941	-2.69411	0.00705761	0.999853
CSTF2	132.406	0.704477	0.261567	2.69329	0.00707506	0.999853
RP11-958N24.2	4.04051	6.39476	2.38307	2.68341	0.0072875	0.999853
NAPSA	23.3338	1.39731	0.521415	2.67984	0.00736567	0.999853
CEP97	58.3165	-1.78337	0.666539	-2.67557	0.00746013	0.999853
C8orf31	18.067	-1.45558	0.544746	-2.67204	0.00753927	0.999853
OSER1-AS1	29.0503	1.08674	0.407151	2.66913	0.00760485	0.999853
PLCB2	395.532	-0.599435	0.224695	-2.66777	0.0076356	0.999853
AKR1C2	386.437	1.07895	0.405545	2.6605	0.00780249	0.999853
GRHL1	67.9238	1.37268	0.51639	2.65822	0.00785556	0.999853
ZFP30	46.7883	-1.18815	0.447148	-2.65717	0.00787994	0.999853
PRKACB	626.29	-0.395687	0.149333	-2.64969	0.00805662	0.999853
TM4SF19-TCTEX1D2	2.54492	-6.15127	2.32402	-2.64683	0.00812501	0.999853
RP11-568K15.1	310.745	0.627458	0.237292	2.64425	0.00818733	0.999853
EFCAB2	65.699	-1.00195	0.378937	-2.6441	0.0081909	0.999853
L1TD1	58.0138	1.91835	0.726036	2.64222	0.00823649	0.999853
CHEK2	119.722	-0.591697	0.224283	-2.63817	0.00833536	0.999853
AC002451.3	6.4089	2.0327	0.773592	2.62761	0.00859862	0.999853
FILIP1L	146.396	-1.47077	0.559752	-2.62753	0.0086007	0.999853
AC003075.4	17.8332	-1.63773	0.623652	-2.62604	0.00863854	0.999853
TTC26	21.6345	1.74168	0.663275	2.62588	0.00864256	0.999853
SPP1	123.216	1.90231	0.724518	2.62562	0.00864919	0.999853
RP11-1008C21.2	28.3955	1.24666	0.475762	2.62035	0.00878397	0.999853
CRIM1	279.632	-0.882126	0.336671	-2.62014	0.00878927	0.999853
RNF31	259.129	-0.671148	0.25646	-2.61697	0.00887137	0.999853
DEAF1	44.7052	-0.875182	0.335149	-2.61132	0.0090194	0.999853
MED25	780.216	-0.296341	0.113727	-2.60573	0.00916787	0.999853
CD300E	109.366	1.46124	0.561419	2.60276	0.00924758	0.999853
ARFGAP3	474.461	0.480626	0.18514	2.59601	0.00943134	0.999853
CD37	7388.26	-0.452828	0.174789	-2.59071	0.00957774	0.999853
DTL	34.8749	1.02089	0.394472	2.58798	0.00965402	0.999853
FGL2	404.802	1.33837	0.518089	2.58328	0.00978666	0.999853
C7orf49	316.163	0.4405	0.170856	2.57819	0.00993195	0.999853
MTND4P24	113.789	-13.1277	5.09554	-2.57632	0.00998581	0.999853
AQP1	5.29237	3.05587	1.18632	2.57592	0.00999723	0.999853
SAMD13	32.2522	-0.9263	0.359803	-2.57447	0.0100395	0.999853
TMEM175	485.163	-0.528871	0.206151	-2.56545	0.0103042	0.999853
GBP3	768.425	-1.27335	0.496478	-2.56477	0.0103243	0.999853
TRAPPC11	251.246	-0.438788	0.171107	-2.56441	0.0103352	0.999853
QARS	1342.5	-0.364937	0.14238	-2.56312	0.0103737	0.999853
LILRA4	61.3447	4.84221	1.89217	2.55907	0.0104952	0.999853
CTAGE5	368.666	-0.507206	0.198507	-2.5551	0.0106157	0.999853
MED13L	195.637	0.856273	0.335217	2.55438	0.0106376	0.999853
DDX58	583.048	-0.464287	0.181777	-2.55416	0.0106445	0.999853
ZNF865	79.1924	-0.789109	0.30903	-2.5535	0.0106646	0.999853
CH17-340M24.3	176.875	-0.601149	0.235454	-2.55315	0.0106753	0.999853
HLA-DPB2	369.999	3.71997	1.45997	2.54799	0.0108347	0.999853
PPP4R1L	33.0293	-1.14448	0.449324	-2.54711	0.010862	0.999853
SPEG	4.94611	-3.38783	1.33034	-2.54658	0.0108784	0.999853
RPS8	4692.36	-0.316241	0.124985	-2.53023	0.0113988	0.999853
MED26	44.8018	-0.819246	0.325975	-2.51322	0.0119636	0.999853
KDM4C	201.875	0.522063	0.207808	2.51224	0.0119968	0.999853
HLA-V	137.036	-5.61512	2.23562	-2.51166	0.0120164	0.999853
MSL1	203.187	-0.633717	0.25246	-2.51017	0.0120674	0.999853
TMCC3	85.2984	0.992429	0.396534	2.50276	0.012323	0.999853
RP11-807H22.6	25.3608	-6.37395	2.55198	-2.49765	0.012502	0.999853
WBSCR16	232.474	-0.53324	0.213811	-2.49398	0.0126321	0.999853
RP11-1415C14.3	12.8716	4.187	1.68015	2.49205	0.0127008	0.999853
SYNPO	25.1342	2.09146	0.839346	2.49178	0.0127106	0.999853
RP11-513I15.6	32.578	-1.01998	0.409639	-2.48995	0.012776	0.999853
AC002398.13	4.72027	-2.30677	0.929121	-2.48275	0.0130374	0.999853
NSMAF	525.233	0.432897	0.174387	2.48238	0.0130506	0.999853
TNIP3	82.5192	0.992442	0.400654	2.47705	0.0132472	0.999853
BRD8	188.921	-0.62971	0.255297	-2.46658	0.0136412	0.999853
RPS24	6292.29	-0.243524	0.0988684	-2.46311	0.0137739	0.999853
RP1-90G24.10	4.9392	-2.72655	1.10952	-2.45741	0.0139944	0.999853
BRPF3	137.363	0.726067	0.295768	2.45486	0.0140941	0.999853
ACSM5	16.9093	2.41605	0.984434	2.45425	0.0141177	0.999853
PDE4DIP	1257.06	0.460249	0.187562	2.45384	0.0141339	0.999853
RP11-579O24.3	5.77448	-2.21441	0.90261	-2.45334	0.0141536	0.999853
SCML2	5.38415	-2.2512	0.917868	-2.45264	0.0141813	0.999853
KPNA4	608.01	-0.437844	0.178729	-2.44977	0.0142948	0.999853
RPL35	5040.66	-0.248425	0.101804	-2.44022	0.0146783	0.999853
EFCAB7	14.9459	1.36629	0.560335	2.43834	0.014755	0.999853
RPH3A	32.0081	1.53877	0.631497	2.4367	0.0148221	0.999853
RPL37	8698.03	-0.254005	0.104405	-2.43288	0.0149794	0.999853
ANKMY1	102.904	0.679115	0.279598	2.4289	0.0151449	0.999853
AC069363.1	12.0482	2.21472	0.912573	2.4269	0.0152285	0.999853
ZNF614	52.5139	0.709034	0.292405	2.42483	0.0153154	0.999853
XXbac-B476C20.9	12.3425	-1.6112	0.665135	-2.42237	0.0154196	0.999853
ATXN2L	596.489	-0.664171	0.274761	-2.41727	0.0156373	0.999853
VPS11	629.587	-0.315292	0.130472	-2.41654	0.0156686	0.999853
PPIAP22	161.486	-5.39156	2.23137	-2.41625	0.0156811	0.999853
SUFU	193.19	0.547838	0.226777	2.41575	0.0157027	0.999853
ZNF605	54.0539	-1.1728	0.48559	-2.41521	0.015726	0.999853
AP003068.9	25.1177	-3.14303	1.30139	-2.41514	0.0157292	0.999853
TOP2A	111.228	-1.43635	0.595834	-2.41065	0.0159241	0.999853
C1QA	74231.5	-0.369062	0.153605	-2.40267	0.0162757	0.999853
TMOD2	76.5377	0.669903	0.279176	2.39957	0.0164143	0.999853
FAM210A	169.413	0.748748	0.312246	2.39794	0.0164875	0.999853
RHOC	856.017	0.736551	0.307254	2.3972	0.0165207	0.999853
GNRHR2P1	5.03472	-5.80881	2.42348	-2.39689	0.0165349	0.999853
SLC25A17	144.517	0.511284	0.213468	2.39513	0.0166144	0.999853
PGM2L1	251.222	-0.841486	0.35136	-2.39494	0.0166229	0.999853
ATXN7L3	193.294	-0.555252	0.231906	-2.3943	0.0166523	0.999853
CLDN23	356.827	0.526382	0.220255	2.38987	0.0168541	0.999853
CADM1	21.5285	1.36078	0.571107	2.3827	0.0171863	0.999853
ZNF524	447.145	-0.345853	0.14573	-2.37324	0.0176327	0.999853
RP11-574K11.31	4.28558	-5.95874	2.51379	-2.37042	0.017768	0.999853
GBAP1	9.74398	-2.83602	1.19843	-2.36646	0.0179593	0.999853
KIF13A	198.674	-0.584224	0.246947	-2.36579	0.0179916	0.999853
RP11-227G15.9	3.75914	-2.69482	1.14039	-2.36307	0.0181241	0.999853
MLPH	1957.86	-0.558286	0.236382	-2.3618	0.0181866	0.999853
SLC7A14	13.9653	1.36663	0.579362	2.35886	0.0183312	0.999853
CLEC6A	51.5926	2.23121	0.946638	2.35698	0.0184241	0.999853
BBS1	94.4625	1.09483	0.464582	2.3566	0.0184432	0.999853
RP11-665C16.9	4.39112	-6.53461	2.7755	-2.35439	0.018553	0.999853
RP1-130H16.18	7.00739	5.33773	2.27179	2.34957	0.0187953	0.999853
ROGDI	1195.62	-0.535628	0.228192	-2.34727	0.0189115	0.999853
KCNJ15	29.6685	2.00522	0.854658	2.34623	0.0189646	0.999853
SDSL	355.302	0.582246	0.248178	2.34608	0.018972	0.999853
NENF	768.931	-0.414875	0.176997	-2.34397	0.0190798	0.999853
CLUH	432.885	-0.363271	0.155056	-2.34284	0.0191374	0.999853
MAGEH1	50.4778	0.75929	0.32456	2.33944	0.0193125	0.999853
CTD-2514C3.1	4.06185	-3.03718	1.30002	-2.33626	0.0194776	0.999853
ALKBH7	724.431	-0.254758	0.109216	-2.3326	0.0196689	0.999853
CLEC4E	311.656	1.9194	0.823437	2.33096	0.0197552	0.999853
CH507-9B2.1	103.644	0.757176	0.325692	2.32482	0.0200816	0.999853
SRM	421.954	-0.450898	0.193974	-2.32453	0.020097	0.999853
ZMYM4	283.058	-0.730857	0.314658	-2.3227	0.0201953	0.999853
DMTF1	113.633	0.631344	0.271944	2.3216	0.0202545	0.999853
ZMYND10	43.8798	1.12127	0.483197	2.32052	0.0203125	0.999853
PTGR1	303.444	0.623289	0.26887	2.31818	0.0204395	0.999853
TRIB1	225.749	-0.490128	0.211478	-2.31763	0.0204692	0.999853
PLGLB1	9.37335	-1.6784	0.724206	-2.31757	0.0204726	0.999853
PNMAL1	70.1131	-4.67794	2.01931	-2.31661	0.0205253	0.999853
ATR	179.761	-0.466137	0.201301	-2.31562	0.0205791	0.999853
NUP85	375.758	-0.452641	0.195489	-2.31543	0.0205892	0.999853
NSA2	624.558	-0.520066	0.224794	-2.31353	0.0206937	0.999853
SYT11	154.005	0.530149	0.229207	2.31298	0.020724	0.999853
PMS2P7	7.28401	-2.14557	0.928079	-2.31185	0.0207862	0.999853
VPS13C	647.695	-0.543104	0.235166	-2.30945	0.0209187	0.999853
USF2	727.409	-0.604734	0.262324	-2.30529	0.0211502	0.999853
SNHG5	735.251	-1.06574	0.462315	-2.30523	0.0211538	0.999853
GAPT	188.372	-1.0587	0.459579	-2.30364	0.021243	0.999853
MMAA	105.682	0.534406	0.232009	2.30339	0.021257	0.999853
KDM1B	285.028	0.605351	0.262882	2.30275	0.021293	0.999853
SSX2IP	32.1303	1.03521	0.449673	2.30213	0.0213277	0.999853
SCRIB	113.216	-0.686523	0.298422	-2.30051	0.0214194	0.999853
MZT2B	298.454	-0.463294	0.201452	-2.29978	0.0214608	0.999853
DCP1A	408.591	-0.338122	0.147359	-2.29454	0.0217594	0.999853
RPS2	6379.21	-0.62515	0.272668	-2.29271	0.0218645	0.999853
SLC10A3	225.309	-0.441347	0.192723	-2.29005	0.0220182	0.999853
UNC5B	1052.99	-0.694757	0.30407	-2.28486	0.0223211	0.999853
ZNF768	83.2996	-0.705534	0.309367	-2.28058	0.0225736	0.999853
RPS29	11176	-0.215732	0.0947495	-2.27687	0.0227939	0.999853
FXYD2	14.9864	2.20921	0.970514	2.27633	0.022826	0.999853
HDX	20.6889	1.17897	0.51796	2.27618	0.022835	0.999853
SNORD3B-1	4.74573	-3.44202	1.51265	-2.27549	0.0228763	0.999853
ATIC	847.903	-0.654075	0.287819	-2.27252	0.0230552	0.999853
TFE3	722.893	0.442673	0.194879	2.27152	0.0231153	0.999853
AQP9	868.591	0.874333	0.385131	2.27022	0.023194	0.999853
LMOD3	5.4658	1.9234	0.847732	2.26888	0.0232757	0.999853
APBB1	27.5726	1.4658	0.646126	2.26859	0.0232931	0.999853
RITA1	102.374	0.487395	0.214857	2.26846	0.0233013	0.999853
TMEM218	316.358	-0.308395	0.13597	-2.26812	0.023322	0.999853
MSRB2	223.835	-0.492542	0.217236	-2.26732	0.0233707	0.999853
HSD3B1	5.01529	4.23177	1.87052	2.26234	0.0236761	0.999853
SLC22A5	219.98	0.758547	0.335891	2.25832	0.023926	0.999853
PIK3C2A	191.953	-0.906837	0.401931	-2.2562	0.0240579	0.999853
RP11-367G6.3	8.26755	1.77216	0.786258	2.25391	0.0242017	0.999853
CHI3L1	133.359	1.35333	0.60052	2.2536	0.0242214	0.999853
NOXA1	49.8834	-0.998023	0.444083	-2.24738	0.0246157	0.999853
TBC1D12	72.4809	-0.99376	0.442452	-2.24603	0.0247023	0.999853
ATXN3	471.666	-0.341826	0.152329	-2.24399	0.024833	0.999853
SMG9	328.127	0.486496	0.217038	2.24152	0.0249921	0.999853
RTN4R	61.0304	-0.968914	0.432382	-2.24088	0.0250341	0.999853
SIGLEC1	3582.58	-0.755565	0.337295	-2.24007	0.0250863	0.999853
SLCO4C1	11.7983	1.68513	0.752291	2.24	0.0250907	0.999853
L3MBTL2	300.499	0.405791	0.181203	2.23942	0.0251284	0.999853
PCBP2-OT1	3.30375	2.36657	1.05706	2.23883	0.0251671	0.999853
SLC4A1AP	350.7	0.426455	0.190567	2.23782	0.0252326	0.999853
COX7C	4269.1	-0.19875	0.0888953	-2.23578	0.0253664	0.999853
TPT1	23480.7	-0.284371	0.127296	-2.23393	0.0254874	0.999853
SH2D1B	2.52565	3.29705	1.47616	2.23353	0.0255138	0.999853
PMS2CL	40.8036	-0.956625	0.428366	-2.2332	0.0255361	0.999853
BEX4	1078.56	0.430046	0.192925	2.22909	0.0258082	0.999853
FBRSL1	87.9788	-0.82483	0.370057	-2.22893	0.0258187	0.999853
NCAPH	29.4137	0.946254	0.424831	2.22737	0.0259229	0.999853
RN7SL744P	6.03425	-2.25138	1.01184	-2.22504	0.0260785	0.999853
KDELC1	15.2756	1.28188	0.57675	2.2226	0.026243	0.999853
MNS1	16.2153	1.16641	0.526039	2.21735	0.0265995	0.999853
ICE1	124.087	-0.706362	0.318784	-2.2158	0.0267052	0.999853
THBS2	8.60991	1.67276	0.755337	2.21459	0.0267885	0.999853
GTF2IRD1	40.2753	-1.15565	0.522067	-2.2136	0.0268565	0.999853
RP11-307E17.8	23.7456	0.951351	0.430349	2.21065	0.0270601	0.999853
INE2	2.99445	-3.89896	1.76478	-2.20932	0.0271526	0.999853
TXNL4A	465.491	-0.504184	0.228245	-2.20896	0.0271777	0.999853
RPS21	3684.45	-0.221552	0.100348	-2.20784	0.0272557	0.999853
PRAM1	1495.78	-0.315563	0.143072	-2.20562	0.0274108	0.999853
BIVM-ERCC5	18.1003	6.57997	2.98635	2.20335	0.0275701	0.999853
RP11-212I21.2	33.5487	1.84283	0.836524	2.20296	0.0275973	0.999853
FOLR3	2485.64	-2.55002	1.15785	-2.20237	0.027639	0.999853
TRIM16	161.992	0.48589	0.220804	2.20054	0.0277684	0.999853
EEF2K	200.386	0.38475	0.174905	2.19976	0.0278236	0.999853
H2BFS	34.7238	-0.902168	0.410313	-2.19873	0.027897	0.999853
GALT	415.991	-0.403517	0.183525	-2.1987	0.0278991	0.999853
TMPRSS11B	7.49261	2.22228	1.01221	2.19548	0.0281292	0.999853
DCUN1D3	202.9	0.789744	0.359814	2.19487	0.0281731	0.999853
RP11-154D6.1	16.164	-1.71079	0.779747	-2.19403	0.0282335	0.999853
GPBAR1	363.116	0.8063	0.367533	2.19382	0.0282484	0.999853
PUS3	120.806	0.489528	0.223262	2.19262	0.0283348	0.999853
RP11-527N22.1	56.7332	1.9304	0.881385	2.19019	0.0285102	0.999853
KIFAP3	174.73	0.445917	0.203975	2.18614	0.0288053	0.999853
AC109486.1	13.2555	2.06888	0.946458	2.18592	0.0288217	0.999853
DNAAF5	83.1903	0.556218	0.254623	2.18448	0.0289272	0.999853
TMEM219	3469.41	-0.215176	0.0985491	-2.18344	0.0290036	0.999853
COL6A2	21.8106	2.20056	1.00847	2.18207	0.0291043	0.999853
WDR49	71.737	-0.847888	0.388791	-2.18083	0.0291958	0.999853
AL139099.2	13.5866	-1.69577	0.777753	-2.18035	0.0292316	0.999853
NDUFA3	2051.65	-0.294467	0.135088	-2.17982	0.0292711	0.999853
KIF13B	151.654	0.504087	0.231295	2.17941	0.0293012	0.999853
TRIM6	30.6322	1.16008	0.532486	2.17861	0.0293608	0.999853
ICAM4	157.736	-1.86191	0.855013	-2.17764	0.0294327	0.999853
ME3	157.498	0.930352	0.42723	2.17764	0.029433	0.999853
TMPPE	64.093	-0.641532	0.294837	-2.17588	0.029564	0.999853
AHDC1	28.3644	0.874216	0.401801	2.17574	0.0295744	0.999853
ZNF251	22.1141	1.10424	0.50842	2.17191	0.0298627	0.999853
XPO6	568.188	-0.542855	0.250179	-2.16987	0.0300167	0.999853
TMEM63C	6.78566	-2.92276	1.34733	-2.1693	0.0300601	0.999853
AC104653.1	19.8064	-1.2588	0.58081	-2.16732	0.0302101	0.999853
AC016757.3	21.2407	1.43523	0.663386	2.16349	0.0305037	0.999853
RP11-649E7.5	143.288	0.912755	0.422126	2.16228	0.0305964	0.999853
IGFLR1	822.232	0.666079	0.308388	2.15987	0.0307826	0.999853
FMN1	26.4947	1.52114	0.704466	2.15928	0.0308284	0.999853
HCG4	5.84669	1.8038	0.836506	2.15635	0.0310561	0.999853
AC098973.2	3.3286	-3.1023	1.441	-2.15288	0.0313282	0.999853
RPS28	5735.86	-0.279108	0.129669	-2.15246	0.0313611	0.999853
LRRC37A16P	44.3017	0.9075	0.421783	2.15158	0.0314305	0.999853
ACKR3	752.816	-0.934329	0.434306	-2.15132	0.0314513	0.999853
PLA2G4B	19.7055	-1.84879	0.860477	-2.14856	0.031669	0.999853
C3orf18	72.0808	0.699837	0.32589	2.14746	0.0317564	0.999853
LINC01137	59.6382	0.837015	0.389846	2.14704	0.0317903	0.999853
CTD-2060L22.1	8.20143	-7.46211	3.4796	-2.14453	0.0319907	0.999853
TOMM70A	257.89	-0.303684	0.14169	-2.1433	0.0320893	0.999853
RP11-475J5.8	56.3346	-5.38337	2.5121	-2.14298	0.0321147	0.999853
PPP1R36	10.5886	1.37915	0.644557	2.13968	0.0323803	0.999853
RP11-671J11.5	104.464	-0.704542	0.329353	-2.13917	0.032422	0.999853
CTB-5E10.3	13.7671	1.48328	0.693608	2.1385	0.032476	0.999853
KCNE1	249.026	0.502552	0.235137	2.13728	0.0325755	0.999853
CCL20	90.783	0.899418	0.420953	2.13662	0.0326287	0.999853
RP11-216M21.1	22.767	1.0172	0.476114	2.13647	0.032641	0.999853
C7orf26	201.609	-0.449792	0.210573	-2.13604	0.0326762	0.999853
NRIP3	22.5157	1.04367	0.488718	2.13553	0.0327174	0.999853
RRN3	239.214	0.618053	0.289956	2.13154	0.033045	0.999853
RP11-218M22.1	68.5539	0.742623	0.348694	2.12973	0.0331939	0.999853
LILRB2	585.668	0.705002	0.33107	2.12947	0.0332158	0.999853
FAM156B	141.848	-0.763437	0.358532	-2.12934	0.0332262	0.999853
TXNL4B	125.994	0.598426	0.281211	2.12803	0.0333345	0.999853
HIRA	161.561	-0.399405	0.187895	-2.12569	0.0335294	0.999853
AGO1	315.684	-0.376619	0.17746	-2.12227	0.0338149	0.999853
RP11-982M15.2	116.036	-0.668431	0.314991	-2.12206	0.0338325	0.999853
TMTC1	69.8878	1.00795	0.475649	2.11911	0.0340815	0.999853
CLIC5	42.8039	1.82241	0.86095	2.11675	0.0342812	0.999853
MYO1C	811.248	0.434683	0.205365	2.11664	0.0342905	0.999853
MORC3	280.791	0.296183	0.139959	2.11621	0.0343268	0.999853
RP11-304L19.11	10.382	-1.39707	0.660954	-2.11372	0.0345391	0.999853
SOCS6	214.548	0.565052	0.267362	2.11344	0.0345635	0.999853
PLEKHH2	9.0295	-2.06699	0.978037	-2.11341	0.0345659	0.999853
SHE	16.2717	1.39889	0.661996	2.11315	0.0345881	0.999853
ZNF626	73.74	-0.717883	0.339755	-2.11295	0.0346054	0.999853
SNX16	50.6653	0.884175	0.418518	2.11263	0.0346323	0.999853
GALNT12	365.478	-0.462461	0.218982	-2.11187	0.0346975	0.999853
AC005086.2	4.18676	-2.74574	1.30087	-2.1107	0.0347983	0.999853
SOBP	79.3029	-1.0389	0.492381	-2.10996	0.0348616	0.999853
AGAP4	19.9744	1.01224	0.479824	2.10961	0.034892	0.999853
FAM65B	111.65	1.07493	0.510214	2.10682	0.0351334	0.999853
TXNDC11	959.632	-0.342371	0.162515	-2.1067	0.0351432	0.999853
CES3	34.9521	-0.939857	0.446247	-2.10613	0.0351928	0.999853
RPS11	7420.02	-0.229564	0.109009	-2.10591	0.0352122	0.999853
AC016739.2	247.477	-4.02618	1.91201	-2.10573	0.0352279	0.999853
SEMA6B	159.906	-0.753537	0.357936	-2.10523	0.0352716	0.999853
TMEM71	26.0235	0.99127	0.471561	2.1021	0.0355443	0.999853
CD36	352.788	1.04675	0.49807	2.10162	0.0355868	0.999853
DUSP6	641.656	0.80792	0.385084	2.09804	0.0359017	0.999853
PRPF31	598.18	0.293464	0.139905	2.09759	0.0359413	0.999853
ANPEP	2536.56	1.48893	0.709882	2.09744	0.035955	0.999853
LINC01232	59.8021	0.555664	0.265	2.09685	0.036007	0.999853
MAN2B1	6443.58	-0.257589	0.12287	-2.09643	0.0360445	0.999853
FBXO18	191.143	-0.755678	0.36048	-2.09631	0.0360547	0.999853
PRB4	11.0497	2.91316	1.38969	2.09626	0.0360591	0.999853
RP11-686D22.7	8.98524	-1.4112	0.673304	-2.09594	0.0360877	0.999853
PVALB	140.37	-1.18694	0.566908	-2.0937	0.0362864	0.999853
GPATCH8	328.452	0.573329	0.273903	2.09318	0.0363332	0.999853
EIF2B5-AS1	4.17179	-3.32151	1.5874	-2.09243	0.0364	0.999853
SYNGAP1	74.1933	-1.11592	0.533438	-2.09193	0.0364444	0.999853
LINC00881	14.5286	-1.25085	0.598457	-2.09013	0.036606	0.999853
WI2-1896O14.1	179.836	0.684081	0.327667	2.08773	0.0368223	0.999853
HCST	3904.09	-0.365277	0.174996	-2.08735	0.0368565	0.999853
MON1A	170.704	0.438963	0.210327	2.08705	0.0368834	0.999853
CCL23	594.255	0.943913	0.452271	2.08705	0.0368835	0.999853
RP11-691G17.1	12.7046	1.17073	0.561125	2.0864	0.036942	0.999853
FTLP3	90.4614	-0.525124	0.251764	-2.08578	0.0369983	0.999853
PTK2	96.7298	0.774402	0.371642	2.08373	0.0371847	0.999853
RPL28	5769.34	-0.359834	0.172728	-2.08324	0.0372291	0.999853
ZNF337-AS1	16.3252	-1.29004	0.619307	-2.08303	0.0372482	0.999853
CERS6-AS1	192.861	-0.798624	0.383565	-2.08211	0.0373322	0.999853
KB-1183D5.13	5.76334	-2.26813	1.08952	-2.08177	0.0373638	0.999853
TTC33	67.0232	0.865099	0.415588	2.08163	0.0373766	0.999853
ITGB8	335.97	0.773474	0.371648	2.0812	0.0374159	0.999853
RP11-274B21.2	15.4712	-1.10652	0.531807	-2.08068	0.0374635	0.999853
TSPAN32	199.677	-1.16551	0.560822	-2.07822	0.0376891	0.999853
VN1R105P	4.5887	7.79985	3.75314	2.07822	0.0376894	0.999853
TMEM68	158.981	0.491323	0.236428	2.07811	0.0376995	0.999853
BTF3L4P2	115.674	0.462369	0.222662	2.07656	0.0378426	0.999853
RN7SL507P	6.30595	-1.65261	0.795989	-2.07617	0.0378781	0.999853
ZFP62	53.5771	0.601478	0.289752	2.07584	0.0379086	0.999853
CBLN3	30.6113	0.735264	0.354224	2.0757	0.0379215	0.999853
AC011286.1	43.7305	-1.64513	0.792665	-2.07545	0.0379451	0.999853
RPS6KC1	137.263	0.493031	0.237724	2.07396	0.0380829	0.999853
CEACAM8	293.756	-2.05933	0.993116	-2.07361	0.038116	0.999853
WDR18	340.706	0.573306	0.276676	2.07212	0.0382545	0.999853
HACE1	49.9425	0.661749	0.319386	2.07194	0.0382711	0.999853
LUZP6	45.7149	-1.11725	0.540234	-2.06809	0.0386319	0.999853
PVR	567.325	0.816112	0.394726	2.06754	0.0386833	0.999853
EIF2B5	258.68	-0.475922	0.230298	-2.06655	0.038777	0.999853
A4GALT	235.562	1.68787	0.817557	2.06453	0.0389679	0.999853
MMP14	784.434	0.87947	0.426372	2.06268	0.0391427	0.999853
GABARAPL1	2105.71	0.380303	0.184434	2.06201	0.0392072	0.999853
ERC2-IT1	4.52137	-2.05909	0.999215	-2.06071	0.0393308	0.999853
HSPA2	23.8598	1.19676	0.580776	2.06062	0.0393396	0.999853
NUDT4	321.556	-0.400791	0.19481	-2.05735	0.039653	0.999853
LINC01093	8.60448	2.04282	0.99365	2.05588	0.0397941	0.999853
STOX2	9.60499	-2.82609	1.37465	-2.05586	0.039796	0.999853
TMEM265	61.6222	-0.725013	0.352879	-2.05457	0.0399208	0.999853
FRG1DP	11.0665	2.11568	1.03004	2.05397	0.0399783	0.999853
EIF4G3	242.758	-0.576771	0.281486	-2.04902	0.04046	0.999853
VRK2	372.513	0.372053	0.181664	2.04803	0.0405567	0.999853
CENPC	114.066	-0.432371	0.211145	-2.04775	0.0405849	0.999853
AC018755.18	130.119	1.2297	0.601237	2.04528	0.0408269	0.999853
MMP9	36.6687	1.73105	0.846692	2.04449	0.0409052	0.999853
CEP57	239.743	0.495049	0.242179	2.04414	0.0409394	0.999853
AC005538.3	3.71245	-5.64755	2.76376	-2.04343	0.0410097	0.999853
FAAP24	103.192	0.585468	0.286587	2.0429	0.0410622	0.999853
CTD-3080P12.3	21.4174	-3.98587	1.95167	-2.04229	0.0411232	0.999853
MAN2A2	337.547	-0.563188	0.275771	-2.04223	0.0411285	0.999853
UBA6-AS1	91.2228	0.529609	0.259377	2.04185	0.041166	0.999853
SLC41A1	62.417	0.849315	0.416188	2.0407	0.0412804	0.999853
TUBA1C	1958.52	0.464267	0.228398	2.0327	0.0420823	0.999853
CTC-301O7.4	7.6999	-2.16625	1.0657	-2.0327	0.0420826	0.999853
RP5-1184F4.7	4.65924	-2.33045	1.14654	-2.0326	0.042093	0.999853
REPIN1	246.833	-0.458582	0.225632	-2.03243	0.0421097	0.999853
SIRPD	68.7896	0.777843	0.382789	2.03204	0.0421494	0.999853
PKD1L1	8.16137	-2.17635	1.07134	-2.03142	0.0422119	0.999853
FAM104A	416.26	0.491962	0.242241	2.03088	0.0422673	0.999853
C2orf42	96.7471	0.467846	0.230615	2.02869	0.0424896	0.999853
ZMYND19	34.1108	-0.802319	0.395965	-2.02624	0.0427403	0.999853
PTPN2	630.919	0.348148	0.171838	2.02602	0.0427625	0.999853
P2RX5	5.59145	2.31556	1.1433	2.02534	0.0428323	0.999853
ZCCHC2	440.487	-0.608128	0.300287	-2.02515	0.0428516	0.999853
BBOF1	19.0789	1.04092	0.514347	2.02377	0.0429938	0.999853
EMC8	413.307	0.34641	0.171297	2.02228	0.0431472	0.999853
RP11-255H23.2	16.9025	-1.72903	0.855381	-2.02135	0.0432431	0.999853
SMAGP	12.5047	1.10087	0.545033	2.01982	0.043402	0.999853
RP11-488C13.7	37.1011	1.95728	0.969681	2.01848	0.0435411	0.999853
OGFOD3	514.338	0.326179	0.161615	2.01825	0.0435652	0.999853
SAT2	664.415	-0.237368	0.117631	-2.0179	0.0436018	0.999853
ZER1	227.662	0.381236	0.188979	2.01735	0.0436595	0.999853
CLTCL1	9.77243	-2.03461	1.00885	-2.01677	0.0437197	0.999853
MIB1	73.5922	-0.616266	0.305621	-2.01643	0.0437546	0.999853
ATG13	748.046	-0.409405	0.203102	-2.01576	0.0438248	0.999853
BCL2L15	7.51244	-1.44013	0.714592	-2.01532	0.0438716	0.999853
RPL21	4106.59	-0.309853	0.153772	-2.01502	0.0439027	0.999853
CRNKL1	306.879	-0.337377	0.167463	-2.01464	0.0439427	0.999853
TMEM187	101.888	-0.920911	0.457451	-2.01313	0.0441006	0.999853
CD1E	27.4195	-1.14888	0.570753	-2.01291	0.0441239	0.999853
TTC25	12.3063	1.66708	0.829036	2.01086	0.0443401	0.999853
TRIM61	9.10391	1.58406	0.788617	2.00865	0.044574	0.999853
ACTR6	177.139	0.431729	0.21508	2.0073	0.0447179	0.999853
CTD-2524L6.3	3.55438	-2.61883	1.30475	-2.00715	0.0447341	0.999853
CTD-3092A11.2	79.7871	-0.584261	0.291134	-2.00685	0.0447661	0.999853
ATP2B1	1124.37	0.419764	0.209274	2.00581	0.0448765	0.999853
MMP7	13.9501	1.81476	0.905409	2.00436	0.0450318	0.999853
MEGF9	586.214	-0.56355	0.281297	-2.0034	0.0451346	0.999853
NUCKS1	1819.34	-0.484715	0.241994	-2.003	0.0451769	0.999853
CHURC1-FNTB	117.842	1.01726	0.507946	2.0027	0.0452097	0.999853
HLA-U	33.5559	5.42231	2.7097	2.00108	0.0453841	0.999853
PCDHGC3	35.7468	1.13657	0.568351	1.99977	0.0455252	0.999853
QPCT	93.0449	1.03347	0.516822	1.99966	0.0455375	0.999853
BCL9L	85.5937	0.768573	0.384384	1.99949	0.0455549	0.999853
TGOLN2	5871.3	-0.415556	0.20808	-1.9971	0.0458147	0.999853
CH17-431G21.1	48.697	0.625072	0.313107	1.99636	0.0458952	0.999853
COL8A2	231.151	-0.728771	0.365499	-1.9939	0.0461625	0.999853
RPL32	8293.54	-0.206136	0.103384	-1.99389	0.0461637	0.999853
APPBP2	319.029	0.684206	0.343445	1.99218	0.0463509	0.999853
FCHSD1	157.745	0.594207	0.298462	1.9909	0.0464919	0.999853
ACOX1	1136.55	0.282682	0.142034	1.99025	0.0465639	0.999853
HYDIN	10.9936	1.34547	0.676222	1.98968	0.0466258	0.999853
STAG3L4	129.631	-0.67032	0.337271	-1.98749	0.0468687	0.999853
SSC4D	63.3448	0.887123	0.446428	1.98715	0.0469052	0.999853
ERF	180.401	-0.763697	0.384566	-1.98587	0.0470479	0.999853
MMP12	11.7267	2.85181	1.43622	1.98563	0.0470743	0.999853
PIH1D2	8.4004	1.49053	0.751566	1.98323	0.0473412	0.999853
PILRB	164.75	1.36916	0.690833	1.98189	0.0474912	0.999853
GUSBP1	41.0103	-0.776764	0.392015	-1.98147	0.0475391	0.999853
SMU1	603.286	0.274006	0.138291	1.98137	0.0475498	0.999853
HLTF	133.237	-0.536564	0.271035	-1.97968	0.0477392	0.999853
PRMT3	80.0218	0.724021	0.365777	1.97941	0.0477704	0.999853
SIRPAP1	3.99579	3.86279	1.95173	1.97916	0.0477975	0.999853
RPSA	5425.71	-0.285777	0.144405	-1.97899	0.0478173	0.999853
ZNF527	50.2563	-0.508166	0.256849	-1.97846	0.0478766	0.999853
HSPA8P8	4.37206	4.92178	2.48863	1.9777	0.0479621	0.999853
RASA4B	115.495	1.35211	0.683851	1.9772	0.0480188	0.999853
POLRMT	646.782	-0.45086	0.228059	-1.97694	0.0480483	0.999853
RPL17	5150.28	-0.268325	0.135732	-1.97687	0.0480561	0.999853
AC009961.3	16.6217	0.95161	0.481432	1.97662	0.0480841	0.999853
RHOBTB3	30.9253	-1.30155	0.658529	-1.97645	0.0481033	0.999853
HNRNPUL2-BSCL2	11.5349	1.83476	0.928548	1.97594	0.0481614	0.999853
ELOVL3	47.4057	0.711086	0.360325	1.97346	0.0484437	0.999853
DOCK2	1230.83	-0.238349	0.120792	-1.97321	0.0484712	0.999853
CFL2	67.2359	0.823747	0.417483	1.97313	0.048481	0.999853
RP11-442H21.2	3.97133	-4.25049	2.1544	-1.97294	0.0485024	0.999853
RNASEH2C	574.662	-0.261372	0.132562	-1.97169	0.0486449	0.999853
SLC1A5	1209.41	0.452016	0.2294	1.97043	0.0487892	0.999853
RPAP2	216.951	0.656237	0.333454	1.968	0.0490679	0.999853
CD207	22.4536	-1.81892	0.924401	-1.96768	0.0491051	0.999853
SLC35D2	78.4965	-0.5794	0.294513	-1.96731	0.049147	0.999853
DGAT2	177.835	1.21999	0.620184	1.96713	0.0491677	0.999853
CTD-2135D7.5	74.36	0.651774	0.331364	1.96694	0.0491897	0.999853
CTD-3157E16.2	8.69474	-1.7063	0.867865	-1.96608	0.0492888	0.999853
TLR4	770.978	0.323824	0.164729	1.96579	0.0493227	0.999853
PLCG1	63.4923	0.979574	0.498471	1.96516	0.0493961	0.999853
NRD1	838.765	-0.276854	0.140906	-1.96481	0.0494364	0.999853
CEP120	71.7929	-0.568206	0.289276	-1.96424	0.0495026	0.999853
TMEM87A	749.011	0.272245	0.138787	1.9616	0.049809	0.999853
RP11-313D6.3	5.37814	-1.84453	0.940468	-1.96129	0.0498455	0.999853
PLEKHA1	163.22	0.462309	0.235825	1.96039	0.0499502	0.999853
